# Supplementary material for: Lactobacilli and other gastrointestinal microbiota of Peromyscus leucopus, reservoir host for agents of Lyme disease and other zoonoses in North America
Source: PLoS One. 2020 Aug 20;15(8):e0231801. doi: 10.1371/journal.pone.0231801 (PMC7446861; doi:10.1371/journal.pone.0231801)
Supplement: S1 Table — (XLSX) [file pone.0231801.s005.xlsx]

## Sheet: Sheet1
Table S1. Comparison of 16S sequence-based and metagenome-based identification of bacterial families in fecal pellets of LL stock Peromyscus leucopus
Family	16S reads	Rank 16S	Family	Metagenome reads	Rank metagenome
Porphyromonadaceae	99962	1	Bacteroidaceae	31957439	1
Lactobacillaceae	25737	2	Prevotellaceae	12703062	2
Prevotellaceae	23348	3	Lactobacillaceae	11821083	3
Mycoplasmataceae	14420	4	Porphyromonadaceae	10515463	4
Bacteroidaceae	13536	5	Clostridiaceae	7362272	5
Entomoplasmataceae	10812	6	Ruminococcaceae	4709765	6
Ruminococcaceae	8703	7	Lachnospiraceae	3024137	7
Clostridiaceae	6976	8	Erysipelotrichaceae	2768468	8
Unclassified (derived from Bacteria)	3464	9	Eubacteriaceae	2391015	9
Lachnospiraceae	2298	10	Flavobacteriaceae	2000224	10
Rikenellaceae	1364	11	Bacillaceae	1394421	11
Eubacteriaceae	1276	12	Streptococcaceae	1021929	12
Unclassified (derived from Clostridiales)	654	13	Coriobacteriaceae	973913	13
Unclassified (derived from Alphaproteobacteria)	570	14	Cytophagaceae	810133	14
Veillonellaceae	547	15	Rikenellaceae	798864	15
Spirochaetaceae	508	16	Bifidobacteriaceae	776044	16
Halanaerobiaceae	367	17	Unclassified (derived from Clostridiales)	637517	17
Anaeroplasmataceae	342	18	Peptococcaceae	604974	18
Bifidobacteriaceae	329	19	Sphingobacteriaceae	541551	19
Unclassified (derived from Deltaproteobacteria)	149	20	Fusobacteriaceae	500366	20
Erysipelotrichaceae	130	21	Enterobacteriaceae	487980	21
Bacillaceae	87	22	Thermoanaerobacteraceae	483891	22
Coriobacteriaceae	74	23	Spirochaetaceae	476982	23
Peptococcaceae	41	24	Helicobacteraceae	459216	24
Thermoanaerobacterales Family III. Incertae Sedis	22	25	Thermoanaerobacterales Family III. Incertae Sedis	393876	25
Unclassified (derived from Gloeobacterales)	20	26	Unclassified (derived from Bacteroidetes)	390849	26
Helicobacteraceae	19	27	Enterococcaceae	382933	27
Unclassified (derived from Gammaproteobacteria)	14	28	Veillonellaceae	342532	28
Acetobacteraceae	13	29	Desulfovibrionaceae	335991	29
Corynebacteriaceae	13	30	Paenibacillaceae	322801	30
Staphylococcaceae	13	31	Chlorobiaceae	314186	31
Verrucomicrobiaceae	12	32	Unclassified (derived from Bacteroidales)	276684	32
Unclassified (derived from Proteobacteria)	12	33	Unclassified (derived from Sphingobacteriales)	232764	33
Enterococcaceae	10	34	Clostridiales Family XI. Incertae Sedis	222981	34
Nostocaceae	9	35	Unclassified (derived from Chroococcales)	222261	35
Ectothiorhodospiraceae	8	36	Campylobacteraceae	217245	36
Unclassified (derived from Epsilonproteobacteria)	8	37	Pasteurellaceae	204096	37
Clostridiales Family XIV. Incertae Sedis	7	38	Geobacteraceae	193678	38
Flavobacteriaceae	7	39	Listeriaceae	186742	39
Streptococcaceae	7	40	Vibrionaceae	184529	40
Micrococcaceae	6	41	Staphylococcaceae	181443	41
Unclassified (derived from Euryarchaeota)	6	42	Verrucomicrobiaceae	179199	42
Rhodobacteraceae	5	43	Burkholderiaceae	175081	43
Sphingobacteriaceae	5	44	Fibrobacteraceae	168800	44
Spiroplasmataceae	5	45	Thermotogaceae	165473	45
Unclassified (derived from Oscillatoriales)	5	46	Mycoplasmataceae	164682	46
Leuconostocaceae	4	47	Rhodobacteraceae	156097	47
Moraxellaceae	4	48	Acidaminococcaceae	146216	48
Acholeplasmataceae	3	49	Brachyspiraceae	145902	49
Bradyrhizobiaceae	3	50	Shewanellaceae	145571	50
Desulfovibrionaceae	3	51	Pseudomonadaceae	140342	51
Unclassified (derived from Unclassified sequences)	3	52	Neisseriaceae	127505	52
Deinococcaceae	2	53	Rhodospirillaceae	127236	53
Neisseriaceae	2	54	Aerococcaceae	125770	54
Nocardiaceae	2	55	Syntrophomonadaceae	115601	55
Rhodospirillaceae	2	56	Elusimicrobiaceae	114665	56
Sphingomonadaceae	2	57	Leuconostocaceae	111586	57
Syntrophomonadaceae	2	58	Methanosarcinaceae	106393	58
Unclassified (derived from Bacteroidetes)	2	59	Unclassified (derived from Burkholderiales)	103730	59
Acidaminococcaceae	1	60	Moraxellaceae	103608	60
Acidithiobacillaceae	1	61	Synergistaceae	101337	61
Actinomycetaceae	1	62	Bradyrhizobiaceae	100931	62
Alicyclobacillaceae	1	63	Unclassified (derived from Flavobacteria)	92554	63
Anaplasmataceae	1	64	Deferribacteraceae	88720	64
Carnobacteriaceae	1	65	Comamonadaceae	87567	65
Caulobacteraceae	1	66	Methanobacteriaceae	85602	66
Chlorobiaceae	1	67	Heliobacteriaceae	84604	67
Clostridiales Family XI. Incertae Sedis	1	68	Pelobacteraceae	84470	68
Clostridiales Family XII. Incertae Sedis	1	69	Rhizobiaceae	84379	69
Clostridiales Family XVIII. Incertae Sedis	1	70	Streptomycetaceae	83786	70
Cytophagaceae	1	71	Flammeovirgaceae	83352	71
Frankiaceae	1	72	Xanthomonadaceae	82921	72
Hyphomicrobiaceae	1	73	Rhodothermaceae	82743	73
Pasteurellaceae	1	74	Myxococcaceae	81840	74
Peptostreptococcaceae	1	75	Unclassified (derived from Bacillales)	78555	75
Salinisphaeraceae	1	76	Chloroflexaceae	78263	76
Thermoactinomycetaceae	1	77	Corynebacteriaceae	75858	77
