# Supplementary material for: Lactobacilli and other gastrointestinal microbiota of Peromyscus leucopus, reservoir host for agents of Lyme disease and other zoonoses in North America
Source: PLoS One. 2020 Aug 20;15(8):e0231801. doi: 10.1371/journal.pone.0231801 (PMC7446861; doi:10.1371/journal.pone.0231801)
Supplement: S2 Table — (XLSX) [file pone.0231801.s006.xlsx]

## Sheet: Sheet1
Table S2. Metagenome by taxonomic family of fecal pellets of LL stock Peromyscus leucopus
Family	Reads	Prooportion	Cumulative
Bacteroidaceae	9789364	0.277536	0.277536
Lactobacillaceae	7653378	0.216979	0.494514
Prevotellaceae	5037369	0.142813	0.637327
Ruminococcaceae	2080973	0.0589971	0.696325
Erysipelotrichaceae	1581586	0.0448391	0.741164
Porphyromonadaceae	1367341	0.0387651	0.779929
Clostridiaceae	1110702	0.0314892	0.811418
Lachnospiraceae	819352	0.0232292	0.834647
Rikenellaceae	760096	0.0215493	0.856196
Coriobacteriaceae	443940	0.012586	0.868782
Eubacteriaceae	315132	0.00893422	0.877717
Bifidobacteriaceae	299947	0.00850371	0.88622
Flavobacteriaceae	263328	0.00746554	0.893686
Spirochaetaceae	194346	0.00550985	0.899196
Streptococcaceae	190237	0.00539336	0.904589
Helicobacteraceae	184239	0.00522331	0.909812
Unclassified (derived from Clostridiales)	148364	0.00420623	0.914019
Bacillaceae	140807	0.00399198	0.918011
Unclassified (derived from Bacteria)	130591	0.00370235	0.921713
Sphingobacteriaceae	107769	0.00305533	0.924768
Veillonellaceae	100795	0.00285761	0.927626
Cytophagaceae	97949	0.00277693	0.930403
Enterobacteriaceae	95255	0.00270055	0.933103
Elusimicrobiaceae	94186	0.00267024	0.935774
Desulfovibrionaceae	91583	0.00259644	0.93837
Unclassified (derived from Bacteroidetes)	80884	0.00229312	0.940663
Enterococcaceae	75375	0.00213694	0.9428
Fusobacteriaceae	75296	0.0021347	0.944935
Unclassified (derived from Burkholderiales)	56578	0.00160403	0.946539
Peptococcaceae	55721	0.00157973	0.948119
Paenibacillaceae	52958	0.0015014	0.94962
Verrucomicrobiaceae	51588	0.00146256	0.951083
Mycoplasmataceae	50820	0.00144078	0.952523
Trichomonadidae	41614	0.00117979	0.953703
Clostridiales Family XI. Incertae Sedis	38497	0.00109142	0.954795
Chlorobiaceae	38428	0.00108946	0.955884
Campylobacteraceae	37913	0.00107486	0.956959
Aerococcaceae	36853	0.00104481	0.958004
Thermoanaerobacterales Family III. Incertae Sedis	33757	0.000957035	0.958961
Unclassified (derived from Haemosporida)	30510	0.000864981	0.959826
Unclassified (derived from Sphingobacteriales)	29155	0.000826565	0.960652
Rhodobacteraceae	27939	0.000792091	0.961444
Burkholderiaceae	26589	0.000753817	0.962198
Unclassified (derived from Unclassified sequences)	25931	0.000735163	0.962933
Pasteurellaceae	25830	0.000732299	0.963666
Acidaminococcaceae	25403	0.000720193	0.964386
Poaceae	25068	0.000710696	0.965097
Thermoanaerobacteraceae	24912	0.000706273	0.965803
Fibrobacteraceae	24321	0.000689518	0.966492
Vibrionaceae	24015	0.000680843	0.967173
Rhodospirillaceae	22525	0.0006386	0.967812
Staphylococcaceae	20855	0.000591254	0.968403
Unclassified (derived from Chroococcales)	20845	0.000590971	0.968994
Deferribacteraceae	20638	0.000585102	0.969579
Neisseriaceae	20511	0.000581502	0.970161
Unclassified (derived from Bacteroidales)	20267	0.000574584	0.970735
Brassicaceae	19892	0.000563953	0.971299
Synergistaceae	19116	0.000541952	0.971841
Streptomycetaceae	18983	0.000538182	0.972379
Listeriaceae	18609	0.000527579	0.972907
Moraxellaceae	17327	0.000491233	0.973398
Geobacteraceae	17202	0.000487689	0.973886
Pseudomonadaceae	15552	0.00044091	0.974327
Oxalobacteraceae	15101	0.000428124	0.974755
Acholeplasmataceae	15094	0.000427926	0.975183
Brachyspiraceae	15038	0.000426338	0.975609
Thermotogaceae	14247	0.000403913	0.976013
Actinomycetaceae	13773	0.000390475	0.976403
Shewanellaceae	13410	0.000380183	0.976784
Caulobacteraceae	13108	0.000371621	0.977155
Xanthomonadaceae	12837	0.000363938	0.977519
Alicyclobacillaceae	12391	0.000351294	0.977871
Unclassified (derived from Flavobacteriales)	12369	0.00035067	0.978221
Corynebacteriaceae	12143	0.000344263	0.978565
Flammeovirgaceae	12071	0.000342222	0.978908
Planctomycetaceae	11913	0.000337742	0.979245
Syntrophomonadaceae	11751	0.000333149	0.979579
Cyprinidae	11450	0.000324616	0.979903
Peptostreptococcaceae	11222	0.000318152	0.980221
Cyclobacteriaceae	11040	0.000312992	0.980534
Unclassified (derived from Oscillatoriales)	10763	0.000305139	0.980839
Estrildidae	10751	0.000304799	0.981144
Victivallaceae	10688	0.000303013	0.981447
Unclassified (derived from Flavobacteria)	10259	0.00029085	0.981738
Leuconostocaceae	10022	0.000284131	0.982022
Comamonadaceae	9621	0.000272762	0.982295
Rhodothermaceae	9367	0.000265561	0.982561
Rhizobiaceae	9203	0.000260912	0.982821
Methanobacteriaceae	8518	0.000241491	0.983063
Siphoviridae	8452	0.00023962	0.983303
Methanosarcinaceae	8344	0.000236558	0.983539
Halanaerobiaceae	8246	0.00023378	0.983773
Opitutaceae	8134	0.000230605	0.984004
Desulfobacteraceae	8124	0.000230321	0.984234
Alcaligenaceae	7988	0.000226466	0.98446
Micrococcaceae	7818	0.000221646	0.984682
Unclassified (derived from Bacillales)	7577	0.000214813	0.984897
Unclassified (derived from Gammaproteobacteria)	7566	0.000214502	0.985111
Bradyrhizobiaceae	7545	0.000213906	0.985325
Sphingomonadaceae	7439	0.000210901	0.985536
Mycobacteriaceae	7364	0.000208775	0.985745
Heliobacteriaceae	7203	0.00020421	0.985949
Nostocaceae	7082	0.00020078	0.98615
Succinivibrionaceae	6998	0.000198398	0.986348
Spiroplasmataceae	6996	0.000198342	0.986547
Ktedonobacteraceae	6915	0.000196045	0.986743
Acetobacteraceae	6841	0.000193947	0.986937
Alteromonadaceae	6680	0.000189383	0.987126
Carnobacteriaceae	6587	0.000186746	0.987313
Hexamitidae	6487	0.000183911	0.987497
Myxococcaceae	6217	0.000176256	0.987673
Methylobacteriaceae	6153	0.000174442	0.987847
Unclassified (derived from Deltaproteobacteria)	6110	0.000173223	0.988021
Desulfobulbaceae	5884	0.000166816	0.988187
Unclassified (derived from Viruses)	5824	0.000165115	0.988352
Unclassified (derived from Synergistetes)	5820	0.000165001	0.988517
Chloroflexaceae	5488	0.000155589	0.988673
Ectothiorhodospiraceae	5281	0.00014972	0.988823
Thermaceae	4981	0.000141215	0.988964
Acidobacteriaceae	4973	0.000140988	0.989105
Pelobacteraceae	4889	0.000138607	0.989244
Nitrospiraceae	4885	0.000138493	0.989382
Unclassified (derived from Eukaryota)	4741	0.000134411	0.989516
Legionellaceae	4378	0.000124119	0.989641
Frankiaceae	4331	0.000122787	0.989763
Rickettsiaceae	4300	0.000121908	0.989885
Trichocomaceae	4284	0.000121455	0.990007
Desulfuromonadaceae	4222	0.000119697	0.990126
Phyllobacteriaceae	4073	0.000115473	0.990242
Nocardiaceae	3981	0.000112864	0.990355
Myoviridae	3905	0.00011071	0.990466
Aquificaceae	3874	0.000109831	0.990575
Syntrophobacteraceae	3872	0.000109774	0.990685
Rhinotermitidae	3859	0.000109405	0.990795
Hydrogenothermaceae	3855	0.000109292	0.990904
Unclassified (derived from Epsilonproteobacteria)	3790	0.000107449	0.991011
Canidae	3770	0.000106882	0.991118
Dictyoglomaceae	3731	0.000105777	0.991224
Nitrosomonadaceae	3702	0.000104954	0.991329
Deinococcaceae	3621	0.000102658	0.991432
Francisellaceae	3563	0.000101014	0.991533
Desulfohalobiaceae	3530	0.000100078	0.991633
Unclassified (derived from Dehalococcoidetes)	3502	9.92842e-05	0.991732
Thermococcaceae	3499	9.91992e-05	0.991831
Aeromonadaceae	3431	9.72713e-05	0.991928
Hyphomonadaceae	3334	9.45213e-05	0.992023
Methanococcaceae	3327	9.43229e-05	0.992117
Brucellaceae	3254	9.22533e-05	0.992209
Unclassified (derived from Verrucomicrobiales)	3176	9.00419e-05	0.9923
Halobacteroidaceae	3132	8.87945e-05	0.992388
Halobacteriaceae	3130	8.87378e-05	0.992477
Oceanospirillaceae	3113	8.82558e-05	0.992565
Propionibacteriaceae	3088	8.7547e-05	0.992653
Xanthobacteraceae	3074	8.71501e-05	0.99274
Solibacteraceae	3029	8.58743e-05	0.992826
Cricetidae	2898	8.21604e-05	0.992908
Polyangiaceae	2874	8.148e-05	0.99299
Unclassified (derived from Planctomycetales)	2858	8.10264e-05	0.993071
Leptospiraceae	2827	8.01475e-05	0.993151
Syntrophaceae	2768	7.84748e-05	0.993229
Lentisphaeraceae	2638	7.47892e-05	0.993304
Unclassified (derived from Alphaproteobacteria)	2616	7.41655e-05	0.993378
Drosophilidae	2607	7.39103e-05	0.993452
Pseudoalteromonadaceae	2602	7.37686e-05	0.993526
Micromonosporaceae	2582	7.32016e-05	0.993599
Chromatiaceae	2574	7.29748e-05	0.993672
Anaplasmataceae	2566	7.2748e-05	0.993745
Herpetosiphonaceae	2562	7.26346e-05	0.993817
Clostridiales Family XVIII. Incertae Sedis	2506	7.10469e-05	0.993888
Hyphomicrobiaceae	2493	7.06784e-05	0.993959
Anaerolineaceae	2492	7.065e-05	0.99403
Rhodocyclaceae	2441	6.92041e-05	0.994099
Ferroplasmaceae	2438	6.91191e-05	0.994168
Methylococcaceae	2392	6.78149e-05	0.994236
Desulfomicrobiaceae	2369	6.71629e-05	0.994303
Pseudonocardiaceae	2350	6.66242e-05	0.99437
Saccharomycetaceae	2281	6.4668e-05	0.994434
Natranaerobiaceae	2229	6.31938e-05	0.994498
Unclassified (derived from Dictyosteliida)	2206	6.25417e-05	0.99456
Acidithiobacillaceae	2192	6.21448e-05	0.994622
Cystobacteraceae	2185	6.19463e-05	0.994684
Chrysiogenaceae	2172	6.15778e-05	0.994746
Hahellaceae	2115	5.99618e-05	0.994806
Methylophilaceae	2104	5.96499e-05	0.994865
Methanocorpusculaceae	2081	5.89979e-05	0.994924
Clostridiales Family XVII. Incertae Sedis	2001	5.67298e-05	0.994981
Unclassified (derived from Spartobacteria)	1940	5.50004e-05	0.995036
Prochlorococcaceae	1930	5.47169e-05	0.995091
Rubrobacteraceae	1924	5.45468e-05	0.995145
Alcanivoracaceae	1919	5.4405e-05	0.9952
Bdellovibrionaceae	1885	5.34411e-05	0.995253
Methylocystaceae	1882	5.33561e-05	0.995307
Unclassified (derived from Acidobacteria)	1870	5.30159e-05	0.99536
Streptosporangiaceae	1868	5.29592e-05	0.995413
Nannocystaceae	1761	4.99256e-05	0.995462
Planococcaceae	1756	4.97839e-05	0.995512
Onchocercidae	1705	4.8338e-05	0.995561
Thiotrichaceae	1693	4.79978e-05	0.995609
Moritellaceae	1688	4.7856e-05	0.995656
Unclassified (derived from Alteromonadales)	1672	4.74024e-05	0.995704
Bacteriovoracaceae	1670	4.73457e-05	0.995751
Nocardioidaceae	1656	4.69488e-05	0.995798
Idiomarinaceae	1650	4.67787e-05	0.995845
Gallionellaceae	1618	4.58715e-05	0.995891
Schistosomatidae	1617	4.58431e-05	0.995937
Ferrimonadaceae	1610	4.56447e-05	0.995982
Hominidae	1609	4.56163e-05	0.996028
Verrucomicrobia subdivision 3	1597	4.52761e-05	0.996073
Puniceicoccaceae	1593	4.51627e-05	0.996118
Oscillochloridaceae	1581	4.48225e-05	0.996163
Euphorbiaceae	1572	4.45673e-05	0.996208
Tetraodontidae	1569	4.44823e-05	0.996252
Cardiobacteriaceae	1567	4.44256e-05	0.996297
Unclassified (derived from Cyanobacteria)	1566	4.43972e-05	0.996341
Unclassified (derived from Proteobacteria)	1563	4.43122e-05	0.996385
Halomonadaceae	1542	4.37168e-05	0.996429
Unclassified (derived from Gloeobacterales)	1534	4.349e-05	0.996473
Intrasporangiaceae	1527	4.32916e-05	0.996516
Codonosigidae	1496	4.24127e-05	0.996558
Bartonellaceae	1481	4.19874e-05	0.9966
Psychromonadaceae	1475	4.18173e-05	0.996642
Erythrobacteraceae	1465	4.15338e-05	0.996684
Unclassified (derived from Candidatus Poribacteria)	1446	4.09951e-05	0.996725
Haliangiaceae	1428	4.04848e-05	0.996765
Nautiliaceae	1419	4.02297e-05	0.996805
Methanomicrobiaceae	1398	3.96343e-05	0.996845
Trueperaceae	1370	3.88405e-05	0.996884
Unclassified (derived from Thermotogales)	1369	3.88121e-05	0.996923
Beijerinckiaceae	1366	3.87271e-05	0.996961
Unclassified (derived from Rhizobiales)	1365	3.86987e-05	0.997
Conexibacteraceae	1362	3.86137e-05	0.997039
Desulfarculaceae	1352	3.83302e-05	0.997077
Unclassified (derived from Mamiellales)	1344	3.81034e-05	0.997115
Waddliaceae	1320	3.7423e-05	0.997152
Unclassified (derived from Euryarchaeota)	1297	3.67709e-05	0.997189
Catenulisporaceae	1251	3.54668e-05	0.997225
Edwardsiidae	1237	3.50698e-05	0.99726
Debaryomycetaceae	1234	3.49848e-05	0.997295
Gemmatimonadaceae	1222	3.46446e-05	0.997329
Sphaerobacteraceae	1169	3.3142e-05	0.997363
Nectriaceae	1167	3.30853e-05	0.997396
Unclassified (derived from Elusimicrobia)	1162	3.29435e-05	0.997429
Blattabacteriaceae	1156	3.27734e-05	0.997461
Parachlamydiaceae	1125	3.18946e-05	0.997493
Kineosporiaceae	1119	3.17245e-05	0.997525
Aurantimonadaceae	1114	3.15827e-05	0.997557
Unclassified (derived from Betaproteobacteria)	1108	3.14126e-05	0.997588
Bovidae	1091	3.09306e-05	0.997619
Unclassified (derived from Archaea)	1071	3.03636e-05	0.997649
Chlamydiaceae	1059	3.00234e-05	0.997679
Podoviridae	1055	2.991e-05	0.997709
Piscirickettsiaceae	1054	2.98817e-05	0.997739
Rhabditidae	1052	2.9825e-05	0.997769
Unclassified (derived from Methanomicrobiales)	1027	2.91162e-05	0.997798
Vahlkampfiidae	1023	2.90028e-05	0.997827
Unclassified (derived from Rickettsiales)	1015	2.8776e-05	0.997856
Thermomicrobiaceae	982	2.78404e-05	0.997884
Volvocaceae	981	2.78121e-05	0.997911
Colwelliaceae	979	2.77554e-05	0.997939
Thermodesulfobiaceae	977	2.76987e-05	0.997967
Promicromonosporaceae	962	2.72734e-05	0.997994
Thermoproteaceae	960	2.72167e-05	0.998021
Brevibacteriaceae	958	2.716e-05	0.998049
Funariaceae	952	2.69899e-05	0.998076
Methanocaldococcaceae	944	2.67631e-05	0.998102
Trypanosomatidae	933	2.64512e-05	0.998129
Microbacteriaceae	930	2.63662e-05	0.998155
Sulfolobaceae	917	2.59976e-05	0.998181
Unclassified (derived from other sequences)	915	2.59409e-05	0.998207
Nocardiopsaceae	913	2.58842e-05	0.998233
Gordoniaceae	906	2.56858e-05	0.998259
Unclassified (derived from Campylobacterales)	888	2.51754e-05	0.998284
Mariprofundaceae	861	2.441e-05	0.998308
Parvularculaceae	857	2.42966e-05	0.998332
Methylacidiphilaceae	832	2.35878e-05	0.998356
Unclassified (derived from Rhodobacterales)	825	2.33893e-05	0.998379
Retroviridae	806	2.28507e-05	0.998402
Neocallimastigaceae	753	2.13481e-05	0.998424
Oikopleuridae	750	2.1263e-05	0.998445
Hydrogenophilaceae	741	2.10079e-05	0.998466
Branchiostomidae	732	2.07527e-05	0.998487
Clavicipitaceae	730	2.0696e-05	0.998507
Strongylocentrotidae	728	2.06393e-05	0.998528
Desulfurobacteriaceae	722	2.04692e-05	0.998548
Methanospirillaceae	719	2.03842e-05	0.998569
Thermomonosporaceae	719	2.03842e-05	0.998589
Didelphidae	713	2.02141e-05	0.998609
Archaeoglobaceae	703	1.99306e-05	0.998629
Methanocellaceae	703	1.99306e-05	0.998649
Tetrahymenidae	699	1.98172e-05	0.998669
Ophryoscolecidae	693	1.96471e-05	0.998689
Formicidae	689	1.95336e-05	0.998708
Selaginellaceae	687	1.94769e-05	0.998728
Dermabacteraceae	664	1.88249e-05	0.998747
Ectocarpaceae	664	1.88249e-05	0.998765
Parameciidae	663	1.87965e-05	0.998784
Glycomycetaceae	661	1.87398e-05	0.998803
Nakamurellaceae	649	1.83996e-05	0.998821
Beutenbergiaceae	647	1.83429e-05	0.99884
Serpulidae	640	1.81445e-05	0.998858
Pipidae	640	1.81445e-05	0.998876
Dermacoccaceae	637	1.80594e-05	0.998894
Actinosynnemataceae	636	1.80311e-05	0.998912
Hydridae	627	1.77759e-05	0.99893
Entomoplasmataceae	612	1.73506e-05	0.998947
Desulfurococcaceae	610	1.72939e-05	0.998965
Glomerellaceae	603	1.70955e-05	0.998982
Unclassified (derived from Saccharomycetales)	597	1.69254e-05	0.998999
Unclassified (derived from Pelagophyceae)	596	1.6897e-05	0.999015
Tritrichomonadidae	587	1.66419e-05	0.999032
Leporidae	584	1.65568e-05	0.999049
Vitaceae	581	1.64718e-05	0.999065
Chlorellaceae	567	1.60749e-05	0.999081
Cryptosporidiidae	561	1.59048e-05	0.999097
Coxiellaceae	552	1.56496e-05	0.999113
Enterocytozoonidae	548	1.55362e-05	0.999128
Perkinsidae	545	1.54511e-05	0.999144
Salicaceae	542	1.53661e-05	0.999159
Culicidae	539	1.5281e-05	0.999174
Phasianidae	538	1.52527e-05	0.99919
Chlamydomonadaceae	531	1.50542e-05	0.999205
Sanguibacteraceae	530	1.50259e-05	0.99922
Jonesiaceae	525	1.48841e-05	0.999235
Phaeodactylaceae	521	1.47707e-05	0.999249
Sclerotiniaceae	510	1.44589e-05	0.999264
Marinilabiaceae	508	1.44022e-05	0.999278
Tenebrionidae	490	1.38919e-05	0.999292
Sordariaceae	488	1.38352e-05	0.999306
Trichonymphidae	485	1.37501e-05	0.99932
Sarcocystidae	467	1.32398e-05	0.999333
Heteroderidae	455	1.28996e-05	0.999346
Unclassified (derived from Phyllachorales)	453	1.28429e-05	0.999359
Tsukamurellaceae	448	1.27011e-05	0.999371
Harrimaniidae	445	1.26161e-05	0.999384
Geodermatophilaceae	436	1.23609e-05	0.999396
Cellulomonadaceae	435	1.23326e-05	0.999409
Unclassified (derived from Actinobacteria (class))	434	1.23042e-05	0.999421
Halothiobacillaceae	434	1.23042e-05	0.999433
Ursidae	434	1.23042e-05	0.999446
Psathyrellaceae	425	1.20491e-05	0.999458
Daphniidae	418	1.18506e-05	0.99947
Pucciniaceae	395	1.11985e-05	0.999481
Cionidae	391	1.10851e-05	0.999492
Dipodascaceae	389	1.10284e-05	0.999503
Cercopithecidae	385	1.0915e-05	0.999514
Thalassiosiraceae	366	1.03764e-05	0.999524
Unclassified (derived from Peronosporales)	360	1.02063e-05	0.999534
Pinaceae	334	9.46914e-06	0.999544
Schizophyllaceae	333	9.44079e-06	0.999553
Ornithorhynchidae	328	9.29904e-06	0.999563
Unclassified (derived from Ichthyosporea)	325	9.21399e-06	0.999572
Unclassified (derived from Oceanospirillales)	320	9.07223e-06	0.999581
Equidae	295	8.36346e-06	0.999589
Unclassified (derived from Placozoa)	292	8.27841e-06	0.999597
Phaeosphaeriaceae	288	8.16501e-06	0.999606
Anaeroplasmataceae	286	8.10831e-06	0.999614
Adrianichthyidae	278	7.8815e-06	0.999622
Segniliparaceae	268	7.59799e-06	0.999629
Methanosaetaceae	261	7.39954e-06	0.999637
Unclassified (derived from Thaumarchaeota)	257	7.28614e-06	0.999644
Dietziaceae	257	7.28614e-06	0.999651
Pediculidae	253	7.17273e-06	0.999658
Tricholomataceae	250	7.08768e-06	0.999665
Fabaceae	247	7.00263e-06	0.999672
Pleosporaceae	241	6.83252e-06	0.999679
Herpesviridae	241	6.83252e-06	0.999686
Thermoplasmataceae	240	6.80417e-06	0.999693
Methanothermaceae	239	6.77582e-06	0.9997
Apidae	237	6.71912e-06	0.999706
Unclassified (derived from Onygenales)	234	6.63407e-06	0.999713
Penaeidae	232	6.57737e-06	0.99972
Tremellaceae	231	6.54902e-06	0.999726
Suidae	228	6.46397e-06	0.999733
Unikaryonidae	228	6.46397e-06	0.999739
Unclassified (derived from Vibrionales)	225	6.37891e-06	0.999745
Metschnikowiaceae	217	6.15211e-06	0.999752
Magnaporthaceae	216	6.12376e-06	0.999758
Unclassified (derived from Korarchaeota)	215	6.09541e-06	0.999764
Cyanidiaceae	209	5.9253e-06	0.99977
Cenarchaeaceae	206	5.84025e-06	0.999776
Arthrodermataceae	206	5.84025e-06	0.999781
Lasiosphaeriaceae	203	5.7552e-06	0.999787
Ajellomycetaceae	201	5.6985e-06	0.999793
Unclassified (derived from Caudovirales)	200	5.67014e-06	0.999799
Gasterosteidae	198	5.61344e-06	0.999804
Trichinellidae	196	5.55674e-06	0.99981
Acidimicrobiaceae	192	5.44334e-06	0.999815
Thermofilaceae	191	5.41499e-06	0.999821
Chaetomiaceae	183	5.18818e-06	0.999826
Acidothermaceae	182	5.15983e-06	0.999831
Phycodnaviridae	174	4.93303e-06	0.999836
Unclassified (derived from Methylophilales)	171	4.84797e-06	0.999841
Ixodidae	139	3.94075e-06	0.999845
Malasseziaceae	139	3.94075e-06	0.999849
Babesiidae	136	3.8557e-06	0.999852
Dientamoebidae	130	3.68559e-06	0.999856
Pteromalidae	127	3.60054e-06	0.99986
Unclassified (derived from Opitutae)	123	3.48714e-06	0.999863
Unclassified (derived from Chloroflexi)	118	3.34539e-06	0.999867
Ustilaginaceae	113	3.20363e-06	0.99987
Cebidae	108	3.06188e-06	0.999873
Nitrosopumilaceae	106	3.00518e-06	0.999876
Schizosaccharomycetaceae	105	2.97683e-06	0.999879
Coriolaceae	105	2.97683e-06	0.999882
Aphididae	97	2.75002e-06	0.999885
Leptosphaeriaceae	93	2.63662e-06	0.999887
Entomophthoraceae	92	2.60827e-06	0.99989
Theileriidae	88	2.49486e-06	0.999892
Paulinellidae	83	2.35311e-06	0.999895
Tuberaceae	81	2.29641e-06	0.999897
Baculoviridae	81	2.29641e-06	0.999899
Pyrodictiaceae	80	2.26806e-06	0.999902
Solanaceae	79	2.23971e-06	0.999904
Microviridae	79	2.23971e-06	0.999906
Caligidae	74	2.09795e-06	0.999908
Apiaceae	71	2.0129e-06	0.99991
Salmonidae	70	1.98455e-06	0.999912
Methanopyraceae	69	1.9562e-06	0.999914
Nolidae	69	1.9562e-06	0.999916
Unclassified (derived from Actinomycetales)	68	1.92785e-06	0.999918
Unclassified (derived from Myxococcales)	67	1.8995e-06	0.99992
Poxviridae	66	1.87115e-06	0.999922
Caulerpaceae	64	1.81445e-06	0.999924
Acidilobaceae	63	1.7861e-06	0.999925
Pratylenchidae	63	1.7861e-06	0.999927
Ophiostomataceae	62	1.75774e-06	0.999929
Onygenaceae	61	1.72939e-06	0.999931
Unclassified (derived from Gemmatimonadales)	59	1.67269e-06	0.999932
Unclassified (derived from Desulfobacterales)	59	1.67269e-06	0.999934
Unclassified (derived from Verrucomicrobia)	56	1.58764e-06	0.999936
Asparagaceae	54	1.53094e-06	0.999937
Amaranthaceae	53	1.50259e-06	0.999939
Convolvulaceae	50	1.41754e-06	0.99994
Mucoraceae	50	1.41754e-06	0.999941
Glossinidae	49	1.38919e-06	0.999943
Argasidae	48	1.36083e-06	0.999944
Pneumocystidaceae	47	1.33248e-06	0.999945
Picrophilaceae	46	1.30413e-06	0.999947
Cryptomonadaceae	45	1.27578e-06	0.999948
Aphelenchoididae	44	1.24743e-06	0.999949
Unclassified (derived from Rhodospirillales)	42	1.19073e-06	0.99995
Unclassified (derived from Euglenales)	42	1.19073e-06	0.999952
Unclassified (derived from Microsporidia)	42	1.19073e-06	0.999953
Unclassified (derived from Crenarchaeota)	36	1.02063e-06	0.999954
Arctiidae	36	1.02063e-06	0.999955
Marasmiaceae	34	9.63925e-07	0.999956
Unclassified (derived from Saccharomycetes)	33	9.35574e-07	0.999957
Hypocreaceae	33	9.35574e-07	0.999958
Orchidaceae	33	9.35574e-07	0.999959
Annonaceae	32	9.07223e-07	0.99996
Hirudinidae	31	8.78872e-07	0.99996
Polydnaviridae	30	8.50522e-07	0.999961
Unclassified (derived from Clostridia)	29	8.22171e-07	0.999962
Papilionidae	27	7.6547e-07	0.999963
Nosematidae	27	7.6547e-07	0.999964
Thermoactinomycetaceae	26	7.37119e-07	0.999964
Pyroglyphidae	26	7.37119e-07	0.999965
Alloherpesviridae	26	7.37119e-07	0.999966
Chattonellaceae	24	6.80417e-07	0.999967
Gymnodiniaceae	23	6.52067e-07	0.999967
Chlorokybaceae	22	6.23716e-07	0.999968
Cephalotaxaceae	22	6.23716e-07	0.999968
Unclassified (derived from Physariida)	22	6.23716e-07	0.999969
Asteraceae	21	5.95365e-07	0.99997
Unclassified (derived from Stigonematales)	20	5.67014e-07	0.99997
Buccinidae	19	5.38664e-07	0.999971
Onagraceae	19	5.38664e-07	0.999971
Chironomidae	18	5.10313e-07	0.999972
Bangiaceae	18	5.10313e-07	0.999972
Lophomonadidae	18	5.10313e-07	0.999973
Unclassified (derived from Sphingomonadales)	17	4.81962e-07	0.999973
Bombycidae	17	4.81962e-07	0.999974
Pasteuriaceae	16	4.53612e-07	0.999974
Unclassified (derived from Hypocreales)	16	4.53612e-07	0.999975
Potyviridae	16	4.53612e-07	0.999975
Artemiidae	15	4.25261e-07	0.999976
Cyanophoraceae	15	4.25261e-07	0.999976
Unclassified (derived from Nitrospirae)	14	3.9691e-07	0.999976
Simuliidae	14	3.9691e-07	0.999977
Unclassified (derived from Pyramimonadales)	14	3.9691e-07	0.999977
Pteriidae	14	3.9691e-07	0.999978
Saprolegniaceae	14	3.9691e-07	0.999978
Eimeriidae	13	3.68559e-07	0.999978
Cyperaceae	13	3.68559e-07	0.999979
Iridoviridae	13	3.68559e-07	0.999979
Theridiidae	12	3.40209e-07	0.999979
Cheloniidae	12	3.40209e-07	0.99998
Noelaerhabdaceae	12	3.40209e-07	0.99998
Coniochaetaceae	11	3.11858e-07	0.99998
Osmeridae	11	3.11858e-07	0.999981
Noctuidae	10	2.83507e-07	0.999981
Rhinolophidae	10	2.83507e-07	0.999981
Phalangeridae	10	2.83507e-07	0.999982
Lorisidae	10	2.83507e-07	0.999982
Asterinidae	10	2.83507e-07	0.999982
Taxaceae	10	2.83507e-07	0.999982
Limulidae	9	2.55157e-07	0.999983
Eupodiscaceae	9	2.55157e-07	0.999983
Serranidae	9	2.55157e-07	0.999983
Felidae	9	2.55157e-07	0.999983
Elapidae	9	2.55157e-07	0.999984
Caryophyllaceae	9	2.55157e-07	0.999984
Pyrenomonadaceae	9	2.55157e-07	0.999984
Peridiniaceae	9	2.55157e-07	0.999985
Gracilariaceae	9	2.55157e-07	0.999985
Unclassified (derived from Nanoarchaeota)	8	2.26806e-07	0.999985
Sinipercidae	8	2.26806e-07	0.999985
Soricidae	8	2.26806e-07	0.999985
Philodinidae	8	2.26806e-07	0.999986
Orobanchaceae	8	2.26806e-07	0.999986
Retortamonadidae	8	2.26806e-07	0.999986
Unclassified (derived from Acidobacteriales)	7	1.98455e-07	0.999986
Clostridiales Family XIV. Incertae Sedis	7	1.98455e-07	0.999987
Malvaceae	7	1.98455e-07	0.999987
Rosaceae	7	1.98455e-07	0.999987
Pfiesteriaceae	7	1.98455e-07	0.999987
Monocercomonadidae	7	1.98455e-07	0.999987
Nitrospinaceae	6	1.70104e-07	0.999987
Suberitidae	6	1.70104e-07	0.999988
Mesostigmataceae	6	1.70104e-07	0.999988
Geminigeraceae	6	1.70104e-07	0.999988
Chrysomelidae	5	1.41754e-07	0.999988
Orbiliaceae	5	1.41754e-07	0.999988
Fundulidae	5	1.41754e-07	0.999988
Scincidae	5	1.41754e-07	0.999989
Campanulariidae	5	1.41754e-07	0.999989
Haliotidae	5	1.41754e-07	0.999989
Taeniidae	5	1.41754e-07	0.999989
Lycopodiaceae	5	1.41754e-07	0.999989
Cucurbitaceae	5	1.41754e-07	0.999989
Asfarviridae	5	1.41754e-07	0.999989
Marseillevirus family	5	1.41754e-07	0.99999
Microchaetaceae	4	1.13403e-07	0.99999
Unclassified (derived from Spirochaetales)	4	1.13403e-07	0.99999
Filistatidae	4	1.13403e-07	0.99999
Nymphalidae	4	1.13403e-07	0.99999
Sphingidae	4	1.13403e-07	0.99999
Bresiliidae	4	1.13403e-07	0.99999
Parastacidae	4	1.13403e-07	0.99999
Agaricaceae	4	1.13403e-07	0.99999
Unclassified (derived from Cystofilobasidiales)	4	1.13403e-07	0.999991
Torpedinidae	4	1.13403e-07	0.999991
Vespertilionidae	4	1.13403e-07	0.999991
Bolinopsidae	4	1.13403e-07	0.999991
Planorbidae	4	1.13403e-07	0.999991
Meloidogynidae	4	1.13403e-07	0.999991
Dictyotaceae	4	1.13403e-07	0.999991
Araceae	4	1.13403e-07	0.999991
Geraniaceae	4	1.13403e-07	0.999991
Lamiaceae	4	1.13403e-07	0.999992
Cistaceae	4	1.13403e-07	0.999992
Vaucheriaceae	4	1.13403e-07	0.999992
Heterocapsaceae	4	1.13403e-07	0.999992
Euplotidae	4	1.13403e-07	0.999992
Hypotrichomonadidae	4	1.13403e-07	0.999992
Teranymphidae	4	1.13403e-07	0.999992
Enteromonadidae	4	1.13403e-07	0.999992
Holosporaceae	3	8.50522e-08	0.999992
Chaoboridae	3	8.50522e-08	0.999993
Tephritidae	3	8.50522e-08	0.999993
Capnodiaceae	3	8.50522e-08	0.999993
Cladoniaceae	3	8.50522e-08	0.999993
Corticiaceae	3	8.50522e-08	0.999993
Tilletiaceae	3	8.50522e-08	0.999993
Pycnococcaceae	3	8.50522e-08	0.999993
Cobitidae	3	8.50522e-08	0.999993
Esocidae	3	8.50522e-08	0.999993
Paralichthyidae	3	8.50522e-08	0.999993
Unclassified (derived from Tetraodontiformes)	3	8.50522e-08	0.999993
Delphinidae	3	8.50522e-08	0.999994
Aotidae	3	8.50522e-08	0.999994
Elephantidae	3	8.50522e-08	0.999994
Petromyzontidae	3	8.50522e-08	0.999994
Strongyloididae	3	8.50522e-08	0.999994
Anguinidae	3	8.50522e-08	0.999994
Adinetidae	3	8.50522e-08	0.999994
Phyllanthaceae	3	8.50522e-08	0.999994
Hemiselmidaceae	3	8.50522e-08	0.999994
Prymnesiaceae	3	8.50522e-08	0.999994
Mastigamoebidae	3	8.50522e-08	0.999994
Unclassified (derived from Thiotrichales)	2	5.67014e-08	0.999994
Arenicolidae	2	5.67014e-08	0.999994
Japygidae	2	5.67014e-08	0.999995
Blaberidae	2	5.67014e-08	0.999995
Muscidae	2	5.67014e-08	0.999995
Oligotomidae	2	5.67014e-08	0.999995
Pseudococcidae	2	5.67014e-08	0.999995
Aphelinidae	2	5.67014e-08	0.999995
Braconidae	2	5.67014e-08	0.999995
Pulicidae	2	5.67014e-08	0.999995
Callipallenidae	2	5.67014e-08	0.999995
Gnomoniaceae	2	5.67014e-08	0.999995
Pleurotaceae	2	5.67014e-08	0.999995
Blastocladiaceae	2	5.67014e-08	0.999995
Scenedesmaceae	2	5.67014e-08	0.999995
Siphonocladaceae	2	5.67014e-08	0.999995
Ulvaceae	2	5.67014e-08	0.999995
Moronidae	2	5.67014e-08	0.999995
Pleuronectidae	2	5.67014e-08	0.999995
Anoplopomatidae	2	5.67014e-08	0.999995
Ranidae	2	5.67014e-08	0.999996
Pteropodidae	2	5.67014e-08	0.999996
Colubridae	2	5.67014e-08	0.999996
Mytilidae	2	5.67014e-08	0.999996
Pinnidae	2	5.67014e-08	0.999996
Ommastrephidae	2	5.67014e-08	0.999996
Hoplolaimidae	2	5.67014e-08	0.999996
Spongillidae	2	5.67014e-08	0.999996
Dicyemidae	2	5.67014e-08	0.999996
Chaetosphaeridiaceae	2	5.67014e-08	0.999996
Actinidiaceae	2	5.67014e-08	0.999996
Oleaceae	2	5.67014e-08	0.999996
Plantaginaceae	2	5.67014e-08	0.999996
Scrophulariaceae	2	5.67014e-08	0.999996
Chroomonadaceae	2	5.67014e-08	0.999996
Gonyaulacaceae	2	5.67014e-08	0.999996
Noctilucaceae	2	5.67014e-08	0.999996
Rosalinidae	2	5.67014e-08	0.999997
Glaucocystaceae	2	5.67014e-08	0.999997
Blepharismidae	2	5.67014e-08	0.999997
Legeriomycetaceae	2	5.67014e-08	0.999997
Lipothrixviridae	2	5.67014e-08	0.999997
Nimaviridae	2	5.67014e-08	0.999997
Unclassified (derived from Thermomicrobia (class))	1	2.83507e-08	0.999997
Scytonemataceae	1	2.83507e-08	0.999997
Rhodobiaceae	1	2.83507e-08	0.999997
Unclassified (derived from Chromatiales)	1	2.83507e-08	0.999997
Pomphorhynchidae	1	2.83507e-08	0.999997
Nereididae	1	2.83507e-08	0.999997
Agelenidae	1	2.83507e-08	0.999997
Araneidae	1	2.83507e-08	0.999997
Craterostigmidae	1	2.83507e-08	0.999997
Scutigeridae	1	2.83507e-08	0.999997
Carabidae	1	2.83507e-08	0.999997
Curculionidae	1	2.83507e-08	0.999997
Agromyzidae	1	2.83507e-08	0.999997
Platystomatidae	1	2.83507e-08	0.999997
Syrphidae	1	2.83507e-08	0.999997
Cicadellidae	1	2.83507e-08	0.999997
Eurytomidae	1	2.83507e-08	0.999997
Termitidae	1	2.83507e-08	0.999997
Crambidae	1	2.83507e-08	0.999997
Oecophoridae	1	2.83507e-08	0.999997
Tortricidae	1	2.83507e-08	0.999997
Unclassified (derived from Plecoptera)	1	2.83507e-08	0.999997
Halictophagidae	1	2.83507e-08	0.999997
Thripidae	1	2.83507e-08	0.999997
Helicopsychidae	1	2.83507e-08	0.999998
Portunidae	1	2.83507e-08	0.999998
Argulidae	1	2.83507e-08	0.999998
Harpacticidae	1	2.83507e-08	0.999998
Mycosphaerellaceae	1	2.83507e-08	0.999998
Cordycipitaceae	1	2.83507e-08	0.999998
Unclassified (derived from Ascomycota)	1	2.83507e-08	0.999998
Bacillariaceae	1	2.83507e-08	0.999998
Dunaliellaceae	1	2.83507e-08	0.999998
Haematococcaceae	1	2.83507e-08	0.999998
Pedinomonadaceae	1	2.83507e-08	0.999998
Unclassified (derived from Trebouxiophyceae)	1	2.83507e-08	0.999998
Clupeidae	1	2.83507e-08	0.999998
Unclassified (derived from Cyprinodontiformes)	1	2.83507e-08	0.999998
Percidae	1	2.83507e-08	0.999998
Molgulidae	1	2.83507e-08	0.999998
Scyliorhinidae	1	2.83507e-08	0.999998
Mustelidae	1	2.83507e-08	0.999998
Macropodidae	1	2.83507e-08	0.999998
Microbiotheriidae	1	2.83507e-08	0.999998
Galagidae	1	2.83507e-08	0.999998
Caviidae	1	2.83507e-08	0.999998
Heteromyidae	1	2.83507e-08	0.999998
Sciuridae	1	2.83507e-08	0.999998
Chelidae	1	2.83507e-08	0.999998
Unclassified (derived from Monoblepharidales)	1	2.83507e-08	0.999998
Actinodiscidae	1	2.83507e-08	0.999998
Kudoidae	1	2.83507e-08	0.999998
Echinidae	1	2.83507e-08	0.999998
Toxopneustidae	1	2.83507e-08	0.999998
Unclassified (derived from Heteronematales)	1	2.83507e-08	0.999998
Ostreidae	1	2.83507e-08	0.999998
Octopodidae	1	2.83507e-08	0.999998
Idiosepiidae	1	2.83507e-08	0.999998
Cranchiidae	1	2.83507e-08	0.999998
Calyptraeidae	1	2.83507e-08	0.999998
Nacellidae	1	2.83507e-08	0.999999
Turbinidae	1	2.83507e-08	0.999999
Ascarididae	1	2.83507e-08	0.999999
Neodiplogasteridae	1	2.83507e-08	0.999999
Dictyocaulidae	1	2.83507e-08	0.999999
Peripatidae	1	2.83507e-08	0.999999
Scytosiphonaceae	1	2.83507e-08	0.999999
Fucaceae	1	2.83507e-08	0.999999
Acanthocolpidae	1	2.83507e-08	0.999999
Dugesiidae	1	2.83507e-08	0.999999
Halichondriidae	1	2.83507e-08	0.999999
Plakinidae	1	2.83507e-08	0.999999
Rossellidae	1	2.83507e-08	0.999999
Brachionidae	1	2.83507e-08	0.999999
Cycadaceae	1	2.83507e-08	0.999999
Lepidoziaceae	1	2.83507e-08	0.999999
Arecaceae	1	2.83507e-08	0.999999
Bromeliaceae	1	2.83507e-08	0.999999
Typhaceae	1	2.83507e-08	0.999999
Marchantiaceae	1	2.83507e-08	0.999999
Zygnemataceae	1	2.83507e-08	0.999999
Campanulaceae	1	2.83507e-08	0.999999
Caricaceae	1	2.83507e-08	0.999999
Nyctaginaceae	1	2.83507e-08	0.999999
Rubiaceae	1	2.83507e-08	0.999999
Hypericaceae	1	2.83507e-08	0.999999
Myrtaceae	1	2.83507e-08	0.999999
Moraceae	1	2.83507e-08	0.999999
Crassulaceae	1	2.83507e-08	0.999999
Unclassified (derived from Actinophryidae)	1	2.83507e-08	0.999999
Chromulinaceae	1	2.83507e-08	0.999999
Sorogenidae	1	2.83507e-08	0.999999
Unclassified (derived from Florenciellales)	1	2.83507e-08	0.999999
Ceratiaceae	1	2.83507e-08	0.999999
Prorocentraceae	1	2.83507e-08	0.999999
Ceramiaceae	1	2.83507e-08	1
Bolivinidae	1	2.83507e-08	1
Isotrichidae	1	2.83507e-08	1
Oxytrichidae	1	2.83507e-08	1
Urostylidae	1	2.83507e-08	1
Isochrysidaceae	1	2.83507e-08	1
Bodonidae	1	2.83507e-08	1
Polymastigidae	1	2.83507e-08	1
Peronosporaceae	1	2.83507e-08	1
Pythiaceae	1	2.83507e-08	1
Amoebidae	1	2.83507e-08	1
Filoviridae	1	2.83507e-08	1
Coronaviridae	1	2.83507e-08	1
Caulimoviridae	1	2.83507e-08	1
Closteroviridae	1	2.83507e-08	1
Inoviridae	1	2.83507e-08	1
Mimiviridae	1	2.83507e-08	1
Tectiviridae	1	2.83507e-08	1
Total	35272467	1
