# Supplementary material for: Lactobacilli and other gastrointestinal microbiota of Peromyscus leucopus, reservoir host for agents of Lyme disease and other zoonoses in North America
Source: PLoS One. 2020 Aug 20;15(8):e0231801. doi: 10.1371/journal.pone.0231801 (PMC7446861; doi:10.1371/journal.pone.0231801)
Supplement: S3 Table — (XLSX) [file pone.0231801.s007.xlsx]

## Sheet: tableSx_rMLST_IDs
Table S3. Sources of coding sequences for ribosomal proteins at rMLST database of http://mlst.org
Species	Strain	rMLST ID
Helicoabacter marmotae	MIT_98-6070	310792
Helicobacer hepaticus	ATCC 51449	25527
Helicobacter cinaedi	YS1	1522
Helicobacter himalayensis		213752
Helicobacter sp.	MIT_05-5293	399621
Helicobacter typhlonius		213788
Helicobater equorum	MIT_12-6600	310789
Lactobacillus amylolyticus	DSM 11664	21443
Lactobacillus animalis	KCTC3501	58946
Lactobacillus animalis	P38	206542
Lactobacillus animalis	14-7927	372902
Lactobacillus gasseri	rST-87899	87899
Lactobacillus gasseri	DSM 14869	72826
Lactobacillus gasseri	PSS7772D	46091
Lactobacillus hamsteri	DSM 5661	46095
Lactobacillus helveticus	FAM22155	67045
Lactobacillus intestinalis	NM61_E11	11534
Lactobacillus intestinalis	DSM 6629	46104
Lactobacillus johnson	N6.2	21585
Lactobacillus johnsonii	CC3	115346
Lactobacillus johnsonii	117x	72838
Lactobacillus johnsonii	Byun-jo-01	87916
Lactobacillus johnsonii	ZLJ010	103554
Lactobacillus johnsonii	BS15	124728
Lactobacillus johnsonii	DPPM	124732
Lactobacillus johnsonii	FI9785	21581
Lactobacillus johnsonii	UMNLJ22	72844
Lactobacillus johnsonii	IDCC9203	91663
Lactobacillus murinus	ASF361	59472
Lactobacillus murinus	DSM20452	148855
Lactobacillus murinus	NM26_J9	372967
Lactobacillus murinus	NM28_3M-8	372968
Lactobacillus reuteri	LRO	72959
Lactobacillus reuteri	P43	72945
Lactobacillus reuteri	I49	72972
Lactobacillus reuteri	An71	72963
Lactobacillus reuteri	JCM 1081	72960
Lactobacillus reuteri	P4870	122726
Lactobacillus reuteri	F88-3a	21637
Lactobacillus reuteri	D522-10	67069
Lactobacillus reuteri	IIE-43	119292
Lactobacillus reuteri	601f	72966
Lactobacillus reuteri	Byun-re-01	87947
