# Supplementary material for: Lactobacilli and other gastrointestinal microbiota of Peromyscus leucopus, reservoir host for agents of Lyme disease and other zoonoses in North America
Source: PLoS One. 2020 Aug 20;15(8):e0231801. doi: 10.1371/journal.pone.0231801 (PMC7446861; doi:10.1371/journal.pone.0231801)
Supplement: S5 Table — (XLSX) [file pone.0231801.s009.xlsx]

## Sheet: table_other_accessions
Table S5. Accession numbers of sequences of other species
Organism	Coding sequences	Accession
Azospirillum sp. 51_20	GyrB-TyrS-DnaA	MNTV00000000
Proteobacteria bacterium CAG:495	GyrB-TyrS-DnaA	CAZU000000000
Acetobacter sp. CAG:267	GyrB-TyrS-DnaA	CBBH000000000
Rhodopseudomonas palustris BisB18	GyrB-TyrS-DnaA	CP000301
Azospirillum sp. CAG:239	GyrB-TyrS-DnaA	CBDV000000000
Treponema porcinum	GyrA-PherS-DnaA	FUWG00000000
Treponema socranskii	GyrA-PherS-DnaA	ATFD00000000
Spirochaeta africana	GyrA-PherS-DnaA	CP003282
Treponena pallidum Nichols	GyrA-PherS-DnaA	AE000520
Borreliella burgdorferi B31	GyrA-PherS-DnaA	AE000783
Mycoplasma penetrans	RpoB	Q8EWX0
Mycobplasma gallisepticim	RpoB	P47716
Mycoplasma pneumoniae PI 1428	RpoB	ALA30388
Spiroplasma melliferum KC3	RpoB	KAI92927
Ureaplasma urealyticum	RpoB	WP_016829092
Entomoplasma luminosum	RpoB	WP_025734413
Mesoplasma coleopterae	RpoB	WP_100671398
Acholeplasma multilocale	RpoB	WP_026389403
Clostridium perfringens	RpoB	PWX20239
Bacillus subtilis 168	RpoB	NP_387989
Tritrichomonas muris	SSU	AY886846
Tritrichomonas augusta	SSU	AY055802
Tritrichomonas nonconforma	SSU	AY055803
Tritrichomonas foetus	SSU	AY055799]
Tritrichomonas sp. BR-2011	SSU	JF927156
Symbiont of Neotermnes termite	SSU	HQ215840
Histomonas meleagridis	SSU	AF293056
Trichomonas vaginalis	SSU	U17510
Trichomonas tenax	SSU	U37711
Tritrichomonas foetus	iron hydrogenase	OHT17348
Histomonas meleagridis	iron hydrogenase	ACI16483
Trichomonas vaginalis	iron hydrogenase	XP_001330775
Holomastigoides mirabile	iron hydorgenase	BAF82037
Pseudotrichonympha grrassii	iron hydrogenase	BAF82036
Parabasalia sp.	iron hydrogenase	BAF82038
Thermoanaerobacterium thermosaccharolyticum	iron hydrogenase	WP_094043430
Ruminococcaceae sp.	iron hydrogenase	WP_071421967
