# Supplementary material for: Lactobacilli and other gastrointestinal microbiota of Peromyscus leucopus, reservoir host for agents of Lyme disease and other zoonoses in North America
Source: PLoS One. 2020 Aug 20;15(8):e0231801. doi: 10.1371/journal.pone.0231801 (PMC7446861; doi:10.1371/journal.pone.0231801)
Supplement: S6 Table — (XLSX) [file pone.0231801.s010.xlsx]

## Sheet: DATA (3)
Table S6. Statistics for gut metagenomes of Peromyscus leucopus and Mus musculus
Animal ID	Genus	Sex	Reads	Predicted proteins	Predicted rRNA	Identified proteins	Identified rRNA	Αlpha diversity	Shannon index
101	Mus	F	3127751	1365906	12765	807151	3174	256	2.6149
102	Mus	F	3410276	1743425	11792	996153	3419	256	3.11853
103	Mus	F	3619840	2071918	9087	1200715	3613	257	2.9706
104	Mus	F	3341185	1539671	9763	898461	3045	243	2.73337
105	Mus	F	3436341	1753380	8141	1005457	3210	258	2.94837
106	Mus	M	3350842	1907948	10288	1114721	3712	261	3.06013
107	Mus	M	3120511	1299752	10074	702478	2905	250	3.09342
108	Mus	M	4016817	2070888	8887	1212981	4004	216	3.003
109	Mus	M	3780812	2051618	10038	1128528	3529	220	3.09418
115	Mus	M	3807786	2075584	14377	1186779	3545	275	2.96349
116	Mus	M	2584167	1010911	6849	575691	2461	270	3.06024
118	Mus	F	3423871	1772320	10568	1014996	3562	277	3.10456
120	Mus	F	4032969	1965334	12339	1112767	3818	251	3.01449
M2_05	Mus	M	4356309	2139860	39656	1151285	4054	236	3.0853
UF1	Mus	F	2498067	1137777	10376	649051	2949	240	3.1361
UF2	Mus	F	3134223	1433185	7814	834914	2924	227	3.04066
UF3	Mus	F	3150992	1764717	8796	1004153	3370	245	3.11902
UM1	Mus	M	3621009	1992351	7750	1156372	3292	187	2.88794
UM2	Mus	M	3350578	1865815	8118	1050500	3187	230	3.05872
UM3	Mus	M	3410276	1743425	11792	996153	3419	252	3.0952
22258	Peromyscus	F	3466037	2571658	13396	1365998	5417	154	3.04707
22275	Peromyscus	F	1937990	1415231	11004	729954	3916	193	3.06114
22277	Peromyscus	F	3647186	2537012	15170	1362111	5893	173	2.82513
22278	Peromyscus	F	2864459	1824529	13192	917732	4796	199	2.94757
22279	Peromyscus	F	3656048	2626184	13948	1441608	5712	230	3.04111
22281	Peromyscus	F	2964847	1986613	13683	1022245	5031	253	3.12702
22282	Peromyscus	F	2963492	1971757	12810	1012788	5161	224	3.06358
22284	Peromyscus	F	3518604	2730381	18226	1308206	5338	242	3.22866
22289	Peromyscus	F	4133122	3083827	20313	1528786	5591	247	3.10032
22292	Peromyscus	F	5018393	3520005	16761	1792290	6609	214	3.19063
22315	Peromyscus	M	2947296	2120499	15206	1021969	4698	233	3.2996
22316	Peromyscus	M	3465124	2761050	13693	1478179	5764	258	3.18047
22319	Peromyscus	M	3408613	2632523	15024	1371475	5648	232	3.19087
22321	Peromyscus	M	3086264	2165694	13411	1138881	5430	249	3.04557
22325	Peromyscus	M	3435776	2597766	12785	1402541	5634	267	3.16522
22327	Peromyscus	M	3509715	2749561	16745	1395055	5392	270	3.19221
22332	Peromyscus	M	3377013	2338442	11622	1299618	5032	271	2.93194
22335	Peromyscus	M	3159520	2027879	15502	1010865	4512	234	2.97132
22339	Peromyscus	M	3502204	2675504	13599	1395813	5467	233	3.26343
22341	Peromyscus	M	4288178	3505448	20325	1772417	6906	268	3.24849
