# Supplementary material for: Lactobacilli and other gastrointestinal microbiota of Peromyscus leucopus, reservoir host for agents of Lyme disease and other zoonoses in North America
Source: PLoS One. 2020 Aug 20;15(8):e0231801. doi: 10.1371/journal.pone.0231801 (PMC7446861; doi:10.1371/journal.pone.0231801)
Supplement: S8 Table — (XLSX) [file pone.0231801.s012.xlsx]

## Sheet: table
Table S8. Replicates of libraries of Peromyscus leucopus DNA extracts of fecal pellets
Part A. Matrix of coefficients of determination (R2) of replicate and non-replicate pairs of reads matched for families
	22258_A	22258_B	22284_A	22284_B	22292_A	22292_B	22316_A	22316_B	22325_A	22325_B	22339_A	22339_B	22289_A	22289_B
22258_A	1
22258_B	0.999993	1
22284_A	0.991794	0.991692	1
22284_B	0.990524	0.990455	0.999845	1
22292_A	0.983676	0.983582	0.997112	0.997703	1
22292_B	0.987641	0.987489	0.997997	0.997935	0.999256	1
22316_A	0.964733	0.965205	0.974149	0.977356	0.975357	0.969319	1
22316_B	0.969596	0.970039	0.977772	0.980667	0.97844	0.973121	0.999803	1
22325_A	0.871322	0.872049	0.905282	0.9125	0.92067	0.905552	0.964447	0.960108	1
22325_B	0.877213	0.877914	0.910524	0.917545	0.925518	0.910826	0.967317	0.963196	0.999893	1
22339_A	0.772597	0.773553	0.816956	0.826573	0.833764	0.812826	0.910169	0.902217	0.976905	0.974963	1
22339_B	0.771615	0.772587	0.815857	0.825516	0.832746	0.811753	0.909638	0.901672	0.976963	0.974949	0.999961	1
22289_A	0.993699	0.993955	0.987105	0.987337	0.979212	0.979906	0.983766	0.986729	0.903762	0.908623	0.824184	0.823354	1
22289_B	0.995835	0.996048	0.98754	0.987348	0.978829	0.980483	0.979223	0.982677	0.893864	0.898995	0.80997	0.809126	0.999669	1
Part B. Characteristics of sequencing reads after quality control for seven replicate pairs
Characteristic	22258_A	22258_B	22284_A	22284_B	22292_A	22292_B	22316_A	22316_B	22325_A	22325_B	22339_A	22339_B	22289_A	22289_B
bp count	1328755022	1706589626	1333058618	1358129999	1677908083	1122132923	1302844859	1143451746	1285067984	1066713299	1308839486	1390386340	1548240414	973983738
Sequences count	3466037	4604602	3518604	3553560	5018393	2912498	3465124	2960887	3435776	2772849	3502204	3706541	4133122	2503901
Mean sequence Length	383 ± 63	371 ± 62	379 ± 64	382 ± 63	334 ± 55	385 ± 64	376 ± 63	386 ± 64	374 ± 63	385 ± 64	374 ± 63	375 ± 63	375 ± 63	389 ± 64
Mean GC percent ± SD	44 ± 10	45 ± 10	43 ± 11	43 ± 11	45 ± 10	45 ± 10	45 ± 10	45 ± 10	46 ± 9	46 ± 9	46 ± 9	46 ± 9	45 ± 10	45 ± 10
Predicted protein features	2571658	3244818	2730381	2770641	3520005	1982183	2761050	2154530	2597766	1920389	2675504	2809246	3083827	1817401
Predicted rRNA features	13396	16497	18226	18722	16761	11948	13693	12237	12785	11079	13599	14569	20313	13737
Aligned protein features	1365998	1701541	1308206	1333811	1792290	1034986	1478179	1146772	1402541	1023055	1395813	1476354	1528786	900622
Aligned rRNA features	5417	6518	5338	5502	6609	4963	5764	5221	5634	5010	5467	5790	5591	4070
