# Supplementary material for: Lactobacilli and other gastrointestinal microbiota of Peromyscus leucopus, reservoir host for agents of Lyme disease and other zoonoses in North America
Source: PLoS One. 2020 Aug 20;15(8):e0231801. doi: 10.1371/journal.pone.0231801 (PMC7446861; doi:10.1371/journal.pone.0231801)
Supplement: S9 Table — (XLSX) [file pone.0231801.s013.xlsx]

## Sheet: Sheet1
Table S9. Log10 of mean number of normalized reads forgut metagenomes of Peromyscus leucopus and Mus musculus by families with >3000 reads
Family	Peromyscus	Mus	Fold difference	t test p value	False discovery rate
Acetobacteraceae	3.50986	3.42706	1.21005	0.00113298	0.00339895
Acholeplasmataceae	3.75622	4.39285	0.23087	6.92204e-14	2.01825e-12
Acidaminococcaceae	4.25966	4.24545	1.03328	0.550891	0.651053
Actinomycetaceae	3.71772	3.8434	0.748732	4.93828e-09	4.81482e-08
Aerococcaceae	4.45817	4.53649	0.835001	0.0185797	0.0374798
Alicyclobacillaceae	3.72255	3.81625	0.805931	7.2118e-05	0.000255691
Alteromonadaceae	3.62294	3.63037	0.983042	0.671652	0.755608
Aquificaceae	3.49757	3.47457	1.05439	0.380728	0.473884
Bacillaceae	5.20884	5.27157	0.865493	0.0069939	0.0163657
Bacteroidaceae	6.07608	6.05473	1.05038	0.530378	0.633207
Bifidobacteriaceae	4.68302	4.72009	0.918186	0.0838449	0.125767
Brachyspiraceae	4.27393	4.21793	1.13763	0.0295719	0.0516405
Bradyrhizobiaceae	3.86967	3.76676	1.2674	1.27929e-08	1.15137e-07
Burkholderiaceae	4.11256	4.08523	1.06495	0.171523	0.244734
Campylobacteraceae	4.47178	4.10787	2.31158	5.24632e-11	8.76882e-10
Carnobacteriaceae	3.50372	3.55805	0.882392	0.0273022	0.049144
Caulobacteraceae	3.56518	3.45911	1.27663	1.88256e-05	7.59516e-05
Chlorobiaceae	4.24838	4.20592	1.10271	0.0356615	0.0587662
Chloroflexaceae	3.91394	3.9074	1.01517	0.780109	0.829752
Clostridiaceae	6.20125	6.30038	0.795929	0.00110872	0.0034137
Clostridiales Family XI. Incertae Sedis	4.40379	4.48412	0.83112	0.00224613	0.00597266
Clostridiales Family XVIII. Incertae Sedis	3.83778	3.87205	0.92413	0.123551	0.178463
Comamonadaceae	3.84933	3.83614	1.03084	0.501588	0.605009
Coriobacteriaceae	5.02354	5.16435	0.72309	4.37336e-07	2.84269e-06
Corynebacteriaceae	3.7067	3.69989	1.01582	0.644586	0.7322
Cytophagaceae	4.4835	4.44286	1.09808	0.270045	0.347201
Deferribacteraceae	4.13395	3.62428	3.23349	6.7448e-08	4.93214e-07
Desulfobacteraceae	3.80484	3.80815	0.992402	0.859283	0.86669
Desulfobulbaceae	3.53551	3.50853	1.06411	0.24759	0.321867
Desulfovibrionaceae	4.81507	4.13117	4.82945	3.27102e-23	0
Dictyoglomaceae	3.66409	3.64311	1.04949	0.436481	0.537561
Ectothiorhodospiraceae	3.53116	3.4135	1.31118	1.3975e-06	8.17537e-06
Enterobacteriaceae	4.55502	4.55988	0.988882	0.768061	0.832066
Enterococcaceae	4.71413	4.72427	0.976911	0.587479	0.673873
Erysipelotrichaceae	5.21758	5.27765	0.870809	0.0314759	0.0541571
Eubacteriaceae	5.77305	5.97271	0.63145	2.90137e-08	2.42472e-07
Fibrobacteraceae	4.1934	4.21755	0.94591	0.212341	0.292281
Flammeovirgaceae	3.52591	3.4951	1.07354	0.491643	0.59919
Flavobacteriaceae	4.87271	4.86102	1.0273	0.754581	0.825103
Francisellaceae	3.5319	3.66983	0.727905	5.27216e-08	4.11228e-07
Frankiaceae	3.53342	3.47557	1.14249	0.019122	0.037288
Fusobacteriaceae	4.79368	4.8475	0.883437	0.0228134	0.0423678
Geobacteraceae	4.2391	4.19504	1.10677	0.0388971	0.0623419
Halanaerobiaceae	3.86075	3.93435	0.844111	0.00274777	0.00714421
Helicobacteraceae	4.91448	4.03654	7.54993	1.70053e-15	1.17e-13
Heliobacteriaceae	4.04911	4.18977	0.723343	4.66743e-06	2.18436e-05
Lachnospiraceae	5.94906	5.99103	0.907887	0.239732	0.322398
Lactobacillaceae	6.15536	5.52609	4.25862	0.000274846	0.000893251
Leuconostocaceae	3.9797	3.76054	1.65635	6.38739e-11	9.34157e-10
Listeriaceae	4.31507	4.40086	0.820748	3.54427e-05	0.000138226
Methanobacteriaceae	3.97478	4.04454	0.851612	0.00391292	0.00953774
Methanococcaceae	3.82362	3.74599	1.19572	0.00133256	0.00380267
Methanocorpusculaceae	3.66369	3.76456	0.792724	0.000193926	0.000648265
Methanosarcinaceae	4.04725	4.04303	1.00977	0.826021	0.840387
Micrococcaceae	3.57798	3.53604	1.10138	0.0190917	0.0378597
Moraxellaceae	3.79041	3.92512	0.733321	1.70389e-05	7.11982e-05
Mycobacteriaceae	3.55099	3.5998	0.893696	0.0109009	0.0245271
Mycoplasmataceae	3.94215	3.98748	0.900887	0.197609	0.275242
Myxococcaceae	3.75155	3.68381	1.16879	0.00187569	0.00522513
Natranaerobiaceae	3.53144	3.58895	0.875988	0.0274581	0.0486757
Neisseriaceae	3.92948	3.92368	1.01343	0.793942	0.836858
Nitrosomonadaceae	3.50049	3.54858	0.895199	0.0126907	0.0274966
Nostocaceae	3.72746	3.77887	0.888362	0.00498958	0.0119139
Opitutaceae	3.59862	3.44885	1.41181	6.30289e-10	7.37438e-09
Oxalobacteraceae	3.83767	3.72088	1.30854	3.8362e-05	0.000144786
Paenibacillaceae	4.74708	4.79681	0.891811	0.078457	0.120782
Pasteurellaceae	4.20877	4.21217	0.992204	0.810392	0.831718
Pelobacteraceae	3.88646	3.83997	1.11299	0.0235307	0.0430171
Peptococcaceae	5.00899	5.08637	0.836799	0.00293837	0.00731467
Peptostreptococcaceae	3.82539	3.88528	0.87118	0.0198999	0.037553
Phyllobacteriaceae	3.53437	3.41035	1.33053	9.85003e-06	4.43251e-05
Planctomycetaceae	3.72159	3.75127	0.933928	0.0972014	0.143957
Porphyromonadaceae	5.51688	5.46246	1.13349	0.243291	0.319831
Prevotellaceae	5.53293	5.45029	1.20959	0.0825108	0.125374
Pseudomonadaceae	4.04649	4.01225	1.08202	0.0341831	0.0571346
Rhizobiaceae	3.88653	3.89731	0.975486	0.578334	0.669951
Rhodobacteraceae	3.9809	3.87376	1.27979	2.56762e-06	1.30614e-05
Rhodocyclaceae	3.64747	3.58751	1.14804	0.00130196	0.00380822
Rhodospirillaceae	3.82259	3.64637	1.50043	2.39421e-09	2.54657e-08
Rhodothermaceae	3.63471	3.609	1.06097	0.31995	0.406893
Rikenellaceae	4.5395	4.42558	1.29994	0.0180957	0.0371439
Ruminococcaceae	5.8434	5.90364	0.870486	0.0336966	0.0571376
Shewanellaceae	4.00974	4.00814	1.00371	0.929247	0.929247
Solibacteraceae	3.56696	3.5253	1.10068	0.0734019	0.114507
Sphingobacteriaceae	4.27229	4.25814	1.03312	0.714269	0.7959
Sphingomonadaceae	3.48382	3.30338	1.51512	1.14189e-11	2.2267e-10
Spirochaetaceae	4.79154	4.46902	2.10146	1.87583e-07	1.29101e-06
Staphylococcaceae	4.18412	4.26854	0.823342	0.00222125	0.00604387
Streptococcaceae	4.99869	5.09131	0.807936	2.16753e-06	1.20762e-05
Streptomycetaceae	3.90317	3.93101	0.937907	0.232236	0.315949
Synergistaceae	4.12405	4.13139	0.983258	0.772011	0.828672
Syntrophaceae	3.48211	3.3703	1.29362	5.33544e-07	3.28551e-06
Syntrophobacteraceae	3.46916	3.37306	1.24766	0.000553823	0.00175128
Syntrophomonadaceae	4.22893	4.29283	0.863176	0.0116103	0.0256302
Thermaceae	3.511	3.62362	0.771576	3.52418e-06	1.71804e-05
Thermoanaerobacteraceae	4.77931	4.84179	0.866005	0.012914	0.0274716
Thermoanaerobacterales Family III. Incertae Sedis	4.73023	4.8383	0.779706	6.53508e-05	0.000238939
Thermococcaceae	3.47943	3.51779	0.915473	0.0444441	0.0702698
Thermotogaceae	4.26194	4.31418	0.88666	0.01954	0.0374784
Unclassified (Bacillales)	3.90041	3.95187	0.888269	0.0373019	0.0606156
Unclassified (Bacteria)	3.92804	3.46874	2.87935	1.01804e-14	3.9e-13
Unclassified (Bacteroidales)	3.92301	3.88036	1.10319	0.369758	0.465179
Unclassified (Bacteroidetes)	4.14524	4.16918	0.946373	0.57488	0.672609
Unclassified (Burkholderiales)	3.59849	3.46847	1.34902	1.15623e-05	5.01031e-05
Unclassified (Chroococcales)	4.2424	4.22214	1.04776	0.242478	0.322386
Unclassified (Clostridiales)	5.20471	5.29076	0.820268	0.0161515	0.0337451
Unclassified (Dehalococcoidetes)	3.8655	3.98284	0.763235	2.42658e-06	1.2905e-05
Unclassified (Epsilonproteobacteria)	3.6431	3.26129	2.40883	5.85831e-12	1.37077e-10
Unclassified (Flavobacteria)	3.521	3.51042	1.02467	0.796817	0.825023
Unclassified (Gammaproteobacteria)	3.53909	3.53153	1.01754	0.733315	0.809413
Unclassified (Oscillatoriales)	3.58888	3.50653	1.2088	0.000180477	0.000621052
Unclassified (Sphingobacteriales)	3.94819	3.93887	1.02171	0.794971	0.830461
Veillonellaceae	4.61443	4.54088	1.18454	0.0027919	0.00710114
Verrucomicrobiaceae	4.0039	3.95819	1.11098	0.0989008	0.144642
Vibrionaceae	4.14705	4.09803	1.11949	0.00901319	0.0206773
Victivallaceae	3.47456	3.44323	1.07481	0.193033	0.272106
Xanthomonadaceae	3.72569	3.57853	1.40332	5.69291e-10	7.40078e-09
