# Supplementary material for: Lactobacilli and other gastrointestinal microbiota of Peromyscus leucopus, reservoir host for agents of Lyme disease and other zoonoses in North America
Source: PLoS One. 2020 Aug 20;15(8):e0231801. doi: 10.1371/journal.pone.0231801 (PMC7446861; doi:10.1371/journal.pone.0231801)
Supplement: S10 Table — (XLSX) [file pone.0231801.s014.xlsx]

## Sheet: original (4)
Table S10. Log10 of reads matched to function for metagenomes of fecal pellets of Peromyscus leucopus and Mus musculus
	Mus	Mus	Mus	Mus	Mus	Mus	Mus	Mus	Mus	Mus	Mus	Mus	Mus	Mus	Mus	Mus	Mus	Mus	Mus	Mus	Peromyscus	Peromyscus	Peromyscus	Peromyscus	Peromyscus	Peromyscus	Peromyscus	Peromyscus	Peromyscus	Peromyscus	Peromyscus	Peromyscus	Peromyscus	Peromyscus	Peromyscus	Peromyscus	Peromyscus	Peromyscus	Peromyscus	Peromyscus
Level 3 characterization of function	101	102	103	104	105	106	107	108	109	115	116	118	120	M2_05	UF1	UF2	UF3	UM1	UM2	UM3	22258	22275	22277	22278	22279	22281	22282	22284	22289	22292	22315	22316	22319	22321	22325	22327	22332	22335	22339	22341		Mus mean	Peromyscus mean
02010 ABC transporters [PATH:ko02010]	4.70613	4.61577	4.73464	4.72249	4.72673	4.65617	4.66873	4.62276	4.65349	4.70869	4.49749	4.63979	4.66952	4.63394	4.61943	4.60795	4.6255	4.70898	4.68481	4.58397	4.66482	4.61893	4.61538	4.60466	4.63036	4.64736	4.63244	4.65296	4.69092	4.62462	4.59246	4.64756	4.63721	4.61142	4.61333	4.65725	4.69262	4.6932	4.58652	4.61337		4.51939	4.63637
00970 Aminoacyl-tRNA biosynthesis [PATH:ko00970]	4.65857	4.66434	4.59061	4.65426	4.64824	4.59852	4.6126	4.5837	4.62755	4.56682	4.64882	4.64768	4.6547	4.61289	4.64303	4.65009	4.65679	4.55091	4.6219	4.6526	4.6126	4.62292	4.63527	4.65688	4.61298	4.61941	4.63133	4.61476	4.59935	4.62206	4.62857	4.61195	4.60484	4.62109	4.61598	4.60461	4.58984	4.59396	4.62225	4.62022		4.49727	4.61704
03010 Ribosome [PATH:ko03010]	4.48429	4.51215	4.43297	4.47667	4.479	4.49033	4.48377	4.44217	4.48309	4.40184	4.49181	4.49454	4.48085	4.45995	4.52124	4.49693	4.50392	4.39087	4.48018	4.50438	4.44822	4.46557	4.48133	4.50113	4.45921	4.46452	4.48629	4.46376	4.45381	4.45867	4.46654	4.44557	4.43384	4.47704	4.44088	4.43942	4.43118	4.45232	4.45517	4.46169		4.34993	4.45931
00250 Alanine, aspartate and glutamate metabolism [PATH:ko00250]	4.39899	4.41871	4.38329	4.38178	4.38982	4.41861	4.42457	4.43252	4.42303	4.40857	4.45403	4.42025	4.40614	4.43605	4.42907	4.43519	4.41871	4.38932	4.40478	4.44253	4.38867	4.40722	4.40497	4.39651	4.39929	4.39431	4.40751	4.40448	4.38594	4.40583	4.41593	4.40076	4.41398	4.40786	4.41045	4.39617	4.37258	4.38859	4.40882	4.40117		4.2935	4.40055
00230 Purine metabolism [PATH:ko00230]	4.35029	4.31972	4.28856	4.35195	4.32523	4.31574	4.31784	4.31731	4.3269	4.28789	4.34881	4.34292	4.342	4.31959	4.32211	4.35932	4.3207	4.25496	4.29471	4.32839	4.31269	4.34926	4.37502	4.36256	4.35055	4.34757	4.35833	4.32768	4.31157	4.32895	4.32585	4.32216	4.31892	4.35951	4.31541	4.30844	4.32118	4.33184	4.33818	4.32822		4.21735	4.33469
00260 Glycine, serine and threonine metabolism [PATH:ko00260]	4.16937	4.21455	4.17818	4.16033	4.16883	4.22401	4.21923	4.22954	4.20863	4.22483	4.26124	4.22879	4.20672	4.23018	4.23766	4.23168	4.22781	4.19026	4.21543	4.24887	4.1848	4.21858	4.21334	4.20527	4.23071	4.2114	4.21102	4.21343	4.19967	4.22467	4.23193	4.21986	4.20527	4.23429	4.22323	4.22258	4.19093	4.18909	4.25084	4.22915		4.1092	4.2155
00052 Galactose metabolism [PATH:ko00052]	4.27147	4.14977	4.22989	4.2642	4.22808	4.19324	4.20886	4.22487	4.19401	4.21233	4.19227	4.18751	4.18881	4.20313	4.15445	4.23027	4.16431	4.20055	4.17143	4.1587	4.24123	4.21051	4.20103	4.18356	4.20608	4.19894	4.20758	4.19991	4.20994	4.1957	4.19117	4.17567	4.19338	4.19007	4.2255	4.2101	4.25784	4.24217	4.19017	4.20134		4.09905	4.20659
03030 DNA replication [PATH:ko03030]	4.27253	4.22258	4.17786	4.26725	4.24519	4.14128	4.15436	4.11769	4.15711	4.11624	4.16718	4.21539	4.24201	4.1482	4.20635	4.21423	4.19799	4.1052	4.14883	4.16794	4.19196	4.21248	4.23672	4.22876	4.19684	4.20006	4.21068	4.20167	4.19135	4.19804	4.1713	4.18058	4.16476	4.19886	4.16935	4.16846	4.17792	4.192	4.15826	4.17101		4.08349	4.19105
03020 RNA polymerase [PATH:ko03020]	4.1798	4.23951	4.17008	4.18748	4.21557	4.2199	4.22024	4.18514	4.21085	4.17023	4.22162	4.21819	4.20575	4.2157	4.23564	4.20867	4.24123	4.1487	4.21367	4.23173	4.15709	4.16973	4.17655	4.18276	4.14266	4.16735	4.18242	4.15746	4.15262	4.1801	4.19069	4.17076	4.18287	4.17365	4.17433	4.16273	4.12274	4.14375	4.18634	4.18724		4.08342	4.16819
02020 Two-component system [PATH:ko02020]	4.12183	4.11074	4.17154	4.14338	4.13156	4.15918	4.13015	4.1766	4.13065	4.18961	4.12348	4.12328	4.13431	4.1408	4.11752	4.13121	4.13378	4.2087	4.1596	4.12194	4.21115	4.20425	4.26719	4.22933	4.22597	4.21759	4.2088	4.23017	4.25504	4.19454	4.1642	4.2124	4.19089	4.24874	4.17422	4.20413	4.26153	4.25215	4.13627	4.17231		4.0743	4.21304
00010 Glycolysis / Gluconeogenesis [PATH:ko00010]	4.23382	4.16476	4.15456	4.22385	4.19088	4.14976	4.1521	4.13433	4.13401	4.15647	4.13603	4.17609	4.19158	4.14399	4.15036	4.18203	4.15234	4.13629	4.11887	4.1245	4.19337	4.20705	4.19039	4.20211	4.19346	4.20224	4.19475	4.15609	4.16919	4.16696	4.13609	4.14974	4.14462	4.14804	4.13247	4.13805	4.17485	4.19197	4.14311	4.14557		4.06159	4.16901
00520 Amino sugar and nucleotide sugar metabolism [PATH:ko00520]	4.11321	4.11576	4.18408	4.1222	4.13869	4.17163	4.13977	4.14704	4.15809	4.1899	4.09719	4.1131	4.11464	4.15514	4.11774	4.08907	4.11183	4.20475	4.16775	4.13382	4.17412	4.14278	4.13245	4.10592	4.14592	4.15064	4.13879	4.16165	4.17958	4.13746	4.15533	4.15919	4.17829	4.13096	4.17994	4.16877	4.19216	4.15789	4.12922	4.15648		4.04436	4.15388
00270 Cysteine and methionine metabolism [PATH:ko00270]	4.02514	4.12899	4.13326	4.01323	4.08062	4.147	4.15304	4.16548	4.14935	4.1757	4.13318	4.11383	4.09185	4.15884	4.13179	4.09533	4.15502	4.17311	4.14911	4.13507	4.10295	4.11981	4.10056	4.10595	4.11442	4.11358	4.09882	4.13072	4.12115	4.14034	4.15848	4.13832	4.15674	4.13815	4.14772	4.16598	4.09641	4.12511	4.17212	4.15056		4.02635	4.1299
02030 Bacterial chemotaxis [PATH:ko02030]	3.84105	4.08958	4.27321	3.90295	4.10789	4.17821	4.16133	4.19944	4.17824	4.30816	3.99174	4.00392	4.02556	4.14106	4.0727	3.90375	4.12754	4.40595	4.23834	4.10871	4.17392	4.06282	3.84382	3.83885	4.05135	4.09969	3.97768	4.09854	4.17182	4.09314	4.16583	4.17282	4.24332	3.99112	4.18648	4.2163	4.16824	4.10053	4.19096	4.15677		4.00627	4.1002
03018 RNA degradation [PATH:ko03018]	4.0865	4.13834	4.07576	4.08463	4.09378	4.12805	4.12006	4.13737	4.12299	4.08609	4.1606	4.13166	4.12446	4.13254	4.15343	4.11298	4.12825	4.08417	4.12378	4.14976	4.10265	4.11737	4.12047	4.13924	4.11297	4.11963	4.12495	4.12287	4.0884	4.12152	4.14503	4.11668	4.11442	4.12826	4.12925	4.10841	4.08238	4.08554	4.1475	4.13132		4.01748	4.11794
00240 Pyrimidine metabolism [PATH:ko00240]	4.15845	4.15278	4.0958	4.15523	4.13434	4.10451	4.1079	4.11073	4.11844	4.05939	4.11672	4.14222	4.132	4.11234	4.13568	4.14673	4.12599	4.06543	4.09	4.11243	4.1038	4.12145	4.1433	4.13701	4.12063	4.11472	4.13094	4.10024	4.09505	4.1065	4.08835	4.10609	4.09395	4.10806	4.09662	4.10008	4.10242	4.12406	4.10111	4.09123		4.0134	4.10928
00500 Starch and sucrose metabolism [PATH:ko00500]	3.98503	4.10132	4.13232	3.98953	4.08065	4.12809	4.15821	4.11552	4.14071	4.15917	4.08922	4.09358	4.06018	4.14245	4.11641	4.05589	4.10515	4.17311	4.1307	4.11335	4.08596	4.08666	4.05766	4.05614	4.07086	4.08506	4.08547	4.09394	4.11383	4.09761	4.10296	4.10877	4.11518	4.07738	4.10338	4.11613	4.11327	4.10218	4.10254	4.10261		3.99877	4.09388
00190 Oxidative phosphorylation [PATH:ko00190]	4.04981	4.11606	4.0548	4.03758	4.06786	4.15651	4.14383	4.16487	4.13297	4.0979	4.21548	4.13239	4.08196	4.15337	4.14464	4.13224	4.12847	4.06211	4.10889	4.17465	4.05102	4.06192	4.07226	4.0779	4.07461	4.06513	4.06542	4.06724	4.04692	4.07341	4.08958	4.06173	4.06412	4.08557	4.08434	4.06751	4.0376	4.03583	4.10772	4.08552		3.99361	4.06877
03420 Nucleotide excision repair [PATH:ko03420]	4.11499	4.09387	4.02262	4.12123	4.09756	4.03422	4.06358	4.02739	4.05357	4.01156	4.09606	4.09859	4.10668	4.05971	4.09104	4.08725	4.08158	3.99198	4.04822	4.0905	4.09193	4.11502	4.11927	4.1348	4.10199	4.09863	4.11369	4.10288	4.0985	4.10824	4.10117	4.09443	4.07528	4.12104	4.06214	4.08129	4.06527	4.08938	4.09347	4.08455		3.98441	4.09765
04112 Cell cycle - Caulobacter [PATH:ko04112]	4.07092	4.07788	4.05998	4.07126	4.06793	4.03205	4.06887	4.03891	4.06633	4.0528	4.03903	4.05703	4.06862	4.04924	4.07338	4.03787	4.08129	4.04644	4.07602	4.04374	4.07883	4.08235	4.0781	4.09051	4.07868	4.08188	4.07324	4.08833	4.07639	4.08842	4.08788	4.06722	4.08604	4.0641	4.08645	4.0694	4.06879	4.07368	4.09237	4.07691		3.97069	4.07948
03440 Homologous recombination [PATH:ko03440]	4.06201	4.11652	4.06885	4.0819	4.07219	4.06051	4.07878	4.06452	4.06648	4.04946	4.06592	4.08189	4.07475	4.06471	4.05916	4.06951	4.076	4.05652	4.08699	4.07525	4.05582	4.05216	4.07957	4.07074	4.0541	4.045	4.06542	4.06923	4.06996	4.06185	4.06095	4.06768	4.05071	4.07266	4.06737	4.05767	4.04885	4.0602	4.06496	4.06581		3.9684	4.06203
00550 Peptidoglycan biosynthesis [PATH:ko00550]	4.14064	4.08023	4.04896	4.12939	4.07465	4.03638	4.01084	4.04019	4.02307	4.01946	4.07146	4.068	4.0987	4.02894	4.04884	4.0751	4.06561	4.036	4.02198	4.04586	4.07067	4.06905	4.07333	4.08272	4.06593	4.05133	4.06783	4.05213	4.05641	4.05959	4.06014	4.05098	4.06279	4.05828	4.05982	4.05557	4.04278	4.04001	4.06446	4.0615		3.96118	4.06027
03070 Bacterial secretion system [PATH:ko03070]	4.07633	4.08707	4.04722	4.07606	4.05453	4.06165	4.08596	4.05956	4.05319	4.03557	4.10159	4.08086	4.07984	4.07321	4.07087	4.08601	4.07886	4.01961	4.06037	4.07773	4.02885	4.04109	4.06279	4.09179	4.04993	4.05221	4.05231	4.04885	4.03038	4.06653	4.05531	4.06355	4.05394	4.0652	4.05921	4.06144	4.00788	4.02516	4.06902	4.07061		3.96243	4.0528
00330 Arginine and proline metabolism [PATH:ko00330]	3.95029	4.01245	4.0157	3.95049	3.9635	4.04756	4.02356	4.05332	4.03166	4.03863	4.06364	4.03316	4.00554	4.04029	4.02425	4.0376	4.03027	3.99646	4.00771	4.03107	4.01535	4.02177	4.033	4.02031	4.02857	4.02239	4.01709	4.02669	4.02158	4.03738	4.02545	4.03776	4.02839	4.03584	4.03861	4.02611	4.02903	4.02287	4.03798	4.04857		3.92695	4.02874
00030 Pentose phosphate pathway [PATH:ko00030]	4.06113	3.95701	4.00221	4.06451	4.03267	3.9942	3.98903	3.95004	3.97072	3.99071	3.93271	3.98899	4.0109	3.97153	3.96508	3.98542	3.95465	3.96772	3.97403	3.95732	4.06572	4.04217	4.04752	4.04368	4.02295	4.04939	4.03558	4.02727	4.049	4.01124	3.96866	4.01236	3.99777	4.03357	3.97724	3.99794	4.08561	4.06891	3.94755	3.97293		3.90899	4.02285
00300 Lysine biosynthesis [PATH:ko00300]	3.925	4.02762	3.9679	3.91344	3.9449	3.99746	4.01219	4.00714	4.01143	3.98102	3.99711	4.00882	3.96087	4.01378	4.02265	4.01172	4.03114	3.98146	3.99814	4.01966	3.98468	4.02091	4.04039	4.02515	4.01541	4.01781	4.01547	4.02097	4.01876	4.01274	4.02441	4.01783	4.02394	4.04259	4.02271	4.02021	4.01811	4.01426	4.02258	4.00646		3.90997	4.01927
02060 Phosphotransferase system (PTS) [PATH:ko02060]	4.39277	3.88128	4.00879	4.35219	4.18735	3.61793	3.50793	3.60522	3.5502	3.70343	3.53269	4.01859	4.14935	3.5434	3.73301	4.08546	3.68665	3.76149	3.59945	3.49597	4.09881	4.12679	4.15389	4.16554	4.09944	4.08461	4.11426	4.02575	3.99669	4.03886	3.77712	3.89091	3.79437	3.95533	3.70669	3.85664	4.10474	4.13055	3.61004	3.79241		3.80801	3.97617
00051 Fructose and mannose metabolism [PATH:ko00051]	3.92741	3.95258	3.96442	3.93155	3.91611	3.99062	3.95282	3.99049	3.97869	4.01678	3.98851	3.93877	3.93565	3.96824	3.92359	3.94686	3.95167	4.04627	3.98743	3.97674	3.98894	4.0017	3.98495	3.97931	3.98955	3.98061	3.97881	3.9988	3.98017	3.99936	3.9893	3.9903	3.99464	3.99256	4.00401	3.99497	3.99993	3.98967	3.9746	4.00591		3.88341	3.9909
00620 Pyruvate metabolism [PATH:ko00620]	4.0264	4.01418	3.9624	4.00565	3.9878	3.97129	3.93007	3.96496	3.96934	3.95048	3.94747	3.98376	4.00993	3.95167	3.9786	3.98516	4.01056	3.97012	3.99295	3.94575	3.96663	3.96548	3.9767	3.98218	3.98302	3.97562	3.97511	3.97423	3.95533	3.97986	4.00478	3.96484	3.9753	3.96432	3.96951	3.96841	3.96422	3.94058	3.97737	3.97469		3.88087	3.97191
02040 Flagellar assembly [PATH:ko02040]	3.58762	3.86731	4.08927	3.67814	3.88522	4.02036	4.02106	4.032	4.00988	4.10715	3.79372	3.79625	3.79319	3.99008	3.86201	3.65253	3.92407	4.18275	4.04548	3.92859	4.05774	3.92061	3.69908	3.72557	3.95783	3.97609	3.91097	4.02051	4.07705	3.99898	4.07523	4.07972	4.10836	3.89705	4.07471	4.10074	3.99933	4.0111	4.11003	4.04621		3.85985	3.99235
00040 Pentose and glucuronate interconversions [PATH:ko00040]	3.73515	3.90151	3.91013	3.77884	3.87413	4.0095	4.04053	3.95726	4.02136	3.98563	3.99191	3.90846	3.8244	4.02052	3.97836	3.89521	3.91235	3.91713	3.99401	4.00111	3.86739	3.83218	3.81947	3.8084	3.82779	3.87299	3.87277	3.86405	3.92414	3.87168	3.91743	3.90964	3.91518	3.89676	3.93846	3.92583	3.92456	3.89118	3.91498	3.91317		3.81823	3.8854
00900 Terpenoid backbone biosynthesis [PATH:ko00900]	3.82399	3.84171	3.82054	3.84556	3.81889	3.852	3.83078	3.85386	3.8482	3.83146	3.88183	3.84702	3.84453	3.87001	3.85566	3.86407	3.83594	3.83016	3.84356	3.87999	3.82739	3.84847	3.86471	3.86679	3.84016	3.8266	3.84674	3.84744	3.83337	3.8396	3.8378	3.86167	3.83544	3.8522	3.85528	3.83057	3.83809	3.81527	3.88085	3.85617		3.75772	3.84523
00340 Histidine metabolism [PATH:ko00340]	3.75167	3.82215	3.81267	3.755	3.75321	3.87101	3.85531	3.89689	3.86039	3.86669	3.90861	3.83672	3.81452	3.88542	3.87678	3.85705	3.84721	3.86798	3.85611	3.86435	3.81949	3.82954	3.79537	3.80412	3.82382	3.83224	3.79939	3.82451	3.80652	3.81939	3.868	3.83999	3.86173	3.81338	3.87847	3.83544	3.81375	3.80591	3.86721	3.85411		3.74886	3.82962
00290 Valine, leucine and isoleucine biosynthesis [PATH:ko00290]	3.62142	3.8063	3.89836	3.65476	3.76344	3.85847	3.86813	3.89073	3.8693	3.94485	3.72145	3.77037	3.78532	3.86844	3.81274	3.76855	3.85468	3.98707	3.87932	3.76693	3.82168	3.78532	3.68249	3.70289	3.77548	3.80141	3.74321	3.83102	3.82318	3.86406	3.89089	3.89171	3.9172	3.77976	3.91176	3.90451	3.84272	3.77672	3.91184	3.8887		3.7366	3.82733
00400 Phenylalanine, tyrosine and tryptophan biosynthesis [PATH:ko00400]	3.60771	3.8005	3.79935	3.63371	3.73061	3.83377	3.89461	3.82167	3.84741	3.8608	3.84451	3.78715	3.76446	3.87235	3.83499	3.76517	3.79106	3.84234	3.81723	3.83312	3.79788	3.79128	3.74611	3.71719	3.79335	3.81547	3.78305	3.8247	3.82917	3.83678	3.89748	3.86127	3.87747	3.79682	3.87582	3.85497	3.76248	3.77312	3.88908	3.85854		3.72297	3.8191
00760 Nicotinate and nicotinamide metabolism [PATH:ko00760]	3.80901	3.78061	3.75652	3.80574	3.78098	3.76062	3.79043	3.77454	3.74892	3.73538	3.83513	3.80504	3.79176	3.77939	3.79025	3.79914	3.78598	3.73084	3.75198	3.79946	3.77652	3.79823	3.79947	3.83357	3.80312	3.76694	3.79946	3.77088	3.74585	3.76235	3.7868	3.74114	3.75203	3.78793	3.76861	3.74083	3.76373	3.76312	3.77513	3.78093		3.69353	3.77583
00521 Streptomycin biosynthesis [PATH:ko00521]	3.72819	3.74967	3.75652	3.73196	3.74657	3.76931	3.77694	3.78805	3.80782	3.76458	3.8178	3.75067	3.72799	3.78247	3.77038	3.76321	3.74467	3.79104	3.77937	3.79907	3.70938	3.73307	3.72025	3.69575	3.71812	3.72385	3.71942	3.71697	3.69611	3.72158	3.77449	3.72734	3.73926	3.74913	3.76504	3.72308	3.72539	3.67376	3.73972	3.72564		3.66294	3.72487
00940 Phenylpropanoid biosynthesis [PATH:ko00940]	3.54078	3.6457	3.73561	3.5192	3.64984	3.71551	3.73117	3.75111	3.75921	3.71204	3.72951	3.64296	3.63113	3.72365	3.68001	3.64545	3.7418	3.66792	3.72313	3.7094	3.77094	3.6801	3.60391	3.61033	3.68464	3.68067	3.69036	3.70934	3.75511	3.72884	3.75505	3.75539	3.78212	3.68888	3.86404	3.81117	3.78371	3.74601	3.78746	3.78972		3.62697	3.73389
00860 Porphyrin and chlorophyll metabolism [PATH:ko00860]	3.53119	3.75596	3.82625	3.54681	3.69035	3.80082	3.76908	3.82813	3.80176	3.908	3.8114	3.70358	3.6809	3.83108	3.76472	3.70835	3.81559	3.96305	3.83772	3.78173	3.61461	3.55114	3.52168	3.49965	3.62959	3.63627	3.59801	3.61153	3.64395	3.61668	3.69722	3.66906	3.6829	3.60216	3.668	3.70738	3.64632	3.59159	3.6939	3.71373		3.6179	3.62977
03410 Base excision repair [PATH:ko03410]	3.79866	3.71679	3.66127	3.7871	3.73937	3.62074	3.66195	3.64678	3.64784	3.61114	3.6946	3.73769	3.76417	3.67437	3.71027	3.74785	3.6997	3.62722	3.69384	3.69582	3.70589	3.72554	3.73993	3.76102	3.72764	3.70367	3.73468	3.70236	3.67886	3.70817	3.66782	3.67066	3.664	3.722	3.68279	3.6634	3.70094	3.71557	3.6656	3.68047		3.61805	3.70105
00061 Fatty acid biosynthesis [PATH:ko00061]	3.60109	3.74094	3.65497	3.60307	3.62136	3.74287	3.67641	3.79277	3.73262	3.70605	3.79643	3.69669	3.67582	3.73657	3.74047	3.73113	3.75489	3.72382	3.73339	3.75681	3.68115	3.68982	3.666	3.6862	3.70765	3.69846	3.67856	3.70857	3.65271	3.71235	3.73704	3.6991	3.70352	3.68278	3.70765	3.70711	3.64575	3.67168	3.76308	3.71778		3.62226	3.69585
03430 Mismatch repair [PATH:ko03430]	3.77205	3.75688	3.69516	3.76403	3.75451	3.6475	3.69497	3.66347	3.65626	3.65722	3.67419	3.7389	3.74039	3.69886	3.73729	3.71845	3.70442	3.62565	3.66351	3.72437	3.68876	3.70732	3.69448	3.70381	3.67403	3.70485	3.70536	3.69429	3.6878	3.69399	3.70826	3.69075	3.67849	3.70229	3.66225	3.68949	3.66785	3.69559	3.65971	3.67166		3.61593	3.68905
00564 Glycerophospholipid metabolism [PATH:ko00564]	3.76241	3.64403	3.66444	3.75904	3.72229	3.62687	3.62341	3.62539	3.66022	3.65266	3.61939	3.6793	3.711	3.61998	3.62943	3.69734	3.63105	3.6755	3.62361	3.64319	3.74178	3.73348	3.74427	3.75059	3.73717	3.73318	3.73069	3.69974	3.72148	3.68945	3.6562	3.69802	3.6584	3.74571	3.68646	3.67679	3.73548	3.75633	3.64483	3.67854		3.60688	3.71093
00020 Citrate cycle (TCA cycle) [PATH:ko00020]	3.52735	3.67419	3.57459	3.49973	3.48803	3.7064	3.67607	3.77382	3.70607	3.65307	3.87811	3.70455	3.62038	3.72933	3.71958	3.7501	3.69222	3.59018	3.64368	3.77916	3.58817	3.66193	3.67249	3.6609	3.7062	3.63832	3.64526	3.64283	3.55903	3.68606	3.70185	3.64192	3.64085	3.68551	3.71129	3.62398	3.53811	3.56745	3.72313	3.71487		3.58088	3.65051
04122 Sulfur relay system [PATH:ko04122]	3.64666	3.60282	3.62157	3.64706	3.64177	3.55965	3.5804	3.51717	3.5774	3.6081	3.47397	3.59648	3.632	3.57998	3.60516	3.58508	3.58335	3.60079	3.61631	3.54597	3.60618	3.55946	3.56875	3.6219	3.59197	3.60204	3.58967	3.59203	3.58103	3.56322	3.56759	3.60513	3.58862	3.56917	3.55002	3.59361	3.57541	3.59821	3.59482	3.57976		3.51239	3.58493
00561 Glycerolipid metabolism [PATH:ko00561]	3.60978	3.54657	3.58961	3.59763	3.57348	3.5945	3.61438	3.58142	3.59977	3.63106	3.54089	3.57425	3.57779	3.59981	3.56937	3.54656	3.54272	3.61817	3.58125	3.54511	3.5575	3.52806	3.59163	3.56145	3.55637	3.57408	3.53663	3.56713	3.64036	3.53389	3.49179	3.57042	3.5666	3.56398	3.55027	3.57637	3.64901	3.61218	3.49474	3.53286		3.49737	3.56277
00280 Valine, leucine and isoleucine degradation [PATH:ko00280]	3.44871	3.55136	3.51387	3.40702	3.40815	3.6251	3.56884	3.68318	3.57672	3.60082	3.70696	3.58196	3.4932	3.61606	3.57745	3.58563	3.57762	3.59249	3.58942	3.63353	3.5508	3.60739	3.56483	3.56551	3.58259	3.54757	3.5766	3.562	3.5416	3.61975	3.60286	3.57945	3.62534	3.59654	3.61704	3.5877	3.49089	3.5323	3.61881	3.61479		3.49815	3.57922
00770 Pantothenate and CoA biosynthesis [PATH:ko00770]	3.58789	3.55753	3.52429	3.57524	3.52459	3.52888	3.49234	3.58346	3.54705	3.51985	3.63076	3.55976	3.58157	3.55759	3.55842	3.62238	3.52252	3.55488	3.50675	3.56747	3.53635	3.5609	3.59773	3.58076	3.58124	3.55022	3.5533	3.54184	3.53585	3.5566	3.49792	3.53788	3.55584	3.59423	3.54259	3.52289	3.52925	3.56631	3.51904	3.53663		3.47859	3.54987
00730 Thiamine metabolism [PATH:ko00730]	3.53232	3.55294	3.50042	3.52252	3.47968	3.52596	3.46896	3.55441	3.49958	3.51999	3.62142	3.53491	3.55937	3.52389	3.54504	3.5758	3.54357	3.54781	3.54708	3.59717	3.53623	3.56984	3.63012	3.61203	3.5978	3.5585	3.60538	3.54772	3.51044	3.57955	3.51117	3.52782	3.52618	3.60669	3.55831	3.50036	3.54777	3.54189	3.56119	3.54725		3.4745	3.55881
00670 One carbon pool by folate [PATH:ko00670]	3.42341	3.48394	3.37202	3.44257	3.4305	3.47209	3.51091	3.5376	3.52377	3.45897	3.58822	3.5033	3.4649	3.50974	3.52745	3.53382	3.45456	3.40109	3.47249	3.53749	3.47459	3.51044	3.56069	3.54943	3.54025	3.49724	3.54737	3.4905	3.43364	3.49915	3.48879	3.48762	3.46341	3.53132	3.53437	3.46821	3.46927	3.47155	3.57342	3.51752		3.4228	3.50544
00540 Lipopolysaccharide biosynthesis [PATH:ko00540]	3.28523	3.31154	3.22141	3.31643	3.24486	3.39104	3.32428	3.44411	3.34516	3.23162	3.55808	3.3775	3.27622	3.39095	3.35101	3.41588	3.34292	3.20622	3.27812	3.46761	3.32802	3.41427	3.42283	3.44309	3.46154	3.36782	3.38511	3.371	3.25058	3.41479	3.46698	3.37957	3.34503	3.42715	3.41599	3.34431	3.33268	3.26956	3.42482	3.43233		3.29709	3.38487
00720 Carbon fixation pathways in prokaryotes [PATH:ko00720]	3.45834	3.41742	3.38713	3.45869	3.44912	3.3402	3.37141	3.31023	3.35456	3.29979	3.27313	3.41861	3.41485	3.36145	3.408	3.42118	3.39199	3.29773	3.35901	3.37742	3.29905	3.3262	3.29357	3.31066	3.27601	3.30249	3.31205	3.32275	3.2967	3.29367	3.27125	3.30931	3.29164	3.28607	3.26421	3.30394	3.32041	3.3044	3.29436	3.2758		3.2744	3.29773
00350 Tyrosine metabolism [PATH:ko00350]	3.35027	3.34319	3.28516	3.33111	3.35046	3.24404	3.27256	3.19644	3.28403	3.24013	3.18471	3.32103	3.32375	3.2458	3.26912	3.31078	3.30314	3.2196	3.2768	3.26968	3.35002	3.35846	3.48383	3.44609	3.39104	3.37267	3.37419	3.35195	3.40153	3.32903	3.30616	3.33184	3.3184	3.44024	3.24674	3.28999	3.43913	3.40895	3.22707	3.2679		3.25612	3.35676
00680 Methane metabolism [PATH:ko00680]	3.25706	3.24456	3.27567	3.29226	3.24672	3.23295	3.12712	3.26557	3.19073	3.28343	3.21805	3.26626	3.28036	3.16736	3.23699	3.30373	3.29039	3.24409	3.2065	3.2353	3.3435	3.34415	3.41437	3.39105	3.39344	3.39435	3.42008	3.371	3.40316	3.40028	3.30558	3.39483	3.37319	3.43692	3.31686	3.395	3.35624	3.43089	3.37009	3.40932		3.2507	3.38322
00630 Glyoxylate and dicarboxylate metabolism [PATH:ko00630]	3.28468	3.2693	3.31159	3.27863	3.29048	3.27272	3.3	3.34724	3.27432	3.30277	3.30613	3.23436	3.28622	3.2923	3.22814	3.31427	3.26234	3.31782	3.2425	3.25686	3.34067	3.35911	3.33115	3.34722	3.38452	3.37974	3.35064	3.37619	3.35905	3.35602	3.37126	3.36017	3.35707	3.34793	3.35392	3.3702	3.31816	3.32886	3.36467	3.35361		3.25673	3.35551
00740 Riboflavin metabolism [PATH:ko00740]	3.22964	3.29886	3.27731	3.18983	3.20631	3.34721	3.35255	3.43891	3.33615	3.34713	3.48611	3.32863	3.28746	3.34791	3.34997	3.37864	3.31792	3.40034	3.28645	3.38962	3.23484	3.32795	3.34251	3.33879	3.30464	3.26761	3.27545	3.25723	3.2232	3.31382	3.32412	3.28447	3.28093	3.35241	3.30098	3.27363	3.25299	3.21527	3.3302	3.29981		3.24757	3.29004
00480 Glutathione metabolism [PATH:ko00480]	3.44319	3.19151	3.22194	3.44679	3.32287	3.13052	3.07401	3.18108	3.02773	3.06166	3.25187	3.24596	3.30573	3.09742	3.16852	3.31488	3.09056	3.07444	3.08486	3.12644	3.36671	3.39665	3.50139	3.46208	3.41289	3.36291	3.39162	3.33406	3.33162	3.31955	3.24135	3.2647	3.23154	3.43542	3.21926	3.26571	3.40085	3.40126	3.18613	3.25555		3.20579	3.33906
00780 Biotin metabolism [PATH:ko00780]	3.14806	3.26223	3.15847	3.07211	3.1127	3.35699	3.29104	3.41625	3.32613	3.29472	3.46632	3.3149	3.2081	3.32025	3.31057	3.32495	3.26315	3.25266	3.30366	3.40837	3.2036	3.26861	3.29482	3.26042	3.32559	3.21696	3.22889	3.26276	3.17958	3.29056	3.33979	3.27601	3.2663	3.32527	3.30319	3.26795	3.09281	3.15841	3.32766	3.30971		3.20977	3.25994
00360 Phenylalanine metabolism [PATH:ko00360]	3.04594	3.2589	3.31673	3.10626	3.20426	3.34382	3.37685	3.40124	3.37004	3.3821	3.31714	3.25336	3.25777	3.37945	3.29612	3.23328	3.31023	3.36577	3.33798	3.2782	3.25899	3.21102	3.02649	3.01973	3.15029	3.13891	3.10953	3.20532	3.26406	3.22118	3.26056	3.29361	3.34238	3.1594	3.27775	3.27583	3.26544	3.27354	3.33419	3.29515		3.19569	3.21917
00511 Other glycan degradation [PATH:ko00511]	3.04752	3.28421	3.31609	3.08223	3.20014	3.35119	3.43074	3.3903	3.31525	3.38925	3.28907	3.21674	3.18242	3.40107	3.25319	3.22784	3.31577	3.33615	3.35107	3.29651	3.19891	3.09352	3.05067	3.06638	3.13808	3.10532	3.18292	3.17126	3.21367	3.17122	3.24002	3.26267	3.25318	3.18214	3.35705	3.21462	3.26844	3.16066	3.25127	3.29478		3.17985	3.19384
00130 Ubiquinone and other terpenoid-quinone biosynthesis [PATH:ko00130]	3.36625	3.11439	3.06248	3.39055	3.21339	3.03595	2.86361	3.11775	2.91104	2.78682	3.30585	3.21874	3.27874	2.88111	3.12543	3.30623	3.00014	2.76778	2.88057	3.08243	3.2413	3.32725	3.40739	3.39369	3.36629	3.24905	3.30908	3.22999	3.15901	3.225	3.1535	3.20322	3.08382	3.35563	3.11513	3.09545	3.26218	3.25116	3.08937	3.17678		3.10485	3.23472
00790 Folate biosynthesis [PATH:ko00790]	3.10374	3.16532	3.12734	3.11645	3.09658	3.22826	3.20557	3.20404	3.18404	3.14025	3.28353	3.18569	3.18666	3.20036	3.24434	3.20875	3.16874	3.13795	3.17797	3.21597	3.16994	3.17858	3.25674	3.2085	3.16723	3.16607	3.1881	3.16382	3.14581	3.20068	3.21388	3.1938	3.1779	3.22949	3.24067	3.21237	3.19465	3.15124	3.24129	3.21963		3.131	3.19602
03060 Protein export [PATH:ko03060]	3.12607	3.16414	3.12536	3.13845	3.09029	3.10148	3.09085	3.12041	3.08678	3.09636	3.22784	3.14109	3.15584	3.11946	3.1302	3.14886	3.1481	3.14276	3.14992	3.1298	3.149	3.2064	3.18637	3.16914	3.18184	3.17936	3.13459	3.18692	3.16649	3.18393	3.20129	3.17321	3.1734	3.20971	3.17121	3.15863	3.14319	3.15711	3.21678	3.19815		3.09954	3.17733
00750 Vitamin B6 metabolism [PATH:ko00750]	3.08742	3.13682	3.12931	3.11481	3.07709	3.18245	3.11372	3.26494	3.15407	3.12439	3.29939	3.16985	3.0859	3.15152	3.13619	3.19177	3.08121	3.16766	3.11728	3.16743	3.09126	3.15098	3.14927	3.14919	3.17398	3.10803	3.14443	3.14321	3.0895	3.19701	3.20129	3.09497	3.16207	3.14691	3.19646	3.10278	3.09039	3.11099	3.20708	3.18192		3.09155	3.14459
00450 Selenocompound metabolism [PATH:ko00450]	3.17206	3.01178	3.0693	3.18545	3.1459	3.07352	2.93824	2.96936	2.99943	3.00265	2.98746	3.06493	3.10587	2.9261	2.97738	3.07372	3.00993	2.99718	3.05776	2.98084	3.20048	3.21285	3.23164	3.1861	3.19289	3.1721	3.15601	3.16591	3.17709	3.15914	3.10937	3.13524	3.10377	3.19309	3.1202	3.14036	3.21097	3.20523	3.12936	3.124		3.0494	3.16629
00650 Butanoate metabolism [PATH:ko00650]	2.99194	3.03281	3.07305	2.94374	3.00877	3.15382	3.1672	3.16887	3.10671	3.16659	3.09583	3.06351	3.0488	3.20084	3.12237	2.9919	3.03896	3.13378	3.10842	3.08408	3.09293	3.00791	2.91654	2.88688	3.03833	3.00782	2.94809	3.04227	3.0818	3.00926	3.09188	3.0842	3.1749	2.98926	3.10897	3.11461	3.13732	3.02035	3.12056	3.0884		3.01582	3.04811
03013 RNA transport [PATH:ko03013]	3.18001	3.0316	3.06628	3.15043	3.06912	2.96539	2.95639	3.0019	2.98589	2.99438	2.96787	2.9918	3.06053	3.02255	2.97677	3.07937	2.93451	3.07324	2.98568	2.95222	3.06781	3.02798	3.11415	3.08662	3.07158	3.04816	3.07787	3.06811	3.05949	3.06358	3.02392	3.03598	3.02296	3.08147	3.01967	3.0499	3.07986	3.06343	2.99585	3.03213		2.98896	3.05453
00908 Zeatin biosynthesis [PATH:ko00908]	2.98908	2.98115	2.84279	2.98465	2.97142	2.89266	2.83086	2.94842	2.94547	2.79054	3.03369	2.97644	2.95862	2.9352	3.02381	3.03279	2.96023	2.76615	2.8238	3.0498	2.93308	3.03007	3.05844	3.0384	3.00599	2.9639	2.95953	2.99532	2.88812	2.99543	2.97455	2.97389	2.91873	3.0281	2.94796	2.88933	2.89116	2.9401	2.98007	2.98998		2.90809	2.97011
00920 Sulfur metabolism [PATH:ko00920]	2.78033	2.94966	3.1237	2.77288	2.91835	2.8774	2.87232	2.9255	2.99118	3.06245	2.9177	2.86124	3.02466	3.00105	3.01994	2.93763	3.14171	3.17818	3.02839	2.98188	2.94921	2.88297	2.6808	2.65116	2.8432	2.89847	2.8315	2.85917	2.97092	2.8735	2.89364	2.96232	2.90829	2.77741	2.82185	2.87606	2.96185	2.83483	2.96173	2.9582		2.87532	2.86985
00120 Primary bile acid biosynthesis [PATH:ko00120]	3.1869	2.88684	2.92197	3.16062	3.06028	2.70409	2.77882	2.66875	2.77543	2.71725	2.71016	2.92729	2.99738	2.70958	2.81068	2.96127	2.74733	2.80204	2.73523	2.69973	2.70031	2.71415	2.75679	2.74579	2.7339	2.76491	2.7597	2.67759	2.78387	2.7119	2.69277	2.75248	2.76922	2.75797	2.65436	2.66886	2.80468	2.73158	2.77717	2.69121		2.75264	2.73246
00562 Inositol phosphate metabolism [PATH:ko00562]	2.53026	2.79705	2.91019	2.58246	2.70207	2.93709	2.77792	2.82697	2.80668	2.81433	2.64759	2.75387	2.63565	2.71335	2.65307	2.81752	2.90656	2.80502	2.87328	2.79283	2.56366	2.48356	2.29123	2.47143	2.44099	2.62115	2.59445	2.53767	2.62471	2.60099	2.54899	2.65721	2.60335	2.54322	2.88168	2.82475	2.72483	2.46137	2.5873	2.6592		2.64299	2.58609
00362 Benzoate degradation [PATH:ko00362]	2.5837	2.5183	2.55976	2.61037	2.54237	2.56312	2.53999	2.60416	2.57603	2.64589	2.73887	2.62966	2.53874	2.54062	2.58005	2.56148	2.53135	2.66802	2.51825	2.58498	2.80215	2.76192	2.84874	2.83581	2.80434	2.76235	2.749	2.80779	2.70493	2.75217	2.77605	2.73151	2.74073	2.76974	2.65436	2.76577	2.75661	2.81391	2.67951	2.73825		2.64027	2.76278
00910 Nitrogen metabolism [PATH:ko00910]	2.45478	2.53886	2.61988	2.59709	2.53645	2.76046	2.73177	2.71384	2.67995	2.64069	2.83702	2.64296	2.69047	2.70654	2.70192	2.73448	2.65042	2.60799	2.61667	2.65784	2.62866	2.6176	2.54268	2.70928	2.74668	2.69895	2.56491	2.77302	2.66057	2.73008	2.81327	2.70215	2.70227	2.67974	2.57242	2.72698	2.52646	2.68129	2.78018	2.73486		2.636	2.6796
00510 N-Glycan biosynthesis [PATH:ko00510]	2.41755	2.64225	2.55855	2.51193	2.51568	2.58922	2.73077	2.79639	2.67995	2.65712	2.94479	2.71995	2.67561	2.7004	2.84689	2.71139	2.67098	2.48422	2.59566	2.81405	2.61681	2.6048	2.6574	2.61328	2.63287	2.64532	2.59087	2.63712	2.58757	2.65487	2.68325	2.66264	2.62309	2.64299	2.666	2.62091	2.58683	2.49983	2.60108	2.72592		2.61469	2.62767
00440 Phosphonate and phosphinate metabolism [PATH:ko00440]	2.21664	2.50629	2.67919	2.27487	2.44369	2.55666	2.61243	2.52011	2.53418	2.65913	2.38308	2.42515	2.37241	2.62645	2.54834	2.34802	2.55545	2.69375	2.5802	2.37511	2.66952	2.63352	2.58864	2.61778	2.5159	2.66821	2.66965	2.58911	2.61753	2.63452	2.77117	2.73074	2.68402	2.70382	2.68011	2.82544	2.76549	2.69182	2.74185	2.70382		2.55747	2.67513
00983 Drug metabolism - other enzymes [PATH:ko00983]	2.22507	2.47254	2.67455	2.3331	2.52557	2.57199	2.53999	2.60897	2.50966	2.71284	2.41023	2.42205	2.38665	2.51533	2.51412	2.22933	2.61102	2.74618	2.65916	2.61269	2.63157	2.49804	2.36406	2.4489	2.53467	2.5307	2.5136	2.58229	2.65645	2.58921	2.64029	2.61518	2.72235	2.6293	2.73404	2.65888	2.65802	2.68611	2.62741	2.65513		2.52993	2.59881
00310 Lysine degradation [PATH:ko00310]	2.73502	2.52092	2.60038	2.71386	2.66198	2.42737	2.3368	2.48211	2.35304	2.46669	2.34656	2.60381	2.62526	2.26242	2.53327	2.56836	2.50892	2.46836	2.27521	2.28655	2.58355	2.53878	2.47506	2.57302	2.58462	2.58924	2.54404	2.61217	2.52062	2.56779	2.59409	2.54689	2.50136	2.57828	2.5168	2.52647	2.43019	2.51856	2.62954	2.62112		2.49593	2.55261
00281 Geraniol degradation [PATH:ko00281]	2.39273	2.38539	2.203	2.34611	2.18753	2.58801	2.44347	2.65692	2.49754	2.37483	2.78288	2.52299	2.41512	2.58515	2.53497	2.57401	2.51804	2.24544	2.40279	2.68449	2.4218	2.63699	2.67859	2.66744	2.65635	2.58412	2.59683	2.50333	2.35293	2.59366	2.60141	2.50244	2.46589	2.65323	2.62066	2.41102	2.3635	2.41561	2.57905	2.58518		2.4817	2.5445
00380 Tryptophan metabolism [PATH:ko00380]	2.31184	2.474	2.20022	2.31968	2.25638	2.54747	2.39664	2.56044	2.48647	2.3014	2.74602	2.43734	2.34245	2.50818	2.45715	2.50874	2.41316	2.27161	2.40279	2.60157	2.26936	2.34279	2.38489	2.3792	2.38069	2.33752	2.45867	2.3025	2.34113	2.33483	2.4045	2.28832	2.42218	2.5065	2.46226	2.46316	2.29779	2.39736	2.41643	2.4947		2.38639	2.38424
00627 Aminobenzoate degradation [PATH:ko00627]	2.58187	2.25986	2.44801	2.51628	2.48856	2.1157	2.05508	2.20718	1.97283	2.03124	1.74703	2.2687	2.4138	1.96351	2.01883	2.31058	2.03027	2.17533	1.958	1.9125	2.50824	2.45569	2.54771	2.52449	2.50099	2.4367	2.49306	2.43501	2.45481	2.43601	2.26876	2.38009	2.3521	2.51214	2.1792	2.32427	2.52519	2.55115	2.1307	2.26045		2.27981	2.41384
00053 Ascorbate and aldarate metabolism [PATH:ko00053]	2.04689	2.13012	2.24009	2.08046	2.06525	2.48776	2.37909	2.4037	2.32552	2.42232	2.23083	2.08365	2.1154	2.3124	2.23054	2.26045	2.06997	2.37707	2.29842	2.29423	2.30566	2.26089	2.19925	2.12586	2.21824	2.26867	2.32882	2.28695	2.32011	2.36586	2.35619	2.47145	2.37357	2.45053	2.37067	2.39277	2.30841	2.35223	2.50247	2.45508		2.27543	2.33568
00640 Propanoate metabolism [PATH:ko00640]	2.15986	2.14591	2.16243	2.14103	2.12147	2.07824	2.10413	2.25941	2.15347	2.2213	2.32039	2.29031	2.19632	2.19618	2.36478	2.28296	2.25579	2.13552	2.28568	2.33075	2.1192	2.28091	2.3517	2.33645	2.32138	2.35095	2.2752	2.36914	2.24379	2.23758	2.37372	2.22911	2.31667	2.27363	2.31644	2.27827	2.0788	2.16355	2.39877	2.36779		2.23545	2.28415
00785 Lipoic acid metabolism [PATH:ko00785]	1.77624	1.87485	2.01142	1.84256	1.78826	2.08214	1.94862	2.09493	1.92453	1.96713	2.24067	1.95417	1.91232	1.95927	1.99597	2.11015	2.14704	1.80204	1.80073	1.84657	2.37202	2.38787	2.47624	2.48834	2.44764	2.37663	2.42486	2.25407	2.25016	2.17839	2.31326	2.26873	2.28748	2.56855	2.33322	2.25841	2.43492	2.42446	2.34919	2.41291		2.15207	2.36537
01053 Biosynthesis of siderophore group nonribosomal peptides [PATH:ko01053]	1.89824	1.98656	2.25995	2.12266	2.16004	2.16646	2.1985	2.25294	2.15347	2.40825	2.09129	2.12873	2.15774	2.07777	2.20952	2.05075	2.25304	2.36289	2.24221	2.25714	1.67829	1.71271	1.78428	1.77714	1.67863	1.68996	1.78035	1.68489	1.67666	1.81551	1.94529	1.99153	1.98412	1.79163	1.91203	2.00768	1.94668	2.26805	1.94617	2.01994		2.01261	1.85458
00633 Nitrotoluene degradation [PATH:ko00633]	1.71319	1.59085	1.74746	2.03371	1.73122	1.87177	1.69335	1.75809	1.80802	1.73865	1.97089	1.91094	1.97447	1.72152	1.85913	1.99913	1.95476	1.38103	1.57888	1.6523	2.10318	2.00644	2.07357	1.96847	2.02035	2.16029	2.07355	2.28695	2.26058	2.15062	2.07513	2.29466	2.22515	2.25377	2.15196	2.10459	2.06432	2.12692	2.31122	2.25226		1.96794	2.1482
