# Supplementary material for: Lactobacilli and other gastrointestinal microbiota of Peromyscus leucopus, reservoir host for agents of Lyme disease and other zoonoses in North America
Source: PLoS One. 2020 Aug 20;15(8):e0231801. doi: 10.1371/journal.pone.0231801 (PMC7446861; doi:10.1371/journal.pone.0231801)
Supplement: S11 Table — (XLSX) [file pone.0231801.s015.xlsx]

## Sheet: Sheet1
Table S11. Map-to-reference normalized PE250 reads (log10) for feces and stomach sample against Lactobacillus spp. and selected other bacteria
Animal	Sex	Population	Sample	Lactobacillus total	L. animalis LL1	"L. peromysci" LL6	L. reuteri LL7	L. johnsonii LL8	Helicobacter sp. LL4	Spirochaetaceae bacterium LL50	Prevotella sp. LL70	P. leucopus genome (nuclei)
22258	F	LL stock	feces	5.5009	4.03761	5.08737	5.05373	4.74789	1.26927	3.88823	3.45109	not applicable (n.a.)
22275	F	LL stock	feces	5.41454	3.85662	5.28375	4.95495	4.6939	1.46	4.89754	4.27379	n.a.
22277	F	LL stock	feces	5.94241	4.2909	5.62986	5.4914	4.98968	1.20894	2.19772	4.03103	n.a.
22278	F	LL stock	feces	5.74891	4.44985	5.51375	5.36523	4.66197	4.60899	4.73126	4.74299	n.a.
22279	F	LL stock	feces	5.72939	5.01517	5.32889	5.16169	4.70661	1.79265	4.38642	3.86572	n.a.
22281	F	LL stock	feces	5.57881	4.64295	5.31962	4.61409	4.94182	1.79853	4.60592	3.77242	n.a.
22282	F	LL stock	feces	5.571	2.26884	5.44336	4.8947	4.59226	1.30813	4.96884	4.12899	n.a.
22284	F	LL stock	feces	5.61775	4.20739	5.5171	4.17803	4.49372	2.15618	5.04422	3.09355	n.a.
22289	F	LL stock	feces	5.69666	3.93608	5.56793	4.70596	4.12101	1.13554	4.43085	0.546483	n.a.
22292	F	LL stock	feces	5.56354	3.03024	5.43111	4.01374	4.45328	2.81496	5.26909	1.78132	n.a.
22315	M	LL stock	feces	5.21018	4.37437	4.93994	4.18118	4.59981	4.59039	4.89643	4.02329	n.a.
22316	M	LL stock	feces	5.52717	4.07574	5.49058	4.31874	3.75918	1.95573	4.75609	3.17492	n.a.
22319	M	LL stock	feces	5.35925	2.78231	5.24291	4.58925	4.02095	3.69429	5.15102	3.78743	n.a.
22325	M	LL stock	feces	5.29678	4.08452	5.12489	4.74653	3.59949	3.52718	4.4785	4.34219	n.a.
22327	M	LL stock	feces	5.36679	3.38633	5.33058	4.27095	3.7208	1.95054	4.9198	3.19993	n.a.
22332	M	LL stock	feces	5.84575	5.01391	5.55982	5.27782	4.70771	1.78795	0.32564	4.11382	n.a.
22335	M	LL stock	feces	5.6531	2.93121	5.55655	4.87611	4.50767	4.22776	4.74925	2.96683	n.a.
22339	M	LL stock	feces	4.66426	4.65639	3.49037	2.10283	2.85056	4.84455	5.07287	4.20939	n.a.
22341	M	LL stock	feces	5.30297	3.79213	5.04697	4.66891	4.08628	1.37253	4.48025	4.11676	n.a.
22400	F	LL stock	stomach	4.68864	3.2983	4.31357	4.06532	4.16521	0	0	1.41355	5.05111
22407	F	LL stock	stomach	5.36673	2.47067	5.13053	4.97309	3.52023	0.0407329	2.13359	0.636474	4.97889
22393	F	LL stock	stomach	4.23807	1.6834	4.11694	3.5403	2.84055	0.0795541	0.405488	0.0795541	4.98047
22370	M	LL stock	stomach	5.15795	5.00057	4.04233	4.49541	3.15119	-2.21445e-05	3.54136	0.829204	5.01399
22372	M	LL stock	stomach	5.0007	3.25376	4.55659	4.67712	4.1702	0.0115414	2.1838	0.0115414	5.05345
22415	M	LL stock	stomach	4.93012	1.8854	4.43377	4.75686	2.89264	0	2.10527	0	5.11413
7480	F	Block Island	feces	3.12	3.09613	0.602322	0.699232	1.85152	0.602322	n.a.	n.a.	n.a.
7412	F	Block Island	feces	2.45	0	0	1.9644	2.27683	0	n.a.	n.a.	n.a.
7453	F	Block Island	feces	1.87	0.323377	0	0.624407	1.82853	1.51371	n.a.	n.a.	n.a.
7411	F	Block Island	feces	4.83	4.8297	0	1.32229	2.07048	0.322291	n.a.	n.a.	n.a.
7455	F	Block Island	feces	3.75	3.74297	0	0.498691	1.86667	0.799721	n.a.	n.a.	n.a.
7352	F	Block Island	feces	4	1.78037	3.56152	3.77071	2.65051	0.569521	n.a.	n.a.	n.a.
7387	F	Block Island	feces	4.68	4.62823	2.44511	3.66295	2.27978	0.633869	n.a.	n.a.	n.a.
7478	F	Block Island	feces	4.22	3.65735	3.83197	3.68335	2.45235	0	n.a.	n.a.	n.a.
7320	F	Block Island	feces	2.47	2.12621	0	1.52718	2.09472	0	n.a.	n.a.	n.a.
7424	F	Block Island	feces	2.38	0.958637	0.958637	1.82196	2.18395	2.14048	n.a.	n.a.	n.a.
7501	M	Block Island	feces	4.71	3.54648	4.32759	4.42054	2.64045	1.16023	n.a.	n.a.	n.a.
7462	M	Block Island	feces	3.48	3.03253	3.25185	0.973096	2.13612	0.797004	n.a.	n.a.	n.a.
7510	M	Block Island	feces	2.55	2.29681	1.88141	1.16541	1.84057	4.37624	n.a.	n.a.	n.a.
7464	M	Block Island	feces	4.15	2.30427	3.2699	4.05974	2.81534	0	n.a.	n.a.	n.a.
7442	M	Block Island	feces	4.89	4.43621	4.46084	4.31289	2.60049	0	n.a.	n.a.	n.a.
7382	M	Block Island	feces	3.38	2.63743	2.88951	2.96569	2.45523	2.29479	n.a.	n.a.	n.a.
7476	M	Block Island	feces	5.07	4.76261	4.74378	3.53214	2.6908	0.501405	n.a.	n.a.	n.a.
7437	M	Block Island	feces	4.83	4.5149	4.26188	4.23337	2.40242	0	n.a.	n.a.	n.a.
