# Supplementary material for: Lactobacilli and other gastrointestinal microbiota of Peromyscus leucopus, reservoir host for agents of Lyme disease and other zoonoses in North America
Source: PLoS One. 2020 Aug 20;15(8):e0231801. doi: 10.1371/journal.pone.0231801 (PMC7446861; doi:10.1371/journal.pone.0231801)
Supplement: S12 Table — (XLSX) [file pone.0231801.s016.xlsx]

## Sheet: Results 
Table S12. Comparison of gut metagenomes of Peromyscus leucopus and Mus musculus by KEGG orthology gene
Gene	Peromyscus mean	Peromyscus coefficient of variation (CV)	Mus mean	Mus CV	Fold difference	t-test p value	False discovery rate
ubiD; 3-octaprenyl-4-hydroxybenzoate carboxy-lyase UbiD [EC:4.1.1.-]	3123.84	0.285839	58.5194	0.752677	83.6403	1.30888e-16	1.45155e-14
E2.1.1.14, metE; 5-methyltetrahydropteroyltriglutamate--homocysteine methyltransferase [EC:2.1.1.14]	2471.41	0.454425	72.2767	0.831371	57.9755	1.02565e-12	3.34543e-11
E1.1.1.90; aryl-alcohol dehydrogenase [EC:1.1.1.90]	2184.37	0.505896	236.994	1.06995	22.2476	8.57806e-08	8.60481e-07
E2.7.1.36, MVK, mvaK1; mevalonate kinase [EC:2.7.1.36]	2499.39	0.503215	1008.89	1.39966	18.2107	0.000279432	0.000898231
coaA; type I pantothenate kinase [EC:2.7.1.33]	4274.44	0.45597	1527.49	1.32721	17.4876	0.000152381	0.000550457
E3.2.1.80; fructan beta-fructosidase [EC:3.2.1.80]	2085.77	0.308315	154.56	0.489922	14.2512	1.15574e-23	1.28172e-20
PTS-Arb-EIIB, glvB; PTS system, arbutin-like IIB component [EC:2.7.1.69]	4632.83	0.380349	437.253	0.835776	13.9764	2.52151e-14	1.47176e-12
E2.3.3.10; hydroxymethylglutaryl-CoA synthase [EC:2.3.3.10]	4468.57	0.49831	1702.12	1.35513	13.8892	0.00020019	0.000687339
DGUOK; deoxyguanosine kinase [EC:2.7.1.113]	9138.68	0.460135	3299.63	1.30821	12.9822	0.00012287	0.000457256
PTS-Glc-EIIA, crr; PTS system, glucose-specific IIA component [EC:2.7.1.69]	5807.71	0.444752	439.817	0.495558	12.6737	1.14676e-17	1.81679e-15
E2.4.2.6; nucleoside deoxyribosyltransferase [EC:2.4.2.6]	4967.08	0.453583	4220.13	1.44372	12.5338	0.00306836	0.00710712
MVD, mvaD; diphosphomevalonate decarboxylase [EC:4.1.1.33]	2405.92	0.435525	915.614	1.31322	11.8088	0.000128034	0.0004733
pepN; aminopeptidase N [EC:3.4.11.2]	9243.92	0.435648	3796.5	1.36878	10.2168	5.85606e-05	0.000234454
rpiA; ribose 5-phosphate isomerase A [EC:5.3.1.6]	3431.03	0.428808	1491.91	1.3224	10.0222	0.000169026	0.000596975
dltC; D-alanine--poly(phosphoribitol) ligase subunit 2 [EC:6.1.1.13]	1254.91	0.465931	529.562	1.23267	9.85148	0.000207623	0.000703067
E1.7.1.7, guaC; GMP reductase [EC:1.7.1.7]	4938.8	0.450382	2355.05	1.34596	9.57521	0.000405137	0.00124115
E3.1.2.14; oleoyl-[acyl-carrier-protein] hydrolase [EC:3.1.2.14]	2521.33	0.475975	1240.98	1.36981	9.51603	0.000659695	0.00191019
G6PD, zwf; glucose-6-phosphate 1-dehydrogenase [EC:1.1.1.49]	5070.11	0.477269	2118.05	1.35176	9.35221	8.27815e-05	0.000318766
ftsA; cell division protein FtsA	4838.27	0.338834	1718.51	1.31855	9.00534	8.66668e-06	4.58732e-05
E2.7.4.2, mvaK2; phosphomevalonate kinase [EC:2.7.4.2]	2931.69	0.483409	1338.93	1.35292	8.75694	0.000346032	0.00108098
idi, IDI; isopentenyl-diphosphate delta-isomerase [EC:5.3.3.2]	2760.73	0.516038	1031.51	1.34468	8.7274	0.000142735	0.000522418
rpoE; DNA-directed RNA polymerase subunit delta	3631.46	0.549317	2701.25	1.32591	7.98139	0.00565809	0.0119978
gshA; glutamate--cysteine ligase [EC:6.3.2.2]	2592.34	0.608645	315.571	0.510883	7.89155	3.12774e-14	1.65174e-12
fabI; enoyl-[acyl-carrier protein] reductase I [EC:1.3.1.9 1.3.1.10]	2036.35	0.28243	561.528	0.904138	7.83218	7.47304e-05	0.000290793
dltD; D-alanine transfer protein	6346.93	0.4672	2331.14	1.29909	7.71935	3.99943e-05	0.000168645
gltX1; nondiscriminating glutamyl-tRNA synthetase [EC:6.1.1.24]	6250.26	0.37055	2365.51	1.27585	7.69356	1.27909e-05	6.33266e-05
ABC.LPT.P, lolC, lolE; lipoprotein-releasing system permease protein	2266.84	0.228327	399.01	0.76033	7.34032	6.95547e-13	2.33746e-11
E1.2.3.3, poxL; pyruvate oxidase [EC:1.2.3.3]	7013.01	0.434964	4101.1	1.36187	7.32586	0.00104348	0.00282938
HEXA_B; hexosaminidase [EC:3.2.1.52]	7191.06	0.249134	1067.41	0.376308	6.92084	9.4583e-22	5.24463e-19
mtlD; mannitol-1-phosphate 5-dehydrogenase [EC:1.1.1.17]	4667.85	0.364241	740.695	0.56794	6.79757	3.45506e-14	1.74166e-12
citE; citrate lyase subunit beta / citryl-CoA lyase [EC:4.1.3.6 4.1.3.34]	1956.6	0.376675	315.456	0.480321	6.40505	8.30537e-16	6.57904e-14
pbp2A; penicillin-binding protein 2A [EC:2.4.1.129 2.3.2.-]	5946.15	0.461745	2651.82	1.34943	6.30479	0.000105778	0.000399006
citF; citrate lyase subunit alpha / citrate CoA-transferase [EC:4.1.3.6 2.8.3.10]	4348.78	0.381464	684.806	0.325558	6.21662	4.84502e-17	5.97014e-15
pheA2; prephenate dehydratase [EC:4.2.1.51]	2303.77	0.199008	410.388	0.327488	5.89889	2.97537e-19	6.20057e-17
E1.17.4.1B, nrdB, nrdF; ribonucleoside-diphosphate reductase beta chain [EC:1.17.4.1]	3305.35	0.397357	2596.54	1.34699	5.88716	0.00284667	0.00677458
E4.1.1.17, ODC1, speC, speF; ornithine decarboxylase [EC:4.1.1.17]	8722.66	0.428428	5100.74	1.33181	5.77637	0.000781561	0.00222795
PTS-Gat-EIIA, gatA; PTS system, galactitol-specific IIA component [EC:2.7.1.69]	5715.88	0.473344	2658.03	1.29243	5.71168	0.000292947	0.000936248
mvaA; hydroxymethylglutaryl-CoA reductase [EC:1.1.1.88]	3398.4	0.467797	1596.93	1.28751	5.58218	0.000241116	0.000802995
E3.5.2.6, ampC, penP; beta-lactamase [EC:3.5.2.6]	1978.95	0.358941	382.465	0.45784	5.52178	8.96729e-14	3.62804e-12
dltB; membrane protein involved in D-alanine export	4840.76	0.473725	2566.55	1.27529	5.3207	0.00051974	0.00154529
patA; aminotransferase [EC:2.6.1.-]	5860.17	0.517325	1661.15	1.09502	5.30663	1.00437e-05	5.15667e-05
mprF, fmtC; phosphatidylglycerol lysyltransferase [EC:2.3.2.3]	1762.25	0.67301	298.004	0.476719	5.17211	8.07601e-11	1.42053e-09
E2.4.1.8, mapA; maltose phosphorylase [EC:2.4.1.8]	8357.37	0.5079	6660.86	1.31942	4.8692	0.0040093	0.00904859
PTS-Gut-EIIA, srlB; PTS system, glucitol/sorbitol-specific IIA component [EC:2.7.1.69]	1772.02	0.427815	802.978	1.18191	4.83847	0.00182977	0.00462235
lplA; lipoate-protein ligase A [EC:2.7.7.63]	3086.79	0.246342	661.292	0.346344	4.77974	1.62829e-19	6.01926e-17
E1.1.1.44, PGD, gnd; 6-phosphogluconate dehydrogenase [EC:1.1.1.44]	8628.21	0.420635	3025.87	1.12225	4.62798	4.56192e-06	2.69105e-05
E3.5.4.1, codA; cytosine deaminase [EC:3.5.4.1]	2087.68	0.341817	466.544	0.373861	4.5557	6.96541e-16	5.94203e-14
E1.2.1.16, gabD; succinate-semialdehyde dehydrogenase (NADP+) [EC:1.2.1.16]	6257.17	0.466402	2544.71	1.23335	4.5312	0.000255072	0.000840039
metC; cystathionine beta-lyase [EC:4.4.1.8]	2164.55	0.271315	516.605	0.385366	4.47735	9.16007e-14	3.62804e-12
folK; 2-amino-4-hydroxy-6-hydroxymethyldihydropteridine diphosphokinase [EC:2.7.6.3]	1443.38	0.24829	339.196	0.339207	4.36029	1.31354e-17	1.8209e-15
RENBP; N-acylglucosamine 2-epimerase [EC:5.1.3.8]	1409.31	0.195526	352.531	0.459551	4.34141	2.11877e-15	1.56647e-13
MOCS3, UBA4, moeB; adenylyltransferase and sulfurtransferase	1558.72	0.395723	368.325	0.346849	4.25281	1.71331e-14	1.05559e-12
ENDOG; endonuclease G, mitochondrial	2509.91	0.413256	932.373	1.0756	4.21835	1.21174e-05	6.0984e-05
wecC; UDP-N-acetyl-D-mannosaminuronic acid dehydrogenase [EC:1.1.1.336]	2186.13	0.225461	566.307	0.422642	4.10745	2.58943e-15	1.7948e-13
E4.1.2.9; phosphoketolase [EC:4.1.2.9]	10282.5	0.404349	4285.41	1.07936	4.10293	4.10368e-05	0.000171735
pgmB; beta-phosphoglucomutase [EC:5.4.2.6]	5187.65	0.401487	1661.36	0.958224	4.08546	7.38972e-08	7.77228e-07
dltA; D-alanine--poly(phosphoribitol) ligase subunit 1 [EC:6.1.1.13]	7381.11	0.383773	3274.06	1.15276	4.06663	5.97858e-05	0.000238498
glyQ; glycyl-tRNA synthetase alpha chain [EC:6.1.1.14]	3953.18	0.28238	1466.5	0.99647	4.0118	2.45556e-07	2.0172e-06
PTS-Gat-EIIB, gatB; PTS system, galactitol-specific IIB component [EC:2.7.1.69]	1939.72	0.476542	942.608	1.21254	3.97477	0.000353995	0.00110275
E2.3.1.31, metX; homoserine O-acetyltransferase [EC:2.3.1.31]	2149.62	0.271491	621.545	0.448418	3.84564	2.81731e-10	4.28e-09
PTS-Lac-EIIC, lacE; PTS system, lactose-specific IIC component	1870.22	0.734207	2109.89	1.35101	3.84057	0.0490066	0.0792249
gudD; glucarate dehydratase [EC:4.2.1.40]	1041.71	0.339752	291.472	0.499561	3.80854	1.89129e-10	3.03977e-09
dapD; 2,3,4,5-tetrahydropyridine-2-carboxylate N-succinyltransferase [EC:2.3.1.117]	2157.53	0.155915	618.201	0.282583	3.58511	2.2838e-19	6.20057e-17
E3.2.1.122, glvA; maltose-6-phosphate glucosidase [EC:3.2.1.122]	3710.41	0.325479	1177.4	0.504583	3.50771	1.23495e-09	1.67019e-08
pbpB; penicillin-binding protein 2B	4712.04	0.454583	3470.86	1.23533	3.50312	0.00502847	0.0108953
panE, apbA; 2-dehydropantoate 2-reductase [EC:1.1.1.169]	2010.58	0.450716	606.184	0.376208	3.23824	1.19239e-10	1.97367e-09
frdA; fumarate reductase flavoprotein subunit [EC:1.3.99.1]	25252.7	0.385886	8891.51	0.74661	3.23463	2.94051e-07	2.34606e-06
E2.3.1.89; tetrahydrodipicolinate N-acetyltransferase [EC:2.3.1.89]	1168.23	0.293701	370.246	0.376286	3.23459	4.60485e-13	1.70226e-11
glcD; glycolate oxidase [EC:1.1.3.15]	1681.04	0.458003	533.171	0.470518	3.19689	1.73828e-09	2.26794e-08
PTS-Scr-EIIC, scrA; PTS system, sucrose-specific IIC component	7542.85	0.429081	2950.15	0.873891	3.18531	2.5864e-06	1.69723e-05
phnE; phosphonate transport system permease protein	5151.17	0.472979	3063.36	1.24453	3.15127	0.00280479	0.00668928
hemE, UROD; uroporphyrinogen decarboxylase [EC:4.1.1.37]	1487.52	0.228232	521.495	0.491864	3.06167	8.24704e-12	2.12697e-10
thrA; bifunctional aspartokinase / homoserine dehydrogenase 1 [EC:2.7.2.4 1.1.1.3]	5468.52	0.266098	1878.49	0.440306	3.05934	2.63902e-11	5.73858e-10
PTS-Man-EIIA, manX; PTS system, mannose-specific IIA component [EC:2.7.1.69]	5477.58	0.528467	4502.58	1.29729	3.05198	0.00942554	0.0189022
araB; L-ribulokinase [EC:2.7.1.16]	3839.5	0.265937	1387.84	0.500955	3.01011	4.35778e-10	6.34892e-09
glyS; glycyl-tRNA synthetase beta chain [EC:6.1.1.14]	7322.61	0.325709	4853.88	1.16729	3.00503	0.000843442	0.00235611
lysJ; acetylornithine/acetyl-lysine aminotransferase [EC:2.6.1.11 2.6.1.-]	1726.83	0.25321	610.872	0.404377	2.962	2.06495e-12	6.18928e-11
ASP5; aspartate aminotransferase, chloroplastic [EC:2.6.1.1]	5332.36	0.162797	1951.37	0.384981	2.91191	6.94853e-13	2.33746e-11
pcaC; 4-carboxymuconolactone decarboxylase [EC:4.1.1.44]	5473.07	0.133573	2001.48	0.299293	2.83547	4.98572e-16	4.60763e-14
pip; proline iminopeptidase [EC:3.4.11.5]	6502.18	0.42189	4245.55	1.1696	2.79897	0.00306971	0.00710712
E2.7.1.12, gntK, idnK; gluconokinase [EC:2.7.1.12]	2887.72	0.591292	2412.51	1.31067	2.7554	0.0262154	0.045784
mviN; virulence factor	1460.31	0.366085	519.157	0.26275	2.74399	2.78113e-12	7.90839e-11
E1.1.1.6, gldA; glycerol dehydrogenase [EC:1.1.1.6]	1209.57	0.360024	451.924	0.392088	2.73003	1.1737e-09	1.60695e-08
nhaC; Na+:H+ antiporter, NhaC family	11194.4	0.385469	4993.31	0.796065	2.70848	7.31197e-06	3.97574e-05
rfbE; CDP-paratose 2-epimerase [EC:5.1.3.10]	768.009	0.504706	692.924	0.753329	2.61918	0.0986322	0.146626
hdrA; heterodisulfide reductase subunit A [EC:1.8.98.1]	3060.01	0.304059	1241.15	0.435942	2.61543	1.52287e-08	1.79667e-07
phnD; phosphonate transport system substrate-binding protein	4472.72	0.507287	3914.19	1.27846	2.57601	0.0319397	0.0547468
lacD; tagatose 1,6-diphosphate aldolase [EC:4.1.2.40]	1490.11	0.651142	1882.88	1.30994	2.57211	0.069659	0.107443
HSP20; HSP20 family protein	2217.09	0.430605	1422.49	1.07316	2.56112	0.00253902	0.00617494
argE; acetylornithine deacetylase [EC:3.5.1.16]	1880.72	0.26391	753.135	0.343673	2.555	2.2006e-11	4.88092e-10
gmhC, hldE, waaE, rfaE; D-beta-D-heptose 7-phosphate kinase / D-beta-D-heptose 1-phosphate adenosyltransferase [EC:2.7.1.167 2.7.7.70]	1395.52	0.309004	640.508	0.585513	2.54875	1.40543e-06	9.92755e-06
cpdB; 2,3-cyclic-nucleotide 2-phosphodiesterase [EC:3.1.4.16]	1405.42	0.252506	578.401	0.412603	2.54804	1.57055e-10	2.56139e-09
PPX1; exopolyphosphatase [EC:3.6.1.11]	5274.24	0.201431	2242.37	0.414586	2.53561	4.35845e-10	6.34892e-09
secD; preprotein translocase subunit SecD	2036.32	0.289155	821.896	0.350725	2.52139	4.42255e-11	8.45622e-10
E3.1.3.25, IMPA, suhB; myo-inositol-1(or 4)-monophosphatase [EC:3.1.3.25]	2964.91	0.14964	1240.77	0.333492	2.52133	4.22557e-12	1.14297e-10
E4.2.1.2B, fumC; fumarate hydratase, class II [EC:4.2.1.2]	5544.32	0.34292	2622.51	0.753468	2.48267	9.74846e-06	5.02839e-05
pyrR; pyrimidine operon attenuation protein / uracil phosphoribosyltransferase [EC:2.4.2.9]	3807.31	0.346119	2580.47	1.01662	2.46844	0.00196435	0.00489542
PTS-Ula-EIIC, ulaA, sgaT; PTS system, ascorbate-specific IIC component	3141.45	0.408257	1411.07	0.639886	2.46189	4.75714e-06	2.76371e-05
bglB; beta-glucosidase [EC:3.2.1.21]	7254.79	0.30453	2968	0.296085	2.44499	3.39527e-11	6.72385e-10
citC; [citrate (pro-3S)-lyase] ligase [EC:6.2.1.22]	2662.89	0.250261	1215.85	0.522729	2.43871	1.02537e-07	9.63674e-07
hlyB, cyaB; ATP-binding cassette, subfamily B, bacterial HlyB/CyaB	697.093	0.419728	370.59	0.746646	2.40366	0.000748296	0.00213881
rhaD; rhamnulose-1-phosphate aldolase [EC:4.1.2.19]	4118.82	0.13767	1762.78	0.282854	2.40301	2.9079e-15	1.89698e-13
thiF; sulfur carrier protein ThiS adenylyltransferase [EC:2.7.7.73]	1009.2	0.415772	442.581	0.401392	2.39985	4.25892e-06	2.56693e-05
CARP, pepA; leucyl aminopeptidase [EC:3.4.11.1]	2453.36	0.234139	1075.47	0.401353	2.38312	2.02232e-10	3.20393e-09
PTS-Cel-EIIC, celB; PTS system, cellobiose-specific IIC component	26816.1	0.467424	15400.8	1.04122	2.37396	0.00166152	0.00428516
PDHA, pdhA; pyruvate dehydrogenase E1 component subunit alpha [EC:1.2.4.1]	1474.92	0.362214	653.026	0.418401	2.33549	7.92314e-08	8.12516e-07
gatY-kbaY; tagatose 1,6-diphosphate aldolase GatY/KbaY [EC:4.1.2.40]	1019.02	0.268366	440.241	0.274452	2.31949	1.78187e-11	4.49111e-10
nrfA; cytochrome c-552 [EC:1.7.2.2]	761.766	0.488674	367.515	0.615626	2.30643	2.7246e-05	0.000120382
lacC; tagatose 6-phosphate kinase [EC:2.7.1.144]	998.8	0.326681	445.423	0.391334	2.29106	3.12583e-08	3.43223e-07
E3.2.1.85, lacG; 6-phospho-beta-galactosidase [EC:3.2.1.85]	2455.76	0.695751	4212.34	1.38503	2.28053	0.146106	0.206937
rhaA; L-rhamnose isomerase [EC:5.3.1.14]	6665.34	0.138309	3021.7	0.269235	2.27106	8.67664e-14	3.62804e-12
rne; ribonuclease E [EC:3.1.26.12]	705.57	0.313466	351.192	0.505599	2.26343	2.44262e-05	0.000110566
secF; preprotein translocase subunit SecF	1126.78	0.271742	518.141	0.386586	2.25831	4.12982e-09	5.20451e-08
ispDF; 2-C-methyl-D-erythritol 4-phosphate cytidylyltransferase / 2-C-methyl-D-erythritol 2,4-cyclodiphosphate synthase [EC:2.7.7.60 4.6.1.12]	664.223	0.186886	327.243	0.490497	2.25818	1.14683e-07	1.05111e-06
gspE; general secretion pathway protein E	1691.86	0.28307	822.452	0.62103	2.25034	2.5754e-07	2.10009e-06
selA; L-seryl-tRNA(Ser) seleniumtransferase [EC:2.9.1.1]	1068.75	0.277908	483.586	0.295573	2.22805	2.5536e-10	3.98866e-09
ftsI; cell division protein FtsI (penicillin-binding protein 3) [EC:2.4.1.129]	3252.29	0.207374	1457.72	0.204069	2.22525	2.74749e-14	1.52348e-12
acyP; acylphosphatase [EC:3.6.1.7]	2528.43	0.437947	1789.78	1.09899	2.21953	0.0102936	0.0202764
gmhD, rfaD; ADP-L-glycero-D-manno-heptose 6-epimerase [EC:5.1.3.20]	1081.68	0.242512	575.249	0.719976	2.21552	6.21323e-06	3.46255e-05
ABC.GLN1.P; putative glutamine transport system permease protein	3449.73	0.364113	2115.56	0.939495	2.20952	0.000709146	0.0020387
E5.4.3.3; beta-lysine 5,6-aminomutase [EC:5.4.3.3]	890.095	0.305378	417.418	0.365956	2.20399	1.01211e-07	9.59346e-07
ldhA; D-lactate dehydrogenase [EC:1.1.1.28]	12421.9	0.224789	5895.98	0.388589	2.19501	1.84924e-09	2.38466e-08
ABC.MET.S, metQ; D-methionine transport system substrate-binding protein	5904.13	0.251732	3002.67	0.556202	2.16241	4.06869e-07	3.17759e-06
E3.1.3.41; 4-nitrophenyl phosphatase [EC:3.1.3.41]	4165.85	0.280471	2263.43	0.685005	2.1623	4.32088e-05	0.00017947
gltB; glutamate synthase (NADPH/NADH) large chain [EC:1.4.1.13 1.4.1.14]	12327.4	0.177733	5770.48	0.215846	2.15981	8.58822e-14	3.62804e-12
E1.12.99.6L; hydrogenase large subunit [EC:1.12.99.6]	1210.9	0.264284	588.349	0.387273	2.15508	2.99042e-08	3.31638e-07
vicK; two-component system, OmpR family, sensor histidine kinase VicK [EC:2.7.13.3]	10450.8	0.327917	5702.88	0.710233	2.13354	9.03066e-05	0.000346369
PTS-Mtl-EIIB, mtlA; PTS system, mannitol-specific IIB component [EC:2.7.1.69]	4098.75	0.264826	2103.85	0.545597	2.13187	8.15053e-07	5.94667e-06
DLAT, aceF, pdhC; pyruvate dehydrogenase E2 component (dihydrolipoamide acetyltransferase) [EC:2.3.1.12]	1889.1	0.369537	894.486	0.383615	2.12683	1.72121e-07	1.46961e-06
PC, pyc; pyruvate carboxylase [EC:6.4.1.1]	1951.96	0.345903	919.016	0.351605	2.12405	1.29882e-08	1.56564e-07
pat; phosphinothricin acetyltransferase [EC:2.3.1.183]	1867.59	0.338999	909.887	0.378151	2.10461	1.72271e-07	1.46961e-06
menC; O-succinylbenzoate synthase [EC:4.2.1.113]	1315.94	0.513621	619.32	0.444745	2.08695	1.08166e-05	5.5026e-05
ndh; NADH dehydrogenase [EC:1.6.99.3]	7194.23	0.223087	3659.91	0.437193	2.07873	6.00935e-09	7.40485e-08
E3.2.1.86B, bglA; 6-phospho-beta-glucosidase [EC:3.2.1.86]	42683.7	0.369077	24030.5	0.766605	2.07573	0.000191612	0.000668231
MPG; DNA-3-methyladenine glycosylase [EC:3.2.2.21]	5961.79	0.342031	3809.19	0.894317	2.06629	0.0014944	0.00388123
PTS-Man-EIID, manZ; PTS system, mannose-specific IID component	8064.21	0.446702	7220.65	1.18902	2.0654	0.0246567	0.0436113
PTS-Bgl-EIIB, bglF; PTS system, beta-glucosides-specific IIB component [EC:2.7.1.69]	10075.3	0.226304	5391.67	0.5272	2.06033	1.91647e-06	1.3201e-05
menE; O-succinylbenzoic acid--CoA ligase [EC:6.2.1.26]	1703.78	0.337592	926.658	0.630593	2.05078	2.69879e-05	0.000119845
PTS-Mtl-EIIA, mtlA; PTS system, mannitol-specific IIA component [EC:2.7.1.69]	3556.15	0.258205	1912.8	0.564072	2.04624	3.42225e-06	2.12026e-05
napA; periplasmic nitrate reductase NapA [EC:1.7.99.4]	1297.18	0.357077	663.653	0.473237	2.04197	1.29701e-05	6.36453e-05
E1.8.1.7, GSR, gor; glutathione reductase (NADPH) [EC:1.8.1.7]	2738.85	0.713293	2630.94	1.24333	2.04151	0.102504	0.151771
E6.4.1.1B, pycB; pyruvate carboxylase subunit B [EC:6.4.1.1]	1878.36	0.317748	929.735	0.342371	2.03868	7.42887e-08	7.77228e-07
kdsB; 3-deoxy-manno-octulosonate cytidylyltransferase (CMP-KDO synthetase) [EC:2.7.7.38]	3569.81	0.163689	1819.26	0.322003	2.02411	1.94616e-11	4.63861e-10
pct; propionate CoA-transferase [EC:2.8.3.1]	993.69	0.2412	516.151	0.36614	2.01672	8.85755e-08	8.69294e-07
ABC.GLN1.S; putative glutamine transport system substrate-binding protein	6101.18	0.419809	4374.17	1.00987	2.01424	0.00869462	0.0176277
LDH, ldh; L-lactate dehydrogenase [EC:1.1.1.27]	17319.4	0.389381	10813.7	0.816119	2.01089	0.00169693	0.00435625
atzB; hydroxyatrazine ethylaminohydrolase [EC:3.5.99.3]	1127.31	0.273182	586.749	0.402153	1.999	6.22668e-07	4.6658e-06
phnC; phosphonate transport system ATP-binding protein [EC:3.6.3.28]	3008.66	0.402301	2862.97	1.18906	1.99719	0.0427222	0.0703995
PTS-Bgl-EIIA, bglF; PTS system, beta-glucosides-specific IIA component [EC:2.7.1.69]	13871.6	0.321176	8823.01	0.855931	1.99368	0.00101552	0.00277391
rhaB; rhamnulokinase [EC:2.7.1.5]	8447.82	0.176126	4288.86	0.223221	1.9921	5.83726e-13	2.08823e-11
E2.8.3.-; [EC:2.8.3.-]	965.926	0.297622	515.27	0.469185	1.96971	2.01475e-06	1.36241e-05
PDHB, pdhB; pyruvate dehydrogenase E1 component subunit beta [EC:1.2.4.1]	1393.69	0.361716	730.451	0.395725	1.96779	3.40619e-06	2.12026e-05
pgm; phosphoglucomutase [EC:5.4.2.2]	6635.22	0.307781	3969.69	0.723117	1.96412	0.000236082	0.000788598
opuBD; osmoprotectant transport system permease protein	1212.84	0.688345	558.718	0.470882	1.94506	0.00056097	0.00166341
cydB; cytochrome d ubiquinol oxidase subunit II [EC:1.10.3.-]	8675.33	0.275332	4935.06	0.512323	1.92906	1.88366e-05	8.88926e-05
cysW; sulfate transport system permease protein	1026.91	0.324908	668.25	0.761466	1.92595	0.00180445	0.00456879
cysU; sulfate transport system permease protein	1388.92	0.364082	941.535	0.939552	1.91416	0.00238139	0.00586943
DPP4; dipeptidyl-peptidase 4 [EC:3.4.14.5]	4618.23	0.295386	2529.4	0.446117	1.90464	3.26937e-06	2.06007e-05
ccrM; modification methylase [EC:2.1.1.72]	1701.62	0.316683	956.65	0.432292	1.88337	1.0294e-05	5.26084e-05
enr; 2-enoate reductase [EC:1.3.1.31]	2455.57	0.292172	1411.48	0.501456	1.88073	4.06987e-05	0.000170965
SIG54, rpoN; RNA polymerase sigma-54 factor	4851.92	0.224283	3077.72	0.659413	1.85859	0.000159564	0.000569057
iunH; purine nucleosidase [EC:3.2.2.1]	4297.64	0.472861	3584.96	1.13147	1.83939	0.0303307	0.0522309
E3.2.1.52, nagZ; beta-N-acetylhexosaminidase [EC:3.2.1.52]	11413.6	0.140031	6421.74	0.257343	1.81952	5.7204e-11	1.02321e-09
ABC.MET.P, metI; D-methionine transport system permease protein	4224.57	0.172996	2420.52	0.360056	1.81915	2.93717e-08	3.29022e-07
psd, PISD; phosphatidylserine decarboxylase [EC:4.1.1.65]	7245.34	0.282035	4222.64	0.473555	1.8133	8.72791e-06	4.58732e-05
lacE, araN; lactose/L-arabinose transport system substrate-binding protein	3426.75	0.305644	1909.02	0.341378	1.80827	4.75985e-06	2.76371e-05
cysA; sulfate transport system ATP-binding protein [EC:3.6.3.25]	2047.37	0.339674	1319.69	0.707412	1.80383	0.00106604	0.00288089
lpxC; UDP-3-O-[3-hydroxymyristoyl] N-acetylglucosamine deacetylase [EC:3.5.1.108]	3197.88	0.213635	1835.57	0.340341	1.802	5.74462e-07	4.33387e-06
lytS; two-component system, LytT family, sensor histidine kinase LytS [EC:2.7.13.3]	1099.49	0.436483	589.252	0.324416	1.79009	1.3502e-05	6.51033e-05
ugtP; 1,2-diacylglycerol 3-glucosyltransferase [EC:2.4.1.157]	4202.21	0.351355	2794.85	0.780614	1.78494	0.00280398	0.00668928
hipO; hippurate hydrolase [EC:3.5.1.32]	1244.1	0.238318	733.253	0.390488	1.76713	9.31173e-06	4.84822e-05
PTS-Cel-EIIA, celC; PTS system, cellobiose-specific IIA component [EC:2.7.1.69]	2574.18	0.363669	1655.6	0.693635	1.76482	0.00257611	0.00625144
treC; trehalose-6-phosphate hydrolase [EC:3.2.1.93]	4795.59	0.284093	3289.35	0.777731	1.7645	0.00174757	0.00444508
E5.4.99.1; methylaspartate mutase [EC:5.4.99.1]	686.914	0.317792	401.84	0.438747	1.75803	8.24851e-05	0.000318732
dhaL; dihydroxyacetone kinase, C-terminal domain [EC:2.7.1.-]	1479.72	0.3101	956.033	0.61516	1.75627	0.000871006	0.00241936
livH; branched-chain amino acid transport system permease protein	4091.35	0.239024	2373.77	0.311955	1.7549	5.49668e-07	4.17522e-06
katE, CAT, catB, srpA; catalase [EC:1.11.1.6]	3024.12	0.279557	1866.2	0.484111	1.7524	0.000130516	0.000480872
cbiK; sirohydrochlorin cobaltochelatase [EC:4.99.1.3]	1053.82	0.272802	644.088	0.491552	1.74732	7.24561e-05	0.000282936
ubiB, aarF; ubiquinone biosynthesis protein	1389.24	0.391509	788.22	0.351785	1.74519	5.41263e-05	0.000220684
glsA, GLS; glutaminase [EC:3.5.1.2]	5721.57	0.268908	3932.66	0.723434	1.74403	0.00117846	0.00313407
acpS; holo-[acyl-carrier protein] synthase [EC:2.7.8.7]	2903.74	0.333925	1881.28	0.626428	1.7437	0.0018576	0.00467138
E3.5.4.13, dcd; dCTP deaminase [EC:3.5.4.13]	1793.05	0.335662	1047.13	0.370401	1.74308	4.18888e-05	0.000174642
E1.1.1.125, kduD; 2-deoxy-D-gluconate 3-dehydrogenase [EC:1.1.1.125]	2898.53	0.230879	1783.08	0.422804	1.73789	2.77107e-05	0.000121949
nadE; NAD+ synthase [EC:6.3.1.5]	4486.68	0.324154	3693.03	0.911626	1.73451	0.0210286	0.0381057
trpD; anthranilate phosphoribosyltransferase [EC:2.4.2.18]	5528.2	0.231992	3256	0.293989	1.71792	1.32366e-07	1.19345e-06
hepST; heptaprenyl diphosphate synthase [EC:2.5.1.30]	6100.95	0.298603	4530.74	0.857979	1.70713	0.00559833	0.0119
ftsQ; cell division protein FtsQ	3772.74	0.258641	2379.48	0.516228	1.70392	5.6925e-05	0.000228731
PTS-Tre-EIIC, treB; PTS system, trehalose-specific IIC component	746.111	0.255485	529.553	0.675808	1.70384	0.00349091	0.0079988
E1.17.4.1A, nrdA, nrdE; ribonucleoside-diphosphate reductase alpha chain [EC:1.17.4.1]	16045.7	0.222499	9856.09	0.380069	1.69965	3.78547e-06	2.30664e-05
secE; preprotein translocase subunit SecE	3447.82	0.270638	2071.15	0.349658	1.69697	3.35637e-06	2.10294e-05
PTS-Man-EIIC, manY; PTS system, mannose-specific IIC component	9347.79	0.427557	8632.29	1.07848	1.68959	0.054248	0.0864383
SOD2; superoxide dismutase, Fe-Mn family [EC:1.15.1.1]	4428.6	0.22953	2722.57	0.304411	1.67064	3.97227e-06	2.40724e-05
selD, SEPHS; selenide, water dikinase [EC:2.7.9.3]	1304.62	0.227927	828.669	0.392349	1.65882	3.08413e-05	0.000133605
trpB; tryptophan synthase beta chain [EC:4.2.1.20]	10044.7	0.15516	6116.86	0.21031	1.65851	3.62333e-10	5.43009e-09
glmU; bifunctional UDP-N-acetylglucosamine pyrophosphorylase / Glucosamine-1-phosphate N-acetyltransferase [EC:2.7.7.23 2.3.1.157]	9428.32	0.243384	7006.34	0.697565	1.65787	0.00496232	0.0107906
thrB1; homoserine kinase [EC:2.7.1.39]	1161.28	0.419786	721.673	0.463728	1.65751	0.000834518	0.00233915
opuC; osmoprotectant transport system substrate-binding protein	2968.46	0.657756	2359.94	1.08428	1.65665	0.101525	0.150524
IDH3; isocitrate dehydrogenase (NAD+) [EC:1.1.1.41]	1356.37	0.325375	832.383	0.385778	1.65331	6.14781e-05	0.00024437
pgl; 6-phosphogluconolactonase [EC:3.1.1.31]	5870.55	0.267766	3784.54	0.482553	1.64802	0.000185218	0.000652084
ribF; riboflavin kinase / FMN adenylyltransferase [EC:2.7.1.26 2.7.7.2]	7401.27	0.139652	4653.26	0.294575	1.64314	8.66226e-08	8.60481e-07
lysK; lysyl-tRNA synthetase, class I [EC:6.1.1.6]	917.494	0.435848	605.017	0.580044	1.64093	0.00838539	0.017126
E3.1.3.5; 5-nucleotidase [EC:3.1.3.5]	6252.69	0.250491	3831.68	0.271506	1.63543	2.71983e-07	2.18572e-06
rbsD; D-ribose pyranase [EC:5.-.-.-]	1025.79	0.467029	862.874	0.963829	1.62662	0.0529383	0.0845944
ispB; octaprenyl-diphosphate synthase [EC:2.5.1.90]	3506.34	0.225317	2267.92	0.396174	1.62522	7.15587e-05	0.000280419
ebgA; evolved beta-galactosidase subunit alpha [EC:3.2.1.23]	815.846	0.517699	485.437	0.329936	1.61888	0.000478285	0.00144135
livM; branched-chain amino acid transport system permease protein	4235	0.265751	2742.98	0.390813	1.60228	0.00026306	0.00086057
E1.4.7.1; glutamate synthase (ferredoxin) [EC:1.4.7.1]	1418.83	0.382278	871.322	0.345802	1.59528	0.000644303	0.0018705
glxK; glycerate kinase [EC:2.7.1.31]	6349	0.251813	4247.63	0.47471	1.5864	0.000224445	0.000754271
E6.3.3.2; 5-formyltetrahydrofolate cyclo-ligase [EC:6.3.3.2]	5065.47	0.160666	3427.45	0.425628	1.58374	4.94797e-05	0.000203233
ltaE; threonine aldolase [EC:4.1.2.5]	5012.13	0.231291	3185.51	0.238008	1.57817	4.85409e-07	3.73832e-06
xpt; xanthine phosphoribosyltransferase [EC:2.4.2.22]	6278.97	0.214703	4731.79	0.677478	1.56761	0.00401434	0.00904859
trpC; indole-3-glycerol phosphate synthase [EC:4.1.1.48]	4473.09	0.220484	2850.43	0.189891	1.56284	1.37844e-07	1.23282e-06
thiD; hydroxymethylpyrimidine/phosphomethylpyrimidine kinase [EC:2.7.1.49 2.7.4.7]	10646.6	0.195138	6864.19	0.231282	1.56243	1.07775e-07	9.96019e-07
E3.5.3.12; agmatine deiminase [EC:3.5.3.12]	5611.84	0.410658	3410.6	0.244493	1.55958	0.000216167	0.000728662
lpxK; tetraacyldisaccharide 4-kinase [EC:2.7.1.130]	2770.87	0.255435	1888.95	0.413893	1.55859	0.000484876	0.00145726
pcnB; poly(A) polymerase [EC:2.7.7.19]	2886.03	0.168663	1951.7	0.38674	1.55552	2.13802e-05	9.96245e-05
E2.7.6.2, THI80; thiamine pyrophosphokinase [EC:2.7.6.2]	2950.67	0.266549	2048.16	0.481784	1.55438	0.00174006	0.0044418
mmdB; methylmalonyl-CoA decarboxylase beta chain [EC:4.1.1.41]	1434.14	0.292811	952.842	0.407281	1.54967	0.000142656	0.000522418
E1.12.99.6S; hydrogenase small subunit [EC:1.12.99.6]	630.004	0.282943	421.08	0.379338	1.54357	0.000418949	0.00127993
PTS-Mal-EIIB, malX; PTS system, maltose and glucose-specific IIB component [EC:2.7.1.69]	691.247	0.32272	498.513	0.528864	1.54197	0.0103254	0.020303
E2.7.6.5X; putative GTP pyrophosphokinase [EC:2.7.6.5]	3386.26	0.373885	2728.28	0.813715	1.54053	0.0458195	0.0742891
lpxB; lipid-A-disaccharide synthase [EC:2.4.1.182]	4246.87	0.249736	2973.68	0.454241	1.5335	0.00107458	0.00288549
ABCC-BAC; ATP-binding cassette, subfamily C, bacterial	52044.4	0.24593	36017.4	0.472244	1.52885	0.00057443	0.00169878
thiM; hydroxyethylthiazole kinase [EC:2.7.1.50]	1244.42	0.350466	799.183	0.257666	1.52864	9.75907e-05	0.000371918
menA; 1,4-dihydroxy-2-naphthoate octaprenyltransferase [EC:2.5.1.74 2.5.1.-]	7217.77	0.369754	6296.37	0.826156	1.52261	0.0724527	0.111288
fucK; L-fuculokinase [EC:2.7.1.51]	662.635	0.225996	442.188	0.275395	1.52033	7.77784e-06	4.1872e-05
PTS-Fru-EIIA, fruB; PTS system, fructose-specific IIA component [EC:2.7.1.69]	5237.4	0.314348	4703.87	0.911397	1.51923	0.0520646	0.0834388
cydA; cytochrome d ubiquinol oxidase subunit I [EC:1.10.3.-]	12693.1	0.251972	8742.34	0.399507	1.51879	0.000276963	0.000897745
E3.2.1.58; glucan 1,3-beta-glucosidase [EC:3.2.1.58]	660.278	0.392408	444.334	0.458112	1.51821	0.00463214	0.0102128
aroD; 3-dehydroquinate dehydratase I [EC:4.2.1.10]	2664.56	0.320348	1999.65	0.668143	1.51694	0.0140613	0.0269792
livF; branched-chain amino acid transport system ATP-binding protein	4867.89	0.244967	3248.75	0.285214	1.51633	6.99828e-05	0.00027571
livK; branched-chain amino acid transport system substrate-binding protein	4093.69	0.190897	2830.81	0.36281	1.50977	0.000126729	0.00047004
znuA; zinc transport system substrate-binding protein	1851.23	0.260036	1280.16	0.366589	1.50727	0.000355607	0.00110467
E3.1.1.-; esterase / lipase [EC:3.1.1.-]	651.808	0.22832	448.854	0.331722	1.50271	0.000229963	0.000770479
cysH; phosphoadenosine phosphosulfate reductase [EC:1.8.4.8]	1814.84	0.314904	1213.73	0.35448	1.50067	0.000421073	0.00128289
E5.3.1.26, lacA, lacB; galactose-6-phosphate isomerase [EC:5.3.1.26]	1856.01	0.725568	2913.72	1.31828	1.49869	0.36164	0.444141
ftnA, ftn; ferritin [EC:1.16.3.1]	1828.75	0.181767	1275.22	0.33008	1.49502	3.68351e-05	0.000157116
fliC; flagellin	41964.5	0.221462	29144.5	0.349928	1.49374	0.000476733	0.00144059
srlD; sorbitol-6-phosphate 2-dehydrogenase [EC:1.1.1.140]	695.046	0.308357	498.686	0.471708	1.49172	0.00548327	0.0116941
MGAT3; beta-1,4-mannosyl-glycoprotein beta-1,4-N-acetylglucosaminyltransferase [EC:2.4.1.144]	1176.56	0.345355	807.666	0.423841	1.48924	0.00299742	0.00698348
livG; branched-chain amino acid transport system ATP-binding protein	5549.8	0.256432	3774.87	0.31301	1.489	0.000150743	0.00054811
E2.7.1.21, tdk; thymidine kinase [EC:2.7.1.21]	5023.34	0.303324	3472.36	0.419874	1.48627	0.00106798	0.00288089
sdhC; succinate dehydrogenase cytochrome b556 subunit	2344.18	0.242859	1678.38	0.422194	1.47951	0.00150835	0.00389922
msmG; multiple sugar transport system permease protein	5648.41	0.325159	3892.04	0.378062	1.47733	0.00133464	0.00349083
dhaK; dihydroxyacetone kinase, N-terminal domain [EC:2.7.1.-]	3139.06	0.325499	2436.02	0.665279	1.4679	0.0211735	0.0383058
lspA; signal peptidase II [EC:3.4.23.36]	7544.02	0.0893478	5214.44	0.167457	1.45936	3.00966e-11	6.18096e-10
trpA; tryptophan synthase alpha chain [EC:4.2.1.20]	4716.2	0.227537	3251.09	0.241767	1.45602	2.22736e-05	0.000102923
araA; L-arabinose isomerase [EC:5.3.1.4]	9764	0.226292	6683.59	0.206734	1.45566	4.5339e-06	2.69105e-05
lpxH; UDP-2,3-diacylglucosamine hydrolase [EC:3.6.1.54]	1253.84	0.285803	893.92	0.394891	1.44922	0.00238455	0.00586943
hemA; glutamyl-tRNA reductase [EC:1.2.1.70]	1612.61	0.229653	1182.78	0.445338	1.44594	0.00248204	0.00606296
E3.2.1.10; oligo-1,6-glucosidase [EC:3.2.1.10]	14624.4	0.132096	10679.1	0.358327	1.44572	0.000147485	0.000538028
E2.4.1.4; amylosucrase [EC:2.4.1.4]	690.485	0.337784	483.892	0.390934	1.44027	0.00810443	0.0166441
dapE; succinyl-diaminopimelate desuccinylase [EC:3.5.1.18]	4569.96	0.178628	3177.75	0.166615	1.43653	1.54548e-07	1.34956e-06
MOCS1, moaA; molybdenum cofactor biosynthesis protein	2117.69	0.195502	1493.59	0.235122	1.43065	9.26373e-06	4.84598e-05
ppk; polyphosphate kinase [EC:2.7.4.1]	12398	0.113449	8885.9	0.240805	1.42934	1.97042e-06	1.34061e-05
thrH; phosphoserine / homoserine phosphotransferase [EC:3.1.3.3 2.7.1.39]	3026.51	0.302596	2147.81	0.316206	1.40874	0.00172127	0.00440852
dppF; dipeptide transport system ATP-binding protein	35642.3	0.205289	28681.9	0.594825	1.40318	0.012692	0.0245569
oxc; oxalyl-CoA decarboxylase [EC:4.1.1.8]	11063.7	0.268843	8459.72	0.46739	1.40035	0.00853025	0.0173579
E1.1.1.40, maeB; malate dehydrogenase (oxaloacetate-decarboxylating)(NADP+) [EC:1.1.1.40]	8310.93	0.233568	6325.72	0.438667	1.39799	0.00537551	0.0114864
PTS-Scr-EIIA, scrA; PTS system, sucrose-specific IIA component [EC:2.7.1.69]	2764.52	0.739426	3631.66	1.27685	1.39714	0.412751	0.490086
phoN; acid phosphatase (class A) [EC:3.1.3.2]	1323.65	0.267345	1088.71	0.609271	1.39703	0.04323	0.0709842
folA; dihydrofolate reductase [EC:1.5.1.3]	5416.64	0.143198	3913.03	0.204766	1.39503	2.07585e-07	1.74403e-06
trpG; anthranilate synthase component II [EC:4.1.3.27]	2952.9	0.242749	2107.7	0.21898	1.3949	0.000100918	0.000383281
ATPF1D, atpH; F-type H+-transporting ATPase subunit delta [EC:3.6.3.14]	2862.56	0.120037	2172.44	0.349551	1.39184	0.000517003	0.00154128
dctM; C4-dicarboxylate transporter, DctM subunit	2221.62	0.239623	1696.62	0.43773	1.38739	0.0080411	0.0165754
phnW; 2-aminoethylphosphonate-pyruvate transaminase [EC:2.6.1.37]	2412.98	0.255885	1775.54	0.333203	1.37742	0.00294656	0.00692316
fliF; flagellar M-ring protein FliF	3925.04	0.221737	2963.46	0.3666	1.37352	0.00459931	0.0101809
E4.4.1.5, GLO1, gloA; lactoylglutathione lyase [EC:4.4.1.5]	2815.43	0.212361	2098.9	0.304837	1.37166	0.000504047	0.00150671
ssb; single-strand DNA-binding protein	10786.3	0.0559031	7945.27	0.136209	1.36779	1.95343e-11	4.63861e-10
E3.4.-.-; [EC:3.4.-.-]	1996.29	0.361552	2024.08	0.92247	1.36419	0.16679	0.231792
tatA; sec-independent protein translocase protein TatA	1988.99	0.293631	1496.95	0.416391	1.36391	0.0077787	0.0161245
E3.1.4.46, glpQ, ugpQ; glycerophosphoryl diester phosphodiesterase [EC:3.1.4.46]	11542	0.229143	8693.47	0.354214	1.36036	0.00196011	0.00489542
DLD, lpd, pdhD; dihydrolipoamide dehydrogenase [EC:1.8.1.4]	5983.98	0.150306	4420.89	0.172179	1.35801	4.42734e-07	3.43351e-06
E1.2.7.5, aor; aldehyde:ferredoxin oxidoreductase [EC:1.2.7.5]	653.186	0.323531	669.793	0.801941	1.35057	0.229062	0.305691
E1.1.1.38, sfcA, maeA; malate dehydrogenase (oxaloacetate-decarboxylating) [EC:1.1.1.38]	14849.4	0.138908	11250.1	0.249571	1.35045	9.05744e-05	0.000346369
barA; two-component system, NarL family, sensor histidine kinase BarA [EC:2.7.13.3]	1264.49	0.274766	965.13	0.372314	1.35018	0.00810027	0.0166441
lptB; lipopolysaccharide export system ATP-binding protein [EC:3.6.3.-]	4121.26	0.213634	3165.98	0.356633	1.34436	0.00288479	0.00680687
E1.8.1.9, trxB; thioredoxin reductase (NADPH) [EC:1.8.1.9]	22247.2	0.098717	16771.1	0.191588	1.34194	1.85275e-07	1.56847e-06
ALDO; fructose-bisphosphate aldolase, class I [EC:4.1.2.13]	1077.31	0.269219	827.052	0.358039	1.34172	0.00777291	0.0161245
hisI; phosphoribosyl-AMP cyclohydrolase [EC:3.5.4.19]	661.703	0.215204	505.067	0.2868	1.32907	0.00121603	0.00321685
E2.7.1.4, scrK; fructokinase [EC:2.7.1.4]	18120.4	0.0972944	13861.7	0.209154	1.32537	1.03343e-06	7.49067e-06
wbpO; UDP-N-acetyl-D-galactosamine dehydrogenase [EC:1.1.1.-]	9002.12	0.185923	7062.73	0.319454	1.32481	0.00406014	0.00913325
UGP2, galU, galF; UTP--glucose-1-phosphate uridylyltransferase [EC:2.7.7.9]	5931.88	0.175888	4957.03	0.452849	1.32457	0.0298298	0.0515283
E1.5.1.2, proC; pyrroline-5-carboxylate reductase [EC:1.5.1.2]	7403.93	0.127377	5686.15	0.218366	1.3239	3.04618e-05	0.000132479
lpxD; UDP-3-O-[3-hydroxymyristoyl] glucosamine N-acyltransferase [EC:2.3.1.191]	4296.09	0.221186	3441.38	0.431043	1.31982	0.011548	0.0224679
E3.2.1.26, sacA; beta-fructofuranosidase [EC:3.2.1.26]	18193.2	0.138134	14173.7	0.250262	1.31654	0.000311238	0.000986179
cls; cardiolipin synthase [EC:2.7.8.-]	20776.7	0.137996	16155.3	0.269453	1.31573	0.000153595	0.000553041
E5.4.3.2, kamA; lysine 2,3-aminomutase [EC:5.4.3.2]	1033.51	0.32335	800.165	0.409095	1.31207	0.0381037	0.0636401
murF; UDP-N-acetylmuramoyl-tripeptide--D-alanyl-D-alanine ligase [EC:6.3.2.10]	18687.1	0.116047	14255.9	0.113216	1.31124	7.61392e-09	9.27894e-08
bioB; biotin synthase [EC:2.8.1.6]	7585.13	0.194442	5911.45	0.277333	1.3094	0.00121952	0.00321685
trpF; phosphoribosylanthranilate isomerase [EC:5.3.1.24]	1930.9	0.294904	1463.71	0.260772	1.30927	0.00465244	0.0102316
modB; molybdate transport system permease protein	1283.45	0.298098	981.234	0.298626	1.30754	0.00911123	0.0183815
E3.5.1.25, nagA, AMDHD2; N-acetylglucosamine-6-phosphate deacetylase [EC:3.5.1.25]	11244.3	0.154326	8827.54	0.258411	1.30544	0.000949622	0.00260676
E3.2.1.1, amyA, malS; alpha-amylase [EC:3.2.1.1]	6912.17	0.198689	5445.5	0.321492	1.30477	0.00297645	0.00695475
asnA; aspartate--ammonia ligase [EC:6.3.1.1]	16219.3	0.164258	12593.3	0.245969	1.30247	0.000254636	0.000840039
flgL; flagellar hook-associated protein 3 FlgL	3063.29	0.27616	2441.94	0.387457	1.30197	0.0361437	0.0607324
wecB; UDP-N-acetylglucosamine 2-epimerase [EC:5.1.3.14]	21031.3	0.0746386	16354.2	0.167801	1.29996	2.26976e-07	1.8926e-06
ABC.FEV.P; iron complex transport system permease protein	8589.38	0.0985964	6698.28	0.1853	1.29883	3.7074e-06	2.27155e-05
E4.1.1.82; phosphonopyruvate decarboxylase [EC:4.1.1.82]	3223.83	0.263548	2525.7	0.307384	1.29836	0.0100264	0.0198559
bgaB, lacA; beta-galactosidase [EC:3.2.1.23]	23859.9	0.123298	18655.5	0.198674	1.29349	1.61747e-05	7.73177e-05
ABC.MET.A, metN; D-methionine transport system ATP-binding protein	6802.73	0.210905	5460.8	0.377679	1.29281	0.0086867	0.0176277
cdhE; acetyl-CoA decarbonylase/synthase complex subunit gamma [EC:2.1.1.245]	948.731	0.29736	777.86	0.451759	1.2921	0.043602	0.0714249
rbsK, RBKS; ribokinase [EC:2.7.1.15]	8363.71	0.267985	6396.86	0.225364	1.29173	0.00271603	0.00653379
E4.1.1.19S, speA; arginine decarboxylase [EC:4.1.1.19]	8060.39	0.215028	6613.79	0.426801	1.2847	0.0181443	0.0335927
PTS-Cel-EIIB, celA; PTS system, cellobiose-specific IIB component [EC:2.7.1.69]	3646.33	0.498589	3366.65	0.859938	1.28076	0.277167	0.358668
uxuB; fructuronate reductase [EC:1.1.1.57]	5708.21	0.249985	4529.69	0.312274	1.27845	0.0196654	0.0360479
modA; molybdate transport system substrate-binding protein	943.63	0.248045	751.042	0.302425	1.27807	0.00841059	0.0171459
pbp; penicillin-binding protein	2898.36	0.748196	5172.72	1.34143	1.27683	0.626164	0.684829
E4.2.1.2A, fumA, fumB; fumarate hydratase, class I [EC:4.2.1.2]	5936.69	0.236568	4867.09	0.425703	1.27628	0.0247786	0.0437572
E3.5.3.1, rocF, arg; arginase [EC:3.5.3.1]	1767.3	0.245227	1485.78	0.431328	1.27418	0.0658865	0.10205
pdxB; erythronate-4-phosphate dehydrogenase [EC:1.1.1.290]	2226.49	0.263176	1882.51	0.478557	1.26914	0.0638874	0.09951
ugpB; sn-glycerol 3-phosphate transport system substrate-binding protein	9580.78	0.206999	7968.02	0.430931	1.26607	0.0200822	0.0366302
msmE; multiple sugar transport system substrate-binding protein	6800.53	0.280146	5493.47	0.361806	1.2649	0.0284523	0.0493797
moaC; molybdenum cofactor biosynthesis protein C	1564.4	0.238402	1250.52	0.280757	1.26232	0.00739827	0.0154223
E2.7.4.8, gmk; guanylate kinase [EC:2.7.4.8]	12436.5	0.214831	10661.9	0.496325	1.26166	0.044022	0.0719004
ulaG; L-ascorbate 6-phosphate lactonase [EC:3.1.1.-]	801.339	0.277913	738.457	0.629796	1.26134	0.14238	0.202661
E3.1.11.2, xthA; exodeoxyribonuclease III [EC:3.1.11.2]	13399.9	0.154364	11160.6	0.392855	1.26126	0.00932422	0.0187329
RP-L35, rpmI; large subunit ribosomal protein L35	4682.22	0.137329	3725.13	0.152775	1.25986	1.79085e-05	8.48738e-05
E6.3.2.13, murE; UDP-N-acetylmuramoyl-L-alanyl-D-glutamate--2,6-diaminopimelate ligase [EC:6.3.2.13]	29823.2	0.140236	24702.6	0.316407	1.25151	0.00503011	0.0108953
nanE; N-acylglucosamine-6-phosphate 2-epimerase [EC:5.1.3.9]	2232.27	0.334573	2066.35	0.720479	1.24404	0.18564	0.253316
E1.1.1.14, gutB; L-iditol 2-dehydrogenase [EC:1.1.1.14]	5665.15	0.268596	4930.89	0.505179	1.24234	0.102866	0.152105
E1.2.99.2S, coxS; carbon-monoxide dehydrogenase small subunit [EC:1.2.99.2]	627.317	0.320448	503.485	0.360264	1.24152	0.0872099	0.131586
CODH-ACSA; carbon monoxide dehydrogenase / acetyl-CoA synthase subunit alpha [EC:1.2.7.4 1.2.99.2 2.3.1.169]	1965.89	0.300976	1642.81	0.439127	1.23825	0.0942307	0.140648
yidC, spoIIIJ, OXA1; preprotein translocase subunit YidC	18440.2	0.123508	14964.5	0.161181	1.23674	2.32117e-05	0.000106371
E1.6.99.5; NADH dehydrogenase (quinone) [EC:1.6.99.5]	1804.49	0.237351	1443.41	0.177939	1.23623	0.00267804	0.00647047
potD; spermidine/putrescine transport system substrate-binding protein	7655.16	0.118818	6297.02	0.202449	1.23361	0.000739545	0.00211926
patB, malY; cystathione beta-lyase [EC:4.4.1.8]	14507	0.0805306	11894.3	0.161101	1.23079	7.31335e-06	3.97574e-05
E1.5.1.20, metF; methylenetetrahydrofolate reductase (NADPH) [EC:1.5.1.20]	7331.22	0.142268	6105.35	0.236216	1.22457	0.00358115	0.00815503
nagB, GNPDA; glucosamine-6-phosphate deaminase [EC:3.5.99.6]	12875	0.192672	10502.6	0.191803	1.22391	0.00278974	0.00668212
gpsA; glycerol-3-phosphate dehydrogenase (NAD(P)+) [EC:1.1.1.94]	14435	0.0782989	12014.5	0.208412	1.22294	0.000255269	0.000840039
gcvT, AMT; aminomethyltransferase [EC:2.1.2.10]	3994.82	0.153485	3421.12	0.371418	1.22228	0.0214769	0.0387408
gpmA, PGAM; 2,3-bisphosphoglycerate-dependent phosphoglycerate mutase [EC:5.4.2.1]	52267.3	0.155028	43339.5	0.236271	1.22194	0.00238693	0.00586943
agrC; two-component system, AgrA family, sensor histidine kinase AgrC [EC:2.7.13.-]	1984.89	0.336921	2459.23	0.984931	1.22031	0.421839	0.498211
E3.2.1.22B, galA, rafA; alpha-galactosidase [EC:3.2.1.22]	46718.5	0.0893788	38820.6	0.180317	1.21979	0.000191028	0.000668231
kdsA; 2-dehydro-3-deoxyphosphooctonate aldolase (KDO 8-P synthase) [EC:2.5.1.55]	4660.09	0.146525	3924.08	0.288962	1.21914	0.00730271	0.0152806
CES2; carboxylesterase 2 [EC:3.1.1.1 3.1.1.84 3.1.1.56]	6395.6	0.202177	5416.86	0.317189	1.21672	0.0355946	0.0599004
E2.4.1.7; sucrose phosphorylase [EC:2.4.1.7]	4541.18	0.507335	3449.07	0.400103	1.21666	0.217922	0.292232
gatB; aspartyl-tRNA(Asn)/glutamyl-tRNA (Gln) amidotransferase subunit B [EC:6.3.5.6 6.3.5.7]	15993.6	0.0695208	13367.9	0.194609	1.21545	0.000159582	0.000569057
ABC.FEV.A; iron complex transport system ATP-binding protein [EC:3.6.3.34]	7320.11	0.0680073	6146.1	0.200606	1.21338	0.000450763	0.00136584
trpE; anthranilate synthase component I [EC:4.1.3.27]	6749.35	0.219033	5583.45	0.214418	1.21284	0.00993215	0.0197397
rhlE; ATP-dependent RNA helicase RhlE [EC:3.6.4.13]	2010.86	0.197609	1664.2	0.199282	1.20951	0.00535599	0.0114668
lon; ATP-dependent Lon protease [EC:3.4.21.53]	26973	0.120218	22648.6	0.201367	1.20713	0.00131534	0.00344849
flgE; flagellar hook protein FlgE	8417.35	0.240825	7129.74	0.319514	1.20467	0.0566091	0.0895571
DPO3B, dnaN; DNA polymerase III subunit beta [EC:2.7.7.7]	15228.7	0.0939146	12710.8	0.130772	1.20323	1.27443e-05	6.33266e-05
pyrI; aspartate carbamoyltransferase regulatory subunit	3623.28	0.135934	3116.82	0.289401	1.2023	0.0195188	0.0358384
RP-L9, rplI; large subunit ribosomal protein L9	9700.23	0.149182	8110.16	0.179431	1.20176	0.000828381	0.00233166
gmhB; D-glycero-D-manno-heptose 1,7-bisphosphate phosphatase [EC:3.1.3.82 3.1.3.83]	923.066	0.346758	830.879	0.491333	1.19958	0.208885	0.282161
murA; UDP-N-acetylglucosamine 1-carboxyvinyltransferase [EC:2.5.1.7]	32252.9	0.0393501	27081.5	0.084411	1.19413	2.69191e-10	4.14629e-09
sdhB; succinate dehydrogenase iron-sulfur subunit [EC:1.3.99.1]	3693.02	0.239812	3274.86	0.46786	1.19343	0.109702	0.160429
znuC; zinc transport system ATP-binding protein [EC:3.6.3.-]	4335.35	0.0866779	3707.21	0.1961	1.19331	0.00355313	0.00812459
E2.3.1.-; [EC:2.3.1.-]	7889.55	0.0705214	6870.87	0.286796	1.19313	0.0138741	0.0266662
E3.1.26.4A, RNASEH1, rnhA; ribonuclease HI [EC:3.1.26.4]	13372	0.0996443	11241.4	0.11955	1.19221	2.36103e-05	0.000107504
hfq; host factor-I protein	871.949	0.293898	766.819	0.438635	1.18653	0.165817	0.230729
FBA, fbaA; fructose-bisphosphate aldolase, class II [EC:4.1.2.13]	20127.8	0.0720878	16982.6	0.0829811	1.18613	3.67438e-08	3.9562e-07
pdxT, pdx2; glutamine amidotransferase [EC:2.6.-.-]	2178.68	0.215896	1927.21	0.371239	1.18295	0.106686	0.156708
hisE; phosphoribosyl-ATP pyrophosphohydrolase [EC:3.6.1.31]	543.294	0.311934	454.682	0.299252	1.18214	0.10436	0.154026
E3.1.2.1, ACH1; acetyl-CoA hydrolase [EC:3.1.2.1]	1536.02	0.226898	1367.12	0.414243	1.18047	0.140858	0.200786
nhaA; Na+:H+ antiporter, NhaA family	5990.74	0.253921	5192.73	0.366466	1.18036	0.123484	0.178312
nudF; ADP-ribose pyrophosphatase [EC:3.6.1.13]	6197.15	0.133448	5325.82	0.201911	1.17722	0.00560128	0.0119
RP-S14, rpsN; small subunit ribosomal protein S14	7261.5	0.190075	6454.38	0.363001	1.17532	0.0967593	0.144229
ACSL, fadD; long-chain acyl-CoA synthetase [EC:6.2.1.3]	20691.9	0.167589	18141	0.31465	1.17424	0.0514928	0.0828371
E2.7.1.90, pfk; pyrophosphate--fructose-6-phosphate 1-phosphotransferase [EC:2.7.1.90]	5923.05	0.217463	5269.18	0.3887	1.17396	0.116	0.168163
aroE; shikimate dehydrogenase [EC:1.1.1.25]	10861	0.109584	9366.1	0.183253	1.17288	0.00304144	0.00707119
rdgB; dITP/XTP pyrophosphatase [EC:3.6.1.19]	4701.57	0.140337	4097.85	0.26781	1.1725	0.0230575	0.0411767
uvrD, pcrA; DNA helicase II / ATP-dependent DNA helicase PcrA [EC:3.6.4.12]	64457.5	0.0548951	55281.6	0.0919212	1.16876	8.69016e-08	8.60481e-07
TPI, tpiA; triosephosphate isomerase (TIM) [EC:5.3.1.1]	15054.5	0.108078	12847.7	0.0719846	1.16847	2.69858e-06	1.73996e-05
yejF; microcin C transport system ATP-binding protein	727.119	0.370659	635.169	0.412754	1.1677	0.190525	0.259572
adhE; acetaldehyde dehydrogenase / alcohol dehydrogenase [EC:1.2.1.10 1.1.1.1]	18900.4	0.18285	16817.6	0.317034	1.16736	0.0935013	0.139748
dapF; diaminopimelate epimerase [EC:5.1.1.7]	11596.1	0.102606	10082	0.192222	1.16728	0.0056739	0.0120083
PTS-Fru1-EIID, levG; PTS system, fructose-specific IID component	729.831	0.298956	693.494	0.64986	1.16581	0.251173	0.329257
malF; maltose/maltodextrin transport system permease protein	10164.2	0.167247	8886.88	0.264217	1.1643	0.0378164	0.0632555
flgD; flagellar basal-body rod modification protein FlgD	2547.71	0.275459	2305.81	0.451088	1.16173	0.228158	0.304852
E2.1.1.45, thyA; thymidylate synthase [EC:2.1.1.45]	9549.51	0.140308	8238.9	0.141621	1.16085	0.00332856	0.00767437
E1.2.1.3; aldehyde dehydrogenase (NAD+) [EC:1.2.1.3]	3940.56	0.231145	3455.82	0.281454	1.15969	0.0991141	0.147145
E2.7.4.9, tmk; dTMP kinase [EC:2.7.4.9]	5602.29	0.285363	5315.62	0.548326	1.15874	0.293368	0.373102
E2.7.4.6, ndk; nucleoside-diphosphate kinase [EC:2.7.4.6]	3638.09	0.173772	3297.37	0.352821	1.15826	0.119719	0.173327
recF; DNA replication and repair protein RecF	20267.4	0.0634669	17706	0.163189	1.15713	0.000629121	0.00183604
macB; macrolide transport system ATP-binding/permease protein [EC:3.6.3.-]	1415.99	0.161977	1289.61	0.387255	1.15415	0.111634	0.162897
E2.2.1.6S, ilvH, ilvN; acetolactate synthase I/III small subunit [EC:2.2.1.6]	6795.03	0.206961	6007.42	0.288527	1.15355	0.0878274	0.132338
znuB; zinc transport system permease protein	2904.41	0.135097	2587.35	0.255305	1.15333	0.0538482	0.0859247
ABC.GLN1.A; putative glutamine transport system ATP-binding protein [EC:3.6.3.-]	4207.31	0.191078	3766.41	0.32596	1.15154	0.112538	0.163571
uvrA; excinuclease ABC subunit A	69916.1	0.0724798	60996.5	0.114206	1.15123	7.78044e-05	0.000301696
hisD; histidinol dehydrogenase [EC:1.1.1.23]	10599.2	0.190851	9230.19	0.196386	1.15049	0.0327111	0.0554689
dnaA; chromosomal replication initiator protein	24052.6	0.0770132	21369.4	0.218289	1.15044	0.0152118	0.0289364
nuoI; NADH-quinone oxidoreductase subunit I [EC:1.6.5.3]	1957.22	0.289746	1789.22	0.432267	1.14814	0.233537	0.310543
ilvD; dihydroxy-acid dehydratase [EC:4.2.1.9]	18962.7	0.155277	16832.5	0.24747	1.14708	0.0493334	0.0796372
purH; phosphoribosylaminoimidazolecarboxamide formyltransferase / IMP cyclohydrolase [EC:2.1.2.3 3.5.4.10]	15775.8	0.140769	13907.7	0.193667	1.14622	0.0193934	0.0357264
flgK; flagellar hook-associated protein 1 FlgK	12554.1	0.258099	11381.3	0.370513	1.1444	0.236073	0.313163
msmF; multiple sugar transport system permease protein	6486.59	0.224974	5921.48	0.398318	1.14426	0.182305	0.2496
xseA; exodeoxyribonuclease VII large subunit [EC:3.1.11.6]	12169.2	0.0912575	10848.4	0.222095	1.14284	0.0152616	0.0289813
WARS, trpS; tryptophanyl-tRNA synthetase [EC:6.1.1.2]	19402.6	0.0524834	17033.3	0.0877608	1.14197	1.94428e-06	1.33099e-05
ABCB1; ATP-binding cassette, subfamily B (MDR/TAP), member 1	794.287	0.258009	723.928	0.354524	1.1414	0.269876	0.35087
pncB, NAPRT1; nicotinate phosphoribosyltransferase [EC:2.4.2.11]	17038	0.0585208	14981.2	0.0994605	1.14104	1.32886e-05	6.49209e-05
rpe, RPE; ribulose-phosphate 3-epimerase [EC:5.1.3.1]	17364	0.126726	15169.3	0.0974793	1.14065	0.000912323	0.00251683
E4.1.1.18, ldcC, cadA; lysine decarboxylase [EC:4.1.1.18]	820.796	0.311193	746.628	0.389947	1.13917	0.262657	0.343094
mtnA; methylthioribose-1-phosphate isomerase [EC:5.3.1.23]	4485.28	0.267803	3923.66	0.249284	1.13835	0.142539	0.202661
nadD; nicotinate-nucleotide adenylyltransferase [EC:2.7.7.18]	4391.06	0.161858	3915.64	0.247586	1.13744	0.0575588	0.0905428
xynB; xylan 1,4-beta-xylosidase [EC:3.2.1.37]	7824.31	0.257179	6971.07	0.289601	1.13722	0.185704	0.253316
proA; glutamate-5-semialdehyde dehydrogenase [EC:1.2.1.41]	12093.3	0.113763	10791.1	0.187637	1.13513	0.0216009	0.0388257
fruK; 1-phosphofructokinase [EC:2.7.1.56]	12408.3	0.238126	11758.7	0.492671	1.13375	0.276789	0.358597
lacF, araP; lactose/L-arabinose transport system permease protein	2891.66	0.28891	2604.55	0.379177	1.13236	0.270511	0.351285
galT, GALT; UDPglucose--hexose-1-phosphate uridylyltransferase [EC:2.7.7.12]	12158.7	0.111936	11289.9	0.363381	1.13216	0.126632	0.182383
cheW; purine-binding chemotaxis protein CheW	5458.73	0.287042	4906.17	0.378264	1.1316	0.264909	0.345222
carA, CPA1; carbamoyl-phosphate synthase small subunit [EC:6.3.5.5]	17433.8	0.0615376	15444.3	0.0827509	1.13045	4.55689e-06	2.69105e-05
recO; DNA repair protein RecO (recombination protein O)	4037.97	0.241081	3707.52	0.405077	1.13038	0.247344	0.325391
E3.6.1.23, dut; dUTP pyrophosphatase [EC:3.6.1.23]	10629.2	0.062168	9421.51	0.0756563	1.1291	2.03528e-06	1.36796e-05
E3.1.3.18, gph; phosphoglycolate phosphatase [EC:3.1.3.18]	10449.7	0.148508	9377.35	0.223702	1.12848	0.0565157	0.089537
araD; L-ribulose-5-phosphate 4-epimerase [EC:5.1.3.4]	6391.42	0.16618	5754.88	0.240901	1.12833	0.0861986	0.130415
E2.4.1.20; cellobiose phosphorylase [EC:2.4.1.20]	1381.1	0.372679	1227.2	0.342583	1.12732	0.309872	0.390953
cheV; two-component system, chemotaxis family, response regulator CheV	8972.87	0.222171	8202.27	0.341117	1.12656	0.218492	0.292643
fliS; flagellar protein FliS	4793.02	0.249069	4441.52	0.397263	1.12616	0.295204	0.374579
pdxS, pdx1; pyridoxine biosynthesis protein [EC:4.-.-.-]	3290.3	0.205028	2985.98	0.304835	1.12537	0.161436	0.225198
E1.2.4.4C, bkdA; 2-oxoisovalerate dehydrogenase E1 component [EC:1.2.4.4]	1246.34	0.220807	1151.48	0.351112	1.12485	0.229701	0.306176
RP-L30, rpmD; large subunit ribosomal protein L30	2810.97	0.150402	2545.99	0.265647	1.12445	0.0748021	0.114442
priA; primosomal protein N (replication factor Y) (superfamily II helicase) [EC:3.6.4.-]	23398	0.0650751	20876	0.0886642	1.12288	3.87263e-05	0.000163922
E5.3.1.8, manA; mannose-6-phosphate isomerase [EC:5.3.1.8]	11561.6	0.086514	10330.9	0.118185	1.12279	0.00167577	0.00431191
E3.2.1.86A, celF; 6-phospho-beta-glucosidase [EC:3.2.1.86]	2321.18	0.406986	2054.42	0.38443	1.12255	0.370692	0.452252
ubiE; ubiquinone/menaquinone biosynthesis methyltransferase [EC:2.1.1.163 2.1.1.201]	4553.72	0.438083	4628.55	0.731492	1.12099	0.529045	0.597465
RP-L29, rpmC; large subunit ribosomal protein L29	3094.3	0.110473	2780.37	0.156019	1.12037	0.0145687	0.0278563
fliG; flagellar motor switch protein FliG	11377.5	0.261784	10375.9	0.341308	1.11989	0.288134	0.367711
cdhD; acetyl-CoA decarbonylase/synthase complex subunit delta [EC:2.1.1.245]	821.01	0.438242	761.503	0.541979	1.11881	0.478624	0.550616
korG; 2-oxoglutarate ferredoxin oxidoreductase subunit gamma [EC:1.2.7.3]	3513.12	0.180938	3229.16	0.2968	1.11723	0.168978	0.233662
PTS-Man-EIIB, manX; PTS system, mannose-specific IIB component [EC:2.7.1.69]	6205.81	0.410653	8380.53	1.04694	1.11698	0.666326	0.718828
ABC.GGU.P, gguB; putative multiple sugar transport system permease protein	3876.13	0.348258	3473.67	0.354167	1.11692	0.351786	0.433479
gatA; aspartyl-tRNA(Asn)/glutamyl-tRNA (Gln) amidotransferase subunit A [EC:6.3.5.6 6.3.5.7]	15414.6	0.0829414	14231.4	0.268668	1.1168	0.0851021	0.129108
E1.3.99.-; [EC:1.3.99.-]	4705.57	0.223073	4405.14	0.393909	1.11639	0.2816	0.362291
flhA; flagellar biosynthesis protein FlhA	15372.2	0.238705	14028.8	0.316334	1.11491	0.268996	0.350136
E2.3.1.9, atoB; acetyl-CoA C-acetyltransferase [EC:2.3.1.9]	11534.9	0.11025	10416.7	0.160894	1.11489	0.0207541	0.0377317
rpoBC; DNA-directed RNA polymerase subunit beta-beta [EC:2.7.7.6]	19041.6	0.086492	17089.8	0.0882457	1.11444	0.000322929	0.00102031
proB; glutamate 5-kinase [EC:2.7.2.11]	8153.98	0.123558	7413.44	0.19358	1.11398	0.0571028	0.0902034
flhB; flagellar biosynthetic protein FlhB	9639.26	0.254084	8838.01	0.329173	1.11227	0.303244	0.383464
pdxA; 4-hydroxythreonine-4-phosphate dehydrogenase [EC:1.1.1.262]	6033.92	0.154592	5668.22	0.343454	1.11189	0.215668	0.290261
secG; preprotein translocase subunit SecG	4533.69	0.142488	4079.99	0.1413	1.11166	0.0229881	0.041119
mrcA; penicillin-binding protein 1A [EC:2.4.1.- 3.4.-.-]	25666	0.0546933	23139.7	0.0791272	1.11091	2.05806e-05	9.67116e-05
aroQ, qutE; 3-dehydroquinate dehydratase II [EC:4.2.1.10]	7912.42	0.147148	7185.41	0.190447	1.1092	0.0655236	0.101662
fliE; flagellar hook-basal body complex protein FliE	2218.73	0.259525	2121.8	0.431284	1.10899	0.413269	0.490128
DPO3E, dnaQ; DNA polymerase III subunit epsilon [EC:2.7.7.7]	12318.9	0.21892	11875.9	0.439002	1.10878	0.347106	0.430101
lacG, araQ; lactose/L-arabinose transport system permease protein	2030.48	0.324607	1791.35	0.270072	1.10844	0.348931	0.431158
ygeS, xdhA; xanthine dehydrogenase molybdenum-binding subunit [EC:1.17.1.4]	1083.35	0.331863	972.525	0.351333	1.1084	0.390537	0.470767
ribD2; 5-amino-6-(5-phosphoribosylamino)uracil reductase [EC:1.1.1.193]	958.247	0.244672	947.807	0.496537	1.10835	0.409409	0.487685
E2.7.7.3A, coaD, kdtB; pantetheine-phosphate adenylyltransferase [EC:2.7.7.3]	7423.28	0.0803219	6778.05	0.172418	1.10735	0.0240549	0.042683
dapA; 4-hydroxy-tetrahydrodipicolinate synthase [EC:4.3.3.7]	15449.9	0.0935585	14249.2	0.202224	1.10615	0.0880351	0.132471
argC; N-acetyl-gamma-glutamyl-phosphate reductase [EC:1.2.1.38]	12701.5	0.150509	11499.9	0.142391	1.10498	0.0494407	0.0796944
fliM; flagellar motor switch protein FliM	7768.54	0.250081	7321.77	0.387157	1.1042	0.373838	0.45459
yesN; two-component system, response regulator YesN	8619.02	0.242272	7960.96	0.344382	1.104	0.335296	0.418839
manC, cpsB; mannose-1-phosphate guanylyltransferase [EC:2.7.7.13]	6733.24	0.164253	6203.55	0.247079	1.10369	0.17439	0.239968
hemD, UROS; uroporphyrinogen-III synthase [EC:4.2.1.75]	2672.8	0.245318	2520.18	0.397284	1.10366	0.347636	0.430277
SARS, serS; seryl-tRNA synthetase [EC:6.1.1.11]	24937.7	0.0492841	22643.4	0.0670638	1.10238	6.10125e-06	3.43467e-05
GAPDH, gapA; glyceraldehyde 3-phosphate dehydrogenase [EC:1.2.1.12]	17724.6	0.0793769	16165.2	0.129313	1.1019	0.00634689	0.0134071
coaE; dephospho-CoA kinase [EC:2.7.1.24]	4745.6	0.168535	4532.27	0.379146	1.10045	0.294498	0.374111
NTH; endonuclease III [EC:4.2.99.18]	8718.86	0.117263	7945.57	0.134948	1.10002	0.0233416	0.0415504
E2.1.1.-; [EC:2.1.1.-]	33046.8	0.115293	30048	0.118849	1.09992	0.0127103	0.0245569
arcC; carbamate kinase [EC:2.7.2.2]	9115.64	0.144192	8461.97	0.226071	1.09732	0.171853	0.237342
RP-S6, rpsF; small subunit ribosomal protein S6	8257.66	0.107187	7512.3	0.0844913	1.09672	0.00523603	0.0112534
E2.1.1.13, metH; 5-methyltetrahydrofolate--homocysteine methyltransferase [EC:2.1.1.13]	23976.3	0.129504	22140.8	0.193185	1.09606	0.109798	0.160429
E2.3.1.30, cysE; serine O-acetyltransferase [EC:2.3.1.30]	8606.19	0.160583	7942.18	0.207253	1.09475	0.146047	0.206937
E5.1.3.3, galM; aldose 1-epimerase [EC:5.1.3.3]	12396.6	0.114228	11389.2	0.153268	1.09339	0.0429906	0.0707367
thiL; thiamine-monophosphate kinase [EC:2.7.4.16]	15982.5	0.119411	14718.3	0.159897	1.09297	0.062466	0.0975701
KARS, lysS; lysyl-tRNA synthetase, class II [EC:6.1.1.6]	24646.3	0.0815052	22633.7	0.111149	1.09246	0.00819894	0.0168071
bglX; beta-glucosidase [EC:3.2.1.21]	63726.3	0.168023	58687.3	0.184336	1.09136	0.155186	0.217849
coaBC, dfp; phosphopantothenoylcysteine decarboxylase / phosphopantothenate--cysteine ligase [EC:4.1.1.36 6.3.2.5]	12787.2	0.0847437	11784.6	0.129764	1.0898	0.0147952	0.0282408
motA; chemotaxis protein MotA	5332.43	0.246516	5021.18	0.338463	1.08976	0.389243	0.469789
RP-L24, rplX; large subunit ribosomal protein L24	5446.38	0.126691	4998.81	0.127964	1.08961	0.0394847	0.0655517
clpX, CLPX; ATP-dependent Clp protease ATP-binding subunit ClpX	30874.2	0.0640332	28352.8	0.068924	1.08919	0.00028364	0.000909123
ATPF0C, atpE; F-type H+-transporting ATPase subunit c [EC:3.6.3.14]	7601	0.10147	6977.11	0.0956767	1.08886	0.00913275	0.0183815
miaA, TRIT1; tRNA dimethylallyltransferase [EC:2.5.1.75]	15091.1	0.114743	14008	0.180197	1.08863	0.0983045	0.146335
flgG; flagellar basal-body rod protein FlgG	13642.2	0.254167	12912.6	0.353333	1.08751	0.433833	0.509122
recJ; single-stranded-DNA-specific exonuclease [EC:3.1.-.-]	20329	0.0718043	18766.7	0.0988628	1.08565	0.00443696	0.0098807
ruvB; holliday junction DNA helicase RuvB [EC:3.6.4.12]	18003	0.0670463	16609.6	0.0872408	1.08557	0.0024042	0.0058988
rho; transcription termination factor Rho	12720.9	0.139226	11856.8	0.196076	1.0854	0.159783	0.223454
cmk; cytidylate kinase [EC:2.7.4.14]	10991.3	0.089194	10129.1	0.0854925	1.08455	0.00510145	0.0110149
DPO3G, dnaX; DNA polymerase III subunit gamma/tau [EC:2.7.7.7]	19382	0.0774595	17952.9	0.126524	1.08435	0.0171358	0.0318319
purD; phosphoribosylamine--glycine ligase [EC:6.3.4.13]	14061.8	0.105643	13133.7	0.180315	1.08425	0.124488	0.179529
fucI; L-fucose isomerase [EC:5.3.1.25]	4766.45	0.119934	4537.18	0.27636	1.08371	0.253689	0.33177
fliI; flagellum-specific ATP synthase [EC:3.6.3.14]	11366.2	0.253781	10729.4	0.345801	1.08241	0.45687	0.5311
fucO; lactaldehyde reductase [EC:1.1.1.77]	4721.37	0.206453	4539.61	0.369903	1.08203	0.387996	0.469234
murB; UDP-N-acetylmuramate dehydrogenase [EC:1.1.1.158]	12094.7	0.062693	11249.1	0.126622	1.08122	0.01762	0.0326766
ttuD; hydroxypyruvate reductase [EC:1.1.1.81]	2948.95	0.481539	2562.3	0.313795	1.081	0.5675	0.635073
ATPF0A, atpB; F-type H+-transporting ATPase subunit a [EC:3.6.3.14]	9838.18	0.0779499	9114.46	0.0959962	1.08094	0.00637721	0.01342
nrdD; ribonucleoside-triphosphate reductase [EC:1.17.4.2]	37812.7	0.0257629	35069.2	0.0690719	1.08047	5.67074e-05	0.000228685
fbp3; fructose-1,6-bisphosphatase III [EC:3.1.3.11]	12063.7	0.166929	11385.2	0.246472	1.08	0.288712	0.368025
E3.5.3.6, arcA; arginine deiminase [EC:3.5.3.6]	2918.13	0.126936	2723.46	0.180598	1.07999	0.122638	0.177321
OTC, argF, argI; ornithine carbamoyltransferase [EC:2.1.3.3]	11545.7	0.117584	10780.1	0.168619	1.07961	0.128391	0.184437
recQ; ATP-dependent DNA helicase RecQ [EC:3.6.4.12]	27530.2	0.107377	25791.4	0.203298	1.07922	0.114883	0.16676
E3.1.3.1, phoA, phoB; alkaline phosphatase [EC:3.1.3.1]	3272.54	0.316733	3120	0.426607	1.07809	0.514391	0.581607
rnr, vacB; ribonuclease R [EC:3.1.-.-]	24820.9	0.111264	23029.4	0.111044	1.07793	0.0409891	0.0679476
cheY; two-component system, chemotaxis family, response regulator CheY	11067.5	0.240884	10575.1	0.353101	1.07777	0.479935	0.55128
cheB; two-component system, chemotaxis family, response regulator CheB [EC:3.1.1.61]	15513.2	0.256512	14573.3	0.329562	1.0777	0.452427	0.526486
fliR; flagellar biosynthetic protein FliR	2792.07	0.229204	2676.2	0.355207	1.07718	0.472595	0.545946
flgC; flagellar basal-body rod protein FlgC	6637.31	0.258335	6327.12	0.372025	1.07683	0.491906	0.561239
leuD; 3-isopropylmalate/(R)-2-methylmalate dehydratase small subunit [EC:4.2.1.33 4.2.1.35]	5634.35	0.198957	5252.87	0.223309	1.07666	0.298584	0.378001
E2.6.1.11, argD; acetylornithine aminotransferase [EC:2.6.1.11]	3979.6	0.187688	3789.96	0.300661	1.07545	0.373813	0.45459
E3.3.1.1, ahcY; adenosylhomocysteinase [EC:3.3.1.1]	6229.04	0.25184	5776.19	0.249165	1.07508	0.396488	0.476387
fabD; [acyl-carrier-protein] S-malonyltransferase [EC:2.3.1.39]	9130.17	0.109859	8628.41	0.200657	1.07456	0.192981	0.262597
vicR; two-component system, OmpR family, response regulator VicR	11148.6	0.0956686	10413.5	0.127304	1.07452	0.0485766	0.0786445
E2.5.1.6, metK; S-adenosylmethionine synthetase [EC:2.5.1.6]	25899.4	0.0621208	24133.9	0.0755354	1.07415	0.00251005	0.00611789
accA; acetyl-CoA carboxylase carboxyl transferase subunit alpha [EC:6.4.1.2]	4372.33	0.159746	4197.26	0.280388	1.07367	0.358726	0.44154
MARS, metG; methionyl-tRNA synthetase [EC:6.1.1.10]	34925.7	0.0445366	32607.1	0.0762699	1.07308	0.00102066	0.0027811
hisF; cyclase [EC:4.1.3.-]	7445.55	0.164684	6974.96	0.179372	1.07227	0.243905	0.322397
deoD; purine-nucleoside phosphorylase [EC:2.4.2.1]	5687.02	0.171884	5362.07	0.209728	1.0721	0.283781	0.36383
DPO1, polA; DNA polymerase I [EC:2.7.7.7]	30542.1	0.0968526	28817.2	0.174717	1.07193	0.14708	0.207786
RARS, argS; arginyl-tRNA synthetase [EC:6.1.1.19]	27210.6	0.0765486	25603.7	0.142262	1.07039	0.0708189	0.10893
cheA; two-component system, chemotaxis family, sensor kinase CheA [EC:2.7.13.3]	22727.8	0.258206	21732.1	0.358711	1.07034	0.514479	0.581607
carB, CPA2; carbamoyl-phosphate synthase large subunit [EC:6.3.5.5]	59385.5	0.0421639	55551.1	0.0640765	1.07014	0.000277677	0.000897745
rnz; ribonuclease Z [EC:3.1.26.11]	7770.28	0.132953	7331.71	0.196501	1.06975	0.195323	0.265457
RP-L10, rplJ; large subunit ribosomal protein L10	10694.7	0.0886713	10110.1	0.177027	1.06916	0.134072	0.1921
E3.2.1.25, MANBA, manB; beta-mannosidase [EC:3.2.1.25]	6035.84	0.282598	5543.66	0.251761	1.06899	0.480195	0.55128
plsC; 1-acyl-sn-glycerol-3-phosphate acyltransferase [EC:2.3.1.51]	8447.2	0.0734139	7935.75	0.113494	1.06804	0.032131	0.0549896
pyrB, PYR2; aspartate carbamoyltransferase catalytic subunit [EC:2.1.3.2]	11819.1	0.0618573	11088.4	0.0908975	1.06803	0.0106432	0.0208908
tatC; sec-independent protein translocase protein TatC	2912.19	0.184464	2853.25	0.354465	1.06706	0.48633	0.556595
AARS, alaS; alanyl-tRNA synthetase [EC:6.1.1.7]	39434	0.0576041	37236.2	0.134814	1.06693	0.0607928	0.0953595
korB; 2-oxoglutarate ferredoxin oxidoreductase subunit beta [EC:1.2.7.3]	9012.92	0.173502	8745.45	0.331502	1.06611	0.441006	0.516448
YARS, tyrS; tyrosyl-tRNA synthetase [EC:6.1.1.1]	20520.9	0.104439	19305.2	0.12082	1.0646	0.0801902	0.122326
RP-L2, rplB; large subunit ribosomal protein L2	13994.5	0.0809131	13249.4	0.134477	1.06356	0.112405	0.163571
folC; dihydrofolate synthase / folylpolyglutamate synthase [EC:6.3.2.12 6.3.2.17]	13054.4	0.0703885	12296.8	0.0949334	1.06354	0.022505	0.0403199
E3.2.1.21; beta-glucosidase [EC:3.2.1.21]	16867.9	0.0936921	15871.3	0.0960876	1.06275	0.044858	0.0730507
nuoM; NADH-quinone oxidoreductase subunit M [EC:1.6.5.3]	5233.01	0.216603	5208.34	0.405143	1.06267	0.571832	0.638521
malG; maltose/maltodextrin transport system permease protein	6312.43	0.199698	6096.59	0.286938	1.06114	0.487312	0.557143
npdA; NAD-dependent deacetylase [EC:3.5.1.-]	12457.6	0.099633	11758.6	0.0993527	1.05964	0.0847121	0.128693
leuA; 2-isopropylmalate synthase [EC:2.3.3.13]	16043.9	0.194099	15097.9	0.172024	1.05925	0.349689	0.431374
UNG, UDG; uracil-DNA glycosylase [EC:3.2.2.27]	10411.6	0.115881	9893.86	0.164456	1.05914	0.205505	0.277933
AROA1, aroA; chorismate mutase [EC:5.4.99.5]	4505.48	0.214008	4538.64	0.455288	1.05903	0.601895	0.665505
murC; UDP-N-acetylmuramate--alanine ligase [EC:6.3.2.8]	18653.4	0.0684536	17847.7	0.174526	1.05688	0.173119	0.238792
MUT; methylmalonyl-CoA mutase [EC:5.4.99.2]	18214.7	0.256969	18082.3	0.432796	1.05688	0.620006	0.680106
hprT, hpt, HPRT1; hypoxanthine phosphoribosyltransferase [EC:2.4.2.8]	12013.4	0.135314	11426.1	0.169917	1.0568	0.275995	0.357987
ftsX; cell division transport system permease protein	6872.15	0.172475	6528.14	0.17803	1.05594	0.360321	0.443011
ygeT, xdhB; xanthine dehydrogenase FAD-binding subunit [EC:1.17.1.4]	673.961	0.337184	652.029	0.38504	1.05518	0.685678	0.736125
menD; 2-succinyl-5-enolpyruvyl-6-hydroxy-3-cyclohexene-1-carboxylate synthase [EC:2.2.1.9]	3423.66	0.177007	3567.94	0.539934	1.05417	0.64071	0.699358
RP-S20, rpsT; small subunit ribosomal protein S20	5944.98	0.100979	5722.7	0.19945	1.05407	0.313034	0.394046
DPO3D2, holB; DNA polymerase III subunit delta [EC:2.7.7.7]	9172.17	0.116678	8800.38	0.194179	1.05334	0.297877	0.377538
E2.2.1.2, talA, talB; transaldolase [EC:2.2.1.2]	3063	0.21587	2982.94	0.337584	1.05298	0.566675	0.635073
E3.5.2.2, DPYS; dihydropyrimidinase [EC:3.5.2.2]	1104.92	0.336277	1065.76	0.396795	1.05226	0.672182	0.723738
E5.4.2.8, manB; phosphomannomutase [EC:5.4.2.8]	27046.1	0.115208	26062.4	0.19994	1.05204	0.34504	0.428597
flgB; flagellar basal-body rod protein FlgB	3016.33	0.243204	3014.39	0.409431	1.05133	0.659324	0.713356
serC, PSAT1; phosphoserine aminotransferase [EC:2.6.1.52]	11792.9	0.131754	11311.7	0.169581	1.05078	0.339516	0.422585
cheR; chemotaxis protein methyltransferase CheR [EC:2.1.1.80]	10238.7	0.240246	10027.9	0.373463	1.05037	0.625532	0.684812
fliP; flagellar biosynthetic protein FliP	7175.21	0.243053	7019.62	0.346698	1.0498	0.643564	0.701092
gcvPA; glycine dehydrogenase subunit 1 [EC:1.4.4.2]	4767.74	0.216612	4673.78	0.315751	1.04961	0.593507	0.658199
dnaG; DNA primase [EC:2.7.7.-]	17634.1	0.0431411	16837.7	0.0774609	1.04936	0.0198753	0.0363125
recR; recombination protein RecR	12152.8	0.0826781	11637.2	0.129443	1.04915	0.174404	0.239968
nuoJ; NADH-quinone oxidoreductase subunit J [EC:1.6.5.3]	2194.34	0.264367	2166.28	0.430252	1.04875	0.649306	0.705392
ABC.PE.S; peptide/nickel transport system substrate-binding protein	18467.2	0.168291	17805.5	0.224422	1.04858	0.460047	0.532969
pdxJ; pyridoxine 5-phosphate synthase [EC:2.6.99.2]	3383.64	0.250802	3375.54	0.439648	1.04779	0.665396	0.718524
bioF; 8-amino-7-oxononanoate synthase [EC:2.3.1.47]	6459.04	0.247855	6434.31	0.394363	1.04716	0.6683	0.720258
pleD; two-component system, cell cycle response regulator	1965.47	0.262024	1897.98	0.308725	1.04694	0.648692	0.705392
E2.4.2.4, deoA; thymidine phosphorylase [EC:2.4.2.4]	531.287	0.251595	569.442	0.591287	1.04585	0.746431	0.787623
E2.5.1.49, metY; O-acetylhomoserine (thiol)-lyase [EC:2.5.1.49]	23169	0.153589	22414.1	0.205131	1.04529	0.481897	0.552091
nuoN; NADH-quinone oxidoreductase subunit N [EC:1.6.5.3]	5096.18	0.240829	5197.62	0.455259	1.04487	0.703082	0.749407
plsY; glycerol-3-phosphate acyltransferase PlsY [EC:2.3.1.15]	5443.47	0.135227	5299.34	0.235497	1.04385	0.480712	0.551303
argF2; N-succinyl-L-ornithine transcarbamylase [EC:2.1.3.11]	2197.39	0.260644	2202.75	0.38044	1.04305	0.719437	0.763499
fabF; 3-oxoacyl-[acyl-carrier-protein] synthase II [EC:2.3.1.179]	16000.7	0.135151	15516.9	0.191583	1.04284	0.457772	0.531591
sdhA; succinate dehydrogenase flavoprotein subunit [EC:1.3.99.1]	8961.51	0.208103	9009.21	0.387422	1.0403	0.688318	0.738182
korA; 2-oxoglutarate ferredoxin oxidoreductase subunit alpha [EC:1.2.7.3]	13570.8	0.189522	13451.5	0.318112	1.03912	0.652295	0.707131
E1.1.1.205, guaB; IMP dehydrogenase [EC:1.1.1.205]	23730.6	0.0471188	22888.1	0.0796803	1.03891	0.0786831	0.120192
ATPF1A, atpA; F-type H+-transporting ATPase subunit alpha [EC:3.6.3.14]	24571.8	0.0400709	23744.5	0.0944394	1.03839	0.105437	0.155285
mtnN, mtn, pfs; S-adenosylhomocysteine/5-methylthioadenosine nucleosidase [EC:3.2.2.9]	6095.3	0.0930212	5930.8	0.17546	1.0378	0.406209	0.485392
pheB; chorismate mutase [EC:5.4.99.5]	1756.59	0.271704	1774.49	0.389403	1.03698	0.750971	0.791661
FARSB, pheT; phenylalanyl-tRNA synthetase beta chain [EC:6.1.1.20]	31565.8	0.0922001	30567.8	0.10926	1.03479	0.291612	0.371294
RP-L23, rplW; large subunit ribosomal protein L23	7274.55	0.0828398	7064.67	0.135489	1.03473	0.31726	0.398461
ppnK, NADK; NAD+ kinase [EC:2.7.1.23]	10788.3	0.0910967	10505.2	0.156788	1.03448	0.399348	0.479305
potC; spermidine/putrescine transport system permease protein	5757	0.141877	5590.7	0.174072	1.03432	0.502896	0.571426
E4.1.1.49, pckA; phosphoenolpyruvate carboxykinase (ATP) [EC:4.1.1.49]	27501.9	0.123549	27217	0.271411	1.03422	0.591753	0.656911
ackA; acetate kinase [EC:2.7.2.1]	24768.8	0.0704538	24246.6	0.165759	1.03211	0.42759	0.503929
fliNY, fliN; flagellar motor switch protein FliN/FliY	12005.4	0.255534	11896.7	0.337615	1.03078	0.774439	0.811771
RP-S19, rpsS; small subunit ribosomal protein S19	7802.36	0.0799937	7594.31	0.111248	1.03032	0.329757	0.413221
RP-L6, rplF; large subunit ribosomal protein L6	12266.6	0.0676081	11943.6	0.103915	1.03009	0.286822	0.36688
secY; preprotein translocase subunit SecY	22960.8	0.0661081	22338.2	0.0910917	1.02972	0.251717	0.32958
E2.3.1.8, pta; phosphate acetyltransferase [EC:2.3.1.8]	13498.5	0.0577707	13185.9	0.104104	1.02727	0.315141	0.396249
E6.3.5.3, purL; phosphoribosylformylglycinamidine synthase [EC:6.3.5.3]	40837.4	0.0914491	40231.2	0.164976	1.02693	0.572308	0.638521
pssA, CHO1; phosphatidylserine synthase [EC:2.7.8.8]	3132.53	0.19227	3147.41	0.327135	1.02591	0.765395	0.804571
ENO, eno; enolase [EC:4.2.1.11]	25864.2	0.0861532	25574.9	0.182798	1.02407	0.603678	0.666812
opuA; osmoprotectant transport system ATP-binding protein	2017.26	0.488204	2140.96	0.702075	1.02356	0.903962	0.919719
xseB; exodeoxyribonuclease VII small subunit [EC:3.1.11.6]	1745.07	0.156593	2066.06	0.687065	1.02352	0.876736	0.899157
RP-L34, rpmH; large subunit ribosomal protein L34	4958.89	0.130449	4908.43	0.193649	1.02116	0.699219	0.746327
E2.4.1.21, glgA; starch synthase [EC:2.4.1.21]	17529	0.0919709	17444.7	0.194308	1.02115	0.688926	0.738182
mrdA; penicillin-binding protein 2	16511.3	0.127375	16362.7	0.188533	1.0209	0.708491	0.754046
rfbD; dTDP-4-dehydrorhamnose reductase [EC:1.1.1.133]	10848.2	0.101747	10644	0.116215	1.02036	0.554569	0.623118
accD; acetyl-CoA carboxylase carboxyl transferase subunit beta [EC:6.4.1.2]	3832.27	0.136536	3814.7	0.224565	1.01966	0.743375	0.785146
fliQ; flagellar biosynthetic protein FliQ	2716.92	0.24977	2758.26	0.386744	1.01906	0.85796	0.883452
lysA; diaminopimelate decarboxylase [EC:4.1.1.20]	15616.8	0.0668181	15561.2	0.174732	1.01811	0.697178	0.744865
arnC, pmrF; undecaprenyl-phosphate 4-deoxy-4-formamido-L-arabinose transferase [EC:2.7.8.30]	3193.97	0.312986	3151.5	0.336524	1.01734	0.880731	0.90113
groEL, HSPD1; chaperonin GroEL	26890	0.0527785	26474.9	0.0686012	1.01663	0.407101	0.485457
RP-S4, rpsD; small subunit ribosomal protein S4	13251.3	0.07179	13081.1	0.111326	1.01643	0.584687	0.649717
aspC; nondiscriminating aspartyl-tRNA synthetase [EC:6.1.1.23]	2621.7	0.36086	2521.74	0.273984	1.01611	0.880816	0.90113
ddl; D-alanine-D-alanine ligase [EC:6.3.2.4]	25712.5	0.0432097	25450.5	0.115223	1.0155	0.568652	0.635721
afuA, fbpA; iron(III) transport system substrate-binding protein	1479.38	0.253414	1545.8	0.382106	1.01548	0.899123	0.915636
ATPF1B, atpD; F-type H+-transporting ATPase subunit beta [EC:3.6.3.14]	24640.9	0.0650526	24275.1	0.06823	1.01527	0.474171	0.546627
RP-L1, rplA; large subunit ribosomal protein L1	15071.4	0.0647381	14874	0.0896789	1.01515	0.550955	0.619684
hisH; glutamine amidotransferase [EC:2.4.2.-]	4195.66	0.180076	4184.88	0.243485	1.01442	0.836851	0.867886
RP-L17, rplQ; large subunit ribosomal protein L17	10491.4	0.0923619	10338.3	0.0759584	1.01344	0.618857	0.679517
E2.7.1.48, udk; uridine kinase [EC:2.7.1.48]	19646.4	0.0629827	19469	0.107479	1.01277	0.654478	0.708804
E6.5.1.2, ligA, ligB; DNA ligase (NAD+) [EC:6.5.1.2]	31429.3	0.0668403	31281.9	0.141827	1.01218	0.732433	0.775805
fliD; flagellar hook-associated protein 2	6132.95	0.277169	6346.1	0.418707	1.01211	0.920002	0.93347
E1.1.1.-; [EC:1.1.1.-]	14940.9	0.0756051	14897.5	0.163226	1.01183	0.760852	0.800555
hisIE; phosphoribosyl-ATP pyrophosphohydrolase / phosphoribosyl-AMP cyclohydrolase [EC:3.6.1.31 3.5.4.19]	5474.44	0.178919	5505.25	0.233906	1.01012	0.890459	0.908482
E2.6.1.42, ilvE; branched-chain amino acid aminotransferase [EC:2.6.1.42]	11845.1	0.117807	11842.2	0.177718	1.00967	0.847337	0.874136
K01270, pepD; dipeptidase D [EC:3.4.13.-]	18119.1	0.0760882	18050.8	0.141406	1.00961	0.777956	0.814687
RP-L7, rplL; large subunit ribosomal protein L7/L12	12199.4	0.079021	12091.2	0.0881132	1.00961	0.71582	0.761116
csrA; carbon storage regulator	3421.86	0.297342	3495.16	0.405165	1.00936	0.935822	0.947787
mutS2; DNA mismatch repair protein MutS2	29440.4	0.078289	29304.7	0.122217	1.00885	0.79142	0.825668
E2.2.1.1, tktA, tktB; transketolase [EC:2.2.1.1]	35859.3	0.0863485	35641.1	0.105775	1.0082	0.796101	0.828992
RP-S12, rpsL; small subunit ribosomal protein S12	10188.9	0.0957139	10146.5	0.124049	1.00712	0.84192	0.871792
cheX; chemotaxis protein CheX	633.043	0.431156	652.074	0.477447	1.0061	0.972322	0.978447
murG; UDP-N-acetylglucosamine--N-acetylmuramyl-(pentapeptide) pyrophosphoryl-undecaprenol N-acetylglucosamine transferase [EC:2.4.1.227]	15791	0.0562352	15746.3	0.0792803	1.00432	0.843053	0.872151
relA; GTP pyrophosphokinase [EC:2.7.6.5]	34393.8	0.0747132	34289.7	0.0891408	1.00416	0.877266	0.899157
asd; aspartate-semialdehyde dehydrogenase [EC:1.2.1.11]	14975.1	0.0785052	15220.6	0.198767	1.00366	0.947079	0.958312
E4.2.1.19, hisB; imidazoleglycerol-phosphate dehydratase [EC:4.2.1.19]	4633.03	0.222582	4611.41	0.228018	1.0032	0.968557	0.976481
tag; DNA-3-methyladenine glycosylase I [EC:3.2.2.20]	5228.82	0.149528	5535.09	0.40292	1.00298	0.974155	0.978567
ABC.PE.P; peptide/nickel transport system permease protein	18755.9	0.175403	19012.5	0.256078	1.00248	0.971878	0.978447
UGDH, ugd; UDPglucose 6-dehydrogenase [EC:1.1.1.22]	17299.6	0.131763	17618.4	0.234796	1.00214	0.973154	0.978447
rpoA; DNA-directed RNA polymerase subunit alpha [EC:2.7.7.6]	19841.4	0.0522924	19857.6	0.0722991	1.00045	0.982425	0.983312
E6.3.4.2, pyrG; CTP synthase [EC:6.3.4.2]	33935.7	0.0632325	34006.4	0.0831826	0.999307	0.976607	0.980143
PRPS, prsA; ribose-phosphate pyrophosphokinase [EC:2.7.6.1]	25605	0.108985	25830.1	0.176541	0.999244	0.986728	0.986728
asnB, ASNS; asparagine synthase (glutamine-hydrolysing) [EC:6.3.5.4]	38414.1	0.115081	38553.3	0.133525	0.998389	0.96774	0.976481
E2.5.1.17, cobO, btuR; cob(I)alamin adenosyltransferase [EC:2.5.1.17]	2214.1	0.267757	2320.94	0.438186	0.997536	0.981578	0.983312
menB; naphthoate synthase [EC:4.1.3.36]	3528.74	0.250769	3647.38	0.340266	0.997409	0.979548	0.982205
ruvC; crossover junction endodeoxyribonuclease RuvC [EC:3.1.22.4]	4697.97	0.200699	4780.06	0.271624	0.99648	0.964786	0.974451
lepB; signal peptidase I [EC:3.4.21.89]	16242.6	0.0563512	16353.2	0.0956075	0.995742	0.85889	0.883589
deaD; ATP-dependent RNA helicase DeaD [EC:3.6.4.13]	17071.9	0.0813299	17188.6	0.100258	0.995075	0.867935	0.892067
E3.5.1.1, ansA, ansB; L-asparaginase [EC:3.5.1.1]	10449.5	0.149292	10559.8	0.185573	0.994967	0.922803	0.935456
RP-L31, rpmE; large subunit ribosomal protein L31	6468.8	0.101432	6574.15	0.190207	0.994657	0.907622	0.922597
RP-L21, rplU; large subunit ribosomal protein L21	8927.19	0.0796845	9002.36	0.107788	0.994211	0.851901	0.878028
E5.3.1.16, hisA; phosphoribosylformimino-5-aminoimidazole carboxamide ribotide isomerase [EC:5.3.1.16]	5112.89	0.19106	5193.22	0.234938	0.992705	0.917919	0.932209
PGK, pgk; phosphoglycerate kinase [EC:2.7.2.3]	22229	0.0724012	22536.2	0.12899	0.992177	0.818521	0.851538
RP-L22, rplV; large subunit ribosomal protein L22	7358.98	0.0761626	7484.27	0.146424	0.992043	0.84397	0.872286
GGPS; geranylgeranyl diphosphate synthase, type II [EC:2.5.1.1 2.5.1.10 2.5.1.29]	8737.27	0.0787843	8837.82	0.0963376	0.990042	0.719341	0.763499
E6.3.4.4, purA; adenylosuccinate synthase [EC:6.3.4.4]	19252.4	0.0717502	19832	0.210376	0.988732	0.819761	0.852029
murD; UDP-N-acetylmuramoylalanine--D-glutamate ligase [EC:6.3.2.9]	20027.2	0.0522298	20370.9	0.119827	0.98869	0.703456	0.749407
E2.1.1.148, thyX, thy1; thymidylate synthase (FAD) [EC:2.1.1.148]	4136.48	0.303603	4126.6	0.23813	0.988246	0.894096	0.911354
surE; 5-nucleotidase [EC:3.1.3.5]	3505.21	0.183137	3711.08	0.369405	0.987365	0.886941	0.905725
accC; acetyl-CoA carboxylase, biotin carboxylase subunit [EC:6.4.1.2 6.3.4.14]	5283.57	0.159635	5427.83	0.237271	0.98707	0.837365	0.867886
argH, ASL; argininosuccinate lyase [EC:4.3.2.1]	13871.8	0.108773	14205.6	0.163676	0.986106	0.773413	0.811461
RP-L18, rplR; large subunit ribosomal protein L18	9945.43	0.0911803	10103.5	0.0945911	0.984659	0.594848	0.659027
pyrD; dihydroorotate dehydrogenase (fumarate) [EC:1.3.98.1]	17576.1	0.0438375	17882.2	0.0729043	0.984491	0.419599	0.496094
rpoB; DNA-directed RNA polymerase subunit beta [EC:2.7.7.6]	58893.3	0.0694279	60087	0.105771	0.983452	0.566999	0.635073
ispE; 4-diphosphocytidyl-2-C-methyl-D-erythritol kinase [EC:2.7.1.148]	9338.02	0.117426	9647.23	0.200484	0.98327	0.767052	0.80555
thiE; thiamine-phosphate pyrophosphorylase [EC:2.5.1.3]	4984.68	0.125272	5229.33	0.288257	0.982127	0.795407	0.828992
fabZ; 3-hydroxyacyl-[acyl-carrier-protein] dehydratase [EC:4.2.1.59]	8421.7	0.104713	8782.89	0.239537	0.981511	0.756634	0.796873
E4.6.1.1; adenylate cyclase [EC:4.6.1.1]	3036.86	0.276048	3146.65	0.364565	0.981297	0.846516	0.874102
PTS-Nag-EIIB, nagE; PTS system, N-acetylglucosamine-specific IIB component [EC:2.7.1.69]	1122	0.357843	1160.46	0.409754	0.980282	0.871194	0.894587
hisC; histidinol-phosphate aminotransferase [EC:2.6.1.9]	8037.57	0.161559	8367.96	0.246964	0.980078	0.782359	0.817753
PTS-Glc-EIIB, ptsG; PTS system, glucose-specific IIB component [EC:2.7.1.69]	1392.44	0.362479	3406.55	1.2364	0.979297	0.952849	0.963272
fabK; enoyl-[acyl-carrier protein] reductase II [EC:1.3.1.-]	5504.67	0.171261	5681.53	0.211462	0.978663	0.741961	0.785146
leuB; 3-isopropylmalate dehydrogenase [EC:1.1.1.85]	10276.5	0.13842	10680.3	0.219552	0.978491	0.73073	0.774742
E1.2.99.2C, cooS; carbon-monoxide dehydrogenase catalytic subunit [EC:1.2.99.2]	1427.39	0.351182	1496.91	0.480303	0.978401	0.883588	0.903133
E2.4.1.1, glgP, PYG; starch phosphorylase [EC:2.4.1.1]	43191.7	0.093395	44656.1	0.166709	0.978383	0.649419	0.705392
ruvA; holliday junction DNA helicase RuvA [EC:3.6.4.12]	8657.02	0.0822751	8868.01	0.095891	0.977388	0.425737	0.502279
RP-S3, rpsC; small subunit ribosomal protein S3	13332.4	0.0742186	13670.7	0.0897748	0.97652	0.3671	0.448857
ggt; gamma-glutamyltranspeptidase [EC:2.3.2.2]	878.222	0.306659	893.627	0.299011	0.975375	0.827487	0.859254
msbA; ATP-binding cassette, subfamily B, bacterial MsbA [EC:3.6.3.-]	12944.4	0.125605	13443.2	0.190877	0.975309	0.651435	0.70689
E2.7.4.3, adk; adenylate kinase [EC:2.7.4.3]	12690.2	0.0530786	13114.1	0.136654	0.975113	0.449335	0.523437
mutL; DNA mismatch repair protein MutL	21905	0.0709616	22623	0.136273	0.974566	0.461183	0.533319
RP-S17, rpsQ; small subunit ribosomal protein S17	7251.74	0.146964	7529.23	0.205443	0.973407	0.636752	0.695722
yesM; two-component system, sensor histidine kinase YesM [EC:2.7.13.3]	11823.9	0.236132	12503.2	0.356464	0.972906	0.785787	0.820562
leuC; 3-isopropylmalate/(R)-2-methylmalate dehydratase large subunit [EC:4.2.1.33 4.2.1.35]	12213.5	0.164119	12631.1	0.181844	0.971924	0.642364	0.700473
RP-S13, rpsM; small subunit ribosomal protein S13	10232.7	0.0593677	10572	0.0896671	0.969981	0.213978	0.288338
E4.3.2.2, purB; adenylosuccinate lyase [EC:4.3.2.2]	19328.7	0.0907213	19985.9	0.116674	0.969964	0.367623	0.449002
aroC; chorismate synthase [EC:4.2.3.5]	12521.8	0.112104	13074.5	0.185147	0.96977	0.560733	0.629406
E2.7.8.5, pgsA, PGS1; CDP-diacylglycerol--glycerol-3-phosphate 3-phosphatidyltransferase [EC:2.7.8.5]	7292.76	0.115132	7539.04	0.130587	0.969122	0.429352	0.505469
pyrH; uridylate kinase [EC:2.7.4.22]	12862.2	0.0750593	13291.2	0.0934777	0.968978	0.248245	0.325875
recD; exodeoxyribonuclease V alpha subunit [EC:3.1.11.5]	26241.9	0.0789788	27317.6	0.140857	0.967328	0.371472	0.452706
bioA; adenosylmethionine-8-amino-7-oxononanoate aminotransferase [EC:2.6.1.62]	6564.09	0.191778	6974.84	0.319081	0.966519	0.690594	0.739255
E1.1.1.60, garR; 2-hydroxy-3-oxopropionate reductase [EC:1.1.1.60]	1445.19	0.354359	1478.25	0.327057	0.965353	0.78116	0.81727
RP-S9, rpsI; small subunit ribosomal protein S9	10289.5	0.0876743	10699.7	0.11956	0.965142	0.309229	0.390586
mutY; A/G-specific adenine glycosylase [EC:3.2.2.-]	3283.28	0.190164	3450.97	0.281251	0.965097	0.612232	0.674915
thiI; thiamine biosynthesis protein ThiI	10487.3	0.111417	11036	0.20734	0.964351	0.4976	0.567152
rseP; regulator of sigma E protease [EC:3.4.24.-]	7529.22	0.119944	7959.6	0.238091	0.964285	0.545835	0.615173
LARS, leuS; leucyl-tRNA synthetase [EC:6.1.1.4]	43927.3	0.0484495	45685.6	0.0866358	0.96393	0.109511	0.160429
DPO3A1, dnaE; DNA polymerase III subunit alpha [EC:2.7.7.7]	40777	0.0661912	42403.5	0.090885	0.963481	0.153688	0.21602
cca; tRNA nucleotidyltransferase (CCA-adding enzyme) [EC:2.7.7.72 3.1.3.- 3.1.4.-]	8911.01	0.084503	9362.93	0.18052	0.963097	0.40485	0.484858
URA4, pyrC; dihydroorotase [EC:3.5.2.3]	14753.8	0.0883502	15301.6	0.0633166	0.962375	0.127065	0.182769
pyrF; orotidine-5-phosphate decarboxylase [EC:4.1.1.23]	10863	0.0767052	11314.8	0.101013	0.962257	0.196319	0.266484
E4.1.1.3B, oadB; oxaloacetate decarboxylase, beta subunit [EC:4.1.1.3]	11307.1	0.132965	11824.8	0.161954	0.962046	0.449044	0.523437
RP-S7, rpsG; small subunit ribosomal protein S7	9231.88	0.0979213	9671.31	0.153856	0.961781	0.349125	0.431158
aroB; 3-dehydroquinate synthase [EC:4.2.3.4]	9839.5	0.11913	10322	0.172205	0.96176	0.431277	0.507196
thiH; thiamine biosynthesis ThiH	9834.26	0.176596	10357.1	0.217998	0.960954	0.547893	0.616866
RP-L27, rpmA; large subunit ribosomal protein L27	6950.66	0.102563	7274.39	0.147907	0.960705	0.335374	0.418839
ATPF0B, atpF; F-type H+-transporting ATPase subunit b [EC:3.6.3.14]	4005.06	0.129173	4192.26	0.165075	0.960257	0.395599	0.475835
purM; phosphoribosylformylglycinamidine cyclo-ligase [EC:6.3.3.1]	13846	0.089611	14693.6	0.19778	0.959686	0.448427	0.523437
tuf, TUFM; elongation factor Tu	22160.4	0.078106	23159	0.0991954	0.958691	0.147845	0.208581
glgC; glucose-1-phosphate adenylyltransferase [EC:2.7.7.27]	23178.6	0.182345	24596.3	0.254578	0.958482	0.575918	0.641258
tagD; glycerol-3-phosphate cytidylyltransferase [EC:2.7.7.39]	5433.34	0.13678	5707.5	0.187743	0.957664	0.383898	0.465293
dapB; dihydrodipicolinate reductase [EC:1.3.1.26]	10543.3	0.0812003	11219.7	0.209214	0.957654	0.41367	0.490128
galE, GALE; UDP-glucose 4-epimerase [EC:5.1.3.2]	33897.9	0.0457907	35419.8	0.0463857	0.957079	0.004714	0.0103317
PARS, proS; prolyl-tRNA synthetase [EC:6.1.1.15]	26155.6	0.07154	27455.7	0.116399	0.956666	0.161758	0.225364
dcyD; D-cysteine desulfhydrase [EC:4.4.1.15]	799.643	0.415756	821.665	0.411268	0.956632	0.743157	0.785146
E2.1.2.3; phosphoribosylaminoimidazolecarboxamide formyltransferase [EC:2.1.2.3]	1156.41	0.274549	1205.62	0.242245	0.956463	0.624051	0.683867
kdtA, waaA; 3-deoxy-D-manno-octulosonic-acid transferase [EC:2.4.99.12 2.4.99.13 2.4.99.14 2.4.99.15]	3755.04	0.223864	4133.72	0.418078	0.956235	0.676739	0.727937
hemN, hemZ; oxygen-independent coproporphyrinogen III oxidase [EC:1.3.99.22]	14958.9	0.153541	15870.2	0.210383	0.956172	0.500057	0.568783
clpP, CLPP; ATP-dependent Clp protease, protease subunit [EC:3.4.21.92]	20097.6	0.0775026	21203.6	0.150825	0.956054	0.264554	0.345165
cbiO; cobalt/nickel transport system ATP-binding protein	40282.9	0.129479	42726.7	0.223632	0.955259	0.416451	0.492897
RP-L25, rplY; large subunit ribosomal protein L25	2147.86	0.265526	2326.1	0.392298	0.955218	0.663731	0.717425
ABC.FEV.S; iron complex transport system substrate-binding protein	4368.05	0.207908	4567.27	0.187869	0.954747	0.449206	0.523437
RP-L33, rpmG; large subunit ribosomal protein L33	4593.86	0.161027	4805.14	0.154246	0.954404	0.389302	0.469789
E3.2.1.1A; alpha-amylase [EC:3.2.1.1]	4616.33	0.239872	5152.05	0.460224	0.953593	0.677982	0.728567
E1.1.1.3; homoserine dehydrogenase [EC:1.1.1.3]	10160.9	0.158622	10712.7	0.186999	0.953324	0.432651	0.508273
E2.2.1.6L, ilvB, ilvG, ilvI; acetolactate synthase I/II/III large subunit [EC:2.2.1.6]	29522	0.183398	31161.3	0.222853	0.953157	0.460319	0.532969
CARS, cysS; cysteinyl-tRNA synthetase [EC:6.1.1.16]	25079.7	0.0346031	26440.7	0.094786	0.952297	0.0446516	0.0728215
RP-L5, rplE; large subunit ribosomal protein L5	12421.5	0.0809533	13089.1	0.118039	0.95211	0.130263	0.186884
E1.17.1.2, lytB, ispH; 4-hydroxy-3-methylbut-2-enyl diphosphate reductase [EC:1.17.1.2]	12360.3	0.163799	13020.3	0.163832	0.951901	0.378013	0.459164
thrC; threonine synthase [EC:4.2.3.1]	14151.6	0.143428	14972.1	0.177345	0.951854	0.39407	0.47451
E6.3.5.2, guaA; GMP synthase (glutamine-hydrolysing) [EC:6.3.5.2]	27532.1	0.0605489	28965.9	0.0756742	0.951471	0.0281247	0.0489644
mnmA, trmU, TRMU; tRNA-specific 2-thiouridylase [EC:2.8.1.-]	15901.7	0.0492788	16808.8	0.114649	0.951152	0.0915186	0.137154
RP-S15, rpsO; small subunit ribosomal protein S15	6893.16	0.109636	7276.17	0.143248	0.951048	0.212933	0.287279
ftsZ; cell division protein FtsZ	18392.2	0.063378	19503.6	0.148981	0.950904	0.158292	0.221648
hemC, HMBS; hydroxymethylbilane synthase [EC:2.5.1.61]	2854.5	0.196168	3173.57	0.404998	0.950178	0.613349	0.675476
MTFMT, fmt; methionyl-tRNA formyltransferase [EC:2.1.2.9]	13448.7	0.0790864	14194.5	0.107405	0.94963	0.0861423	0.130415
comEB; dCMP deaminase [EC:3.5.4.12]	10077	0.0707021	10630.1	0.0934678	0.949594	0.0543901	0.0865403
IARS, ileS; isoleucyl-tRNA synthetase [EC:6.1.1.5]	49791.1	0.0512481	52540.3	0.0798662	0.949459	0.0197328	0.0361117
fabG; 3-oxoacyl-[acyl-carrier protein] reductase [EC:1.1.1.100]	22810.5	0.0913774	23997	0.076249	0.949365	0.0571803	0.0902034
ftsY; fused signal recognition particle receptor	14750.6	0.0712882	15611.7	0.109782	0.948444	0.0884774	0.132956
phoB1, phoP; two-component system, OmpR family, alkaline phosphatase synthesis response regulator PhoP	1404.96	0.170737	1566.5	0.380391	0.94782	0.573187	0.638859
cysG; uroporphyrin-III C-methyltransferase / precorrin-2 dehydrogenase / sirohydrochlorin ferrochelatase [EC:2.1.1.107 1.3.1.76 4.99.1.4]	641.366	0.381823	693.392	0.422535	0.947414	0.69239	0.740464
fliA; RNA polymerase sigma factor for flagellar operon FliA	46545.6	0.127498	49942.2	0.213497	0.947362	0.365506	0.447896
sufS; cysteine desulfurase / selenocysteine lyase [EC:2.8.1.7 4.4.1.16]	7333.59	0.158925	7966.09	0.254218	0.946859	0.498345	0.567418
dnaB; replicative DNA helicase [EC:3.6.4.12]	23413.6	0.0458333	24808.2	0.0921856	0.946713	0.0236676	0.0420631
folP; dihydropteroate synthase [EC:2.5.1.15]	6631.92	0.143373	7088.93	0.199433	0.946133	0.337985	0.421153
ABC.PE.A; peptide/nickel transport system ATP-binding protein	22054.8	0.156298	23455.2	0.184308	0.945935	0.33642	0.419674
aroA; 3-phosphoshikimate 1-carboxyvinyltransferase [EC:2.5.1.19]	10791.1	0.163333	11588.4	0.23488	0.945123	0.405383	0.484972
RP-L4, rplD; large subunit ribosomal protein L4	10554.2	0.0695065	11218.4	0.117932	0.94511	0.0748158	0.114442
ABC.GGU.A, gguA; putative multiple sugar transport system ATP-binding protein	5676.67	0.270681	6263.39	0.41512	0.944345	0.615497	0.677169
FARSA, pheS; phenylalanyl-tRNA synthetase alpha chain [EC:6.1.1.20]	16071.8	0.0596773	17145.1	0.132986	0.944333	0.104443	0.154026
cbiQ; cobalt/nickel transport system permease protein	13530.1	0.191612	14700.9	0.321822	0.943769	0.473748	0.546627
RP-L11, rplK; large subunit ribosomal protein L11	10819.6	0.0625554	11503.5	0.0988891	0.943264	0.0323768	0.0550703
cheD; chemotaxis protein CheD [EC:3.5.1.44]	6210.57	0.284411	6658.53	0.337731	0.943032	0.604285	0.666818
RP-L20, rplT; large subunit ribosomal protein L20	10765.7	0.106234	11457.4	0.13075	0.942972	0.137736	0.196605
E2.6.1.16, glmS; glucosamine--fructose-6-phosphate aminotransferase (isomerizing) [EC:2.6.1.16]	26449	0.062347	28145	0.102837	0.942856	0.0366194	0.0614386
RP-S8, rpsH; small subunit ribosomal protein S8	11250.8	0.0656558	12028.4	0.139933	0.942178	0.0892574	0.133946
E2.7.2.7, buk; butyrate kinase [EC:2.7.2.7]	8491.03	0.196382	9116.32	0.242474	0.941913	0.437847	0.51329
E1.4.1.4, gdhA; glutamate dehydrogenase (NADP+) [EC:1.4.1.4]	27356.2	0.110564	29330.4	0.168295	0.941348	0.216487	0.291011
fucA; L-fuculose-phosphate aldolase [EC:4.1.2.17]	2172.06	0.258067	2404.11	0.378844	0.940974	0.581015	0.646285
motB; chemotaxis protein MotB	6752.97	0.197083	7256.34	0.234588	0.940674	0.411766	0.489967
korD; 2-oxoglutarate ferredoxin oxidoreductase subunit delta [EC:1.2.7.3]	1393.81	0.224799	1510.28	0.291689	0.940155	0.4604	0.532969
uvrC; excinuclease ABC subunit C	28114.6	0.0331295	30031.3	0.0709318	0.937966	0.0008647	0.00240943
E2.6.1.83; LL-diaminopimelate aminotransferase [EC:2.6.1.83]	13161.8	0.127168	14273.5	0.203646	0.937348	0.282206	0.362649
E2.7.2.4, lysC; aspartate kinase [EC:2.7.2.4]	18600.8	0.0667227	20156.5	0.177601	0.937143	0.178665	0.245526
E3.2.1.4; endoglucanase [EC:3.2.1.4]	7148.75	0.22668	7631.84	0.220627	0.936196	0.366521	0.448644
E4.3.1.19, ilvA, tdcB; threonine dehydratase [EC:4.3.1.19]	9676.94	0.111186	10505.4	0.193087	0.935255	0.232613	0.309686
prdA; D-proline reductase (dithiol) PrdA [EC:1.21.4.1]	596.839	0.474154	593.714	0.310845	0.933536	0.617553	0.678758
E4.3.1.12, ocd; ornithine cyclodeaminase [EC:4.3.1.12]	1308.73	0.294347	1414.63	0.338679	0.932958	0.474906	0.546907
nuoA; NADH-quinone oxidoreductase subunit A [EC:1.6.5.3]	1526.03	0.26206	1686.68	0.386261	0.932607	0.50655	0.574614
RP-S21, rpsU; small subunit ribosomal protein S21	5744.86	0.108085	6156.96	0.0980912	0.932145	0.0426974	0.0703995
lacZ; beta-galactosidase [EC:3.2.1.23]	51220	0.0940183	55131.2	0.119696	0.931354	0.0353466	0.0596179
dacC, dacA, dacD; D-alanyl-D-alanine carboxypeptidase (penicillin-binding protein 5/6) [EC:3.4.16.4]	20317.5	0.0874415	21902.9	0.120014	0.931237	0.0439742	0.0719004
ABC.PE.P1; peptide/nickel transport system permease protein	25900.2	0.151158	27970	0.176376	0.930822	0.200094	0.271276
E5.3.2.-; 4-oxalocrotonate tautomerase [EC:5.3.2.-]	3534.94	0.211401	3768.31	0.187142	0.929326	0.280828	0.362291
ispF; 2-C-methyl-D-erythritol 2,4-cyclodiphosphate synthase [EC:4.6.1.12]	7053.7	0.132858	7671.51	0.184977	0.929112	0.179636	0.246555
E4.2.3.3, mgsA; methylglyoxal synthase [EC:4.2.3.3]	4700.14	0.190277	5149.73	0.26827	0.928912	0.345119	0.428597
mraY; phospho-N-acetylmuramoyl-pentapeptide-transferase [EC:2.7.8.13]	15863.7	0.0808351	17259.3	0.162692	0.928144	0.0841599	0.128029
RP-L14, rplN; large subunit ribosomal protein L14	9471.32	0.0604801	10255.7	0.117644	0.928117	0.0168733	0.0314496
uvrB; excinuclease ABC subunit B	37558.1	0.0533506	40594.7	0.0943663	0.927976	0.004414	0.00984934
ilvC; ketol-acid reductoisomerase [EC:1.1.1.86]	8783.67	0.149092	9638.68	0.250637	0.927663	0.24607	0.324649
ABC.GGU.S, chvE; putative multiple sugar transport system substrate-binding protein	2922.12	0.334986	3236.2	0.445642	0.926695	0.538423	0.607438
rnhB; ribonuclease HII [EC:3.1.26.4]	11393.3	0.0522813	12339.8	0.0972998	0.926373	0.00426764	0.00954195
TARS, thrS; threonyl-tRNA synthetase [EC:6.1.1.3]	36190.7	0.0548859	39095.9	0.0430888	0.925202	1.21528e-05	6.0984e-05
glnB; nitrogen regulatory protein P-II 1	581.1	0.375116	612.348	0.31598	0.924916	0.506738	0.574614
dxr; 1-deoxy-D-xylulose-5-phosphate reductoisomerase [EC:1.1.1.267]	12174.9	0.155512	13212.1	0.169323	0.924536	0.147051	0.207786
ftsW, spoVE; cell division protein FtsW	12097.2	0.0474735	13193.9	0.115478	0.92194	0.00747059	0.0155439
E2.4.2.2, pdp; pyrimidine-nucleoside phosphorylase [EC:2.4.2.2]	5920.74	0.1608	6538.41	0.240398	0.921111	0.242831	0.32136
RP-L13, rplM; large subunit ribosomal protein L13	11635.6	0.0758843	12741.1	0.133908	0.918801	0.0195049	0.0358384
ATPF1G, atpG; F-type H+-transporting ATPase subunit gamma [EC:3.6.3.14]	13620.1	0.0788466	14877.4	0.113104	0.918153	0.00786802	0.0162488
upp, UPRT; uracil phosphoribosyltransferase [EC:2.4.2.9]	12852.1	0.0658356	14127	0.143702	0.917475	0.0255065	0.0448284
PTS-Scr-EIIB, scrA; PTS system, sucrose-specific IIB component [EC:2.7.1.69]	3379.25	0.241886	4489.18	0.733402	0.917104	0.600543	0.664673
E4.1.3.39, mhpE; 4-hydroxy 2-oxovalerate aldolase [EC:4.1.3.39]	7134.05	0.254772	7851.01	0.286832	0.917051	0.378512	0.459266
GMPP; mannose-1-phosphate guanylyltransferase [EC:2.7.7.13]	1173.48	0.247604	1300.86	0.313356	0.916833	0.333804	0.41782
metA; homoserine O-succinyltransferase [EC:2.3.1.46]	8985.34	0.116872	9973.31	0.214046	0.916758	0.144361	0.204989
xylG; D-xylose transport system ATP-binding protein [EC:3.6.3.17]	787.535	0.328076	920.638	0.570241	0.915931	0.51416	0.581607
E1.1.1.1, adh; alcohol dehydrogenase [EC:1.1.1.1]	4259.03	0.157422	4747.23	0.257661	0.915905	0.217869	0.292232
rfbC; dTDP-4-dehydrorhamnose 3,5-epimerase [EC:5.1.3.13]	8166.38	0.106842	8929.23	0.117038	0.915606	0.0162172	0.0304313
paaH, hbd, fadB, mmgB; 3-hydroxybutyryl-CoA dehydrogenase [EC:1.1.1.157]	5698.26	0.197757	6354.11	0.273421	0.915372	0.280552	0.362291
argB; acetylglutamate kinase [EC:2.7.2.8]	8879.74	0.131346	9765.28	0.164915	0.915102	0.0863621	0.130484
E1.2.1.2A; formate dehydrogenase, alpha subunit [EC:1.2.1.2]	2316.6	0.26265	2594.68	0.369601	0.914971	0.363907	0.44643
secA; preprotein translocase subunit SecA	51282.7	0.0487175	56248	0.0964019	0.914665	0.000582605	0.00171382
cheC; chemotaxis protein CheC	5836.31	0.273205	6479.72	0.341668	0.913782	0.386792	0.468289
iscS, NFS1; cysteine desulfurase [EC:2.8.1.7]	27793.4	0.0776276	30508.2	0.10856	0.913573	0.0053324	0.0114384
HARS, hisS; histidyl-tRNA synthetase [EC:6.1.1.21]	19933.3	0.0826427	21897.9	0.117042	0.913486	0.00898171	0.0181765
kbl, GCAT; glycine C-acetyltransferase [EC:2.3.1.29]	3560.66	0.184571	4000.27	0.30476	0.913473	0.246194	0.324649
PCCB, pccB; propionyl-CoA carboxylase beta chain [EC:6.4.1.3]	9476.3	0.227937	10553.6	0.290769	0.913444	0.311821	0.392965
glmM; phosphoglucosamine mutase [EC:5.4.2.10]	19688.1	0.100141	21683	0.145457	0.913335	0.0330983	0.0560398
pps, ppsA; pyruvate, water dikinase [EC:2.7.9.2]	2421.15	0.323536	2822.34	0.459203	0.913164	0.489334	0.558879
kdsC; 3-deoxy-D-manno-octulosonate 8-phosphate phosphatase (KDO 8-P phosphatase) [EC:3.1.3.45]	2378.8	0.177845	2679.13	0.325143	0.913103	0.2483	0.325875
recA; recombination protein RecA	22113.5	0.0540057	24285.7	0.0886707	0.912791	0.000428617	0.00130229
E2.7.7.43, neuA, CMAS; N-acylneuraminate cytidylyltransferase [EC:2.7.7.43]	8747.18	0.23213	9732.9	0.275988	0.911874	0.287322	0.367097
plsX; glycerol-3-phosphate acyltransferase PlsX [EC:2.3.1.15]	9651.33	0.116552	10691.7	0.182861	0.911658	0.063782	0.0994856
ribB, RIB3; 3,4-dihydroxy 2-butanone 4-phosphate synthase [EC:4.1.99.12]	8750.53	0.135543	9759.26	0.215573	0.910662	0.135373	0.193714
RP-S18, rpsR; small subunit ribosomal protein S18	7697.68	0.0799444	8472.9	0.104022	0.910397	0.00334686	0.00770056
RP-S2, rpsB; small subunit ribosomal protein S2	13675.3	0.0714848	15114.8	0.120401	0.909089	0.0051844	0.0111641
RP-S16, rpsP; small subunit ribosomal protein S16	6990.23	0.0981233	7762.08	0.163748	0.908058	0.0317284	0.0544687
cysNC; bifunctional enzyme CysN/CysC [EC:2.7.7.4 2.7.1.25]	2013.03	0.275177	2237.17	0.346646	0.908019	0.345701	0.42884
RP-L16, rplP; large subunit ribosomal protein L16	8339.44	0.120535	9239.48	0.157524	0.907021	0.0323612	0.0550703
dnaK; molecular chaperone DnaK	35368.1	0.0658127	39006.2	0.0519355	0.906086	5.75397e-06	3.25569e-05
gatC; aspartyl-tRNA(Asn)/glutamyl-tRNA (Gln) amidotransferase subunit C [EC:6.3.5.6 6.3.5.7]	3275.97	0.176605	3612.91	0.16477	0.905739	0.0684054	0.105804
K08303; putative protease [EC:3.4.-.-]	25078.9	0.12905	27927.5	0.162388	0.904234	0.0524347	0.0839107
hprA; glycerate dehydrogenase [EC:1.1.1.29]	3264.03	0.182791	3673.4	0.25102	0.9036	0.167746	0.232829
VARS, valS; valyl-tRNA synthetase [EC:6.1.1.9]	41539.3	0.0441937	46029.3	0.0519908	0.90279	9.35498e-08	9.10059e-07
cobI-cbiL; precorrin-2/cobalt-factor-2 C20-methyltransferase [EC:2.1.1.130 2.1.1.151]	876.01	0.252916	1010.05	0.415114	0.901501	0.322809	0.404972
E1.1.1.271, fcl; GDP-L-fucose synthase [EC:1.1.1.271]	9292.96	0.129324	10623.4	0.280376	0.901465	0.148019	0.208581
potB; spermidine/putrescine transport system permease protein	6470.84	0.134936	7267.37	0.178957	0.901315	0.0924507	0.138364
E2.4.2.7, apt; adenine phosphoribosyltransferase [EC:2.4.2.7]	7755.65	0.102289	8662.71	0.148043	0.901108	0.0190428	0.0351388
DPO3D1, holA; DNA polymerase III subunit delta [EC:2.7.7.7]	6066.95	0.162197	7082.1	0.392734	0.901031	0.247109	0.325391
uppS; undecaprenyl diphosphate synthase [EC:2.5.1.31]	14019.5	0.0952297	15576.1	0.0879998	0.899638	0.000699459	0.00202005
glgB; 1,4-alpha-glucan branching enzyme [EC:2.4.1.18]	25352.7	0.0895434	28706.7	0.194585	0.898549	0.0520218	0.0834388
rpoC; DNA-directed RNA polymerase subunit beta [EC:2.7.7.6]	66581.8	0.0664126	74573	0.0961839	0.895349	0.000253816	0.000840039
ATPF1E, atpC; F-type H+-transporting ATPase subunit epsilon [EC:3.6.3.14]	5629.35	0.119628	6319.82	0.144072	0.895234	0.0165059	0.0309207
rpoZ; DNA-directed RNA polymerase subunit omega [EC:2.7.7.6]	2500.05	0.0978202	2827.03	0.172327	0.893271	0.0188668	0.0348721
pnp, PNPT1; polyribonucleotide nucleotidyltransferase [EC:2.7.7.8]	27146.2	0.124813	30723	0.177272	0.89215	0.035031	0.0592217
ftsE; cell division transport system ATP-binding protein	11201	0.128753	12657.8	0.174375	0.892117	0.0299782	0.0517042
gltD; glutamate synthase (NADPH/NADH) small chain [EC:1.4.1.13 1.4.1.14]	27329.5	0.125537	31009.6	0.184577	0.891838	0.0456389	0.0741048
mcp; methyl-accepting chemotaxis protein	59308.5	0.252364	68593.3	0.384332	0.89079	0.281529	0.362291
SRP54, ffh; signal recognition particle subunit SRP54	20934.1	0.0676005	23569.2	0.0992605	0.890295	0.000108944	0.000408171
E2.7.7.41, CDS1, CDS2, cdsA; phosphatidate cytidylyltransferase [EC:2.7.7.41]	7207.91	0.101194	8132.74	0.136781	0.890149	0.00476565	0.0104243
pldA; phospholipase A1 [EC:3.1.1.32 3.1.1.4]	1762.58	0.271049	2038.43	0.375268	0.889333	0.282729	0.362901
afuB, fbpB; iron(III) transport system permease protein	3707.1	0.237836	4303.59	0.317969	0.887816	0.228068	0.304852
E6.3.4.5, argG; argininosuccinate synthase [EC:6.3.4.5]	16726.6	0.134355	18982.2	0.16901	0.887745	0.0246174	0.0436113
RP-L3, rplC; large subunit ribosomal protein L3	12694.3	0.0703947	14304.3	0.0720202	0.887437	5.7499e-06	3.25569e-05
cmpD; bicarbonate transport system ATP-binding protein [EC:3.6.3.-]	5923.5	0.224302	6778.31	0.269218	0.886744	0.168269	0.233263
lipB; lipoyl(octanoyl) transferase [EC:2.3.1.181]	708.576	0.367292	830.258	0.550737	0.886257	0.400595	0.480281
ppdK; pyruvate,orthophosphate dikinase [EC:2.7.9.1]	28662.6	0.118516	32703.7	0.182089	0.886221	0.0259799	0.0455162
htpG, HSP90A; molecular chaperone HtpG	25709.4	0.136863	29178.7	0.160403	0.885908	0.0215788	0.0388257
ACADS, bcd; butyryl-CoA dehydrogenase [EC:1.3.8.1]	8399.18	0.266492	9584.2	0.311825	0.885041	0.235332	0.312555
E6.3.5.1, NADSYN1, QNS1, nadE; NAD+ synthase (glutamine-hydrolysing) [EC:6.3.5.1]	15637.8	0.120423	17813.2	0.164064	0.884485	0.0158156	0.0297745
cusR, copR, silR; two-component system, OmpR family, copper resistance phosphate regulon response regulator CusR	1424.29	0.273084	1600.37	0.290915	0.882054	0.201698	0.273118
malE; maltose/maltodextrin transport system substrate-binding protein	9254.79	0.17118	10596.7	0.232362	0.881951	0.0616414	0.0964235
EARS, gltX; glutamyl-tRNA synthetase [EC:6.1.1.17]	19817.3	0.127446	22605.4	0.157807	0.881288	0.012906	0.0248917
PK, pyk; pyruvate kinase [EC:2.7.1.40]	18342.4	0.0733283	20882.9	0.0943758	0.880159	4.63425e-05	0.000191768
glyA, SHMT; glycine hydroxymethyltransferase [EC:2.1.2.1]	19962.1	0.0420226	22775.5	0.100229	0.88002	7.20979e-06	3.95825e-05
rnj; ribonuclease J [EC:3.1.-.-]	18964.7	0.0754734	21717.7	0.140106	0.87994	0.00174227	0.0044418
glk; glucokinase [EC:2.7.1.2]	16877	0.0655852	19199.5	0.0711444	0.879311	7.14136e-07	5.27984e-06
xylF; D-xylose transport system substrate-binding protein	1196.83	0.429144	1410.94	0.475908	0.878852	0.406609	0.485392
nuoH; NADH-quinone oxidoreductase subunit H [EC:1.6.5.3]	3782.22	0.239672	4530.32	0.41591	0.878311	0.237071	0.314112
fabH; 3-oxoacyl-[acyl-carrier-protein] synthase III [EC:2.3.1.180]	11442	0.112801	13342	0.214883	0.874826	0.0298019	0.0515283
PTS-Dgl-EIIB, gamP; PTS system, D-glucosamine-specific IIB component [EC:2.7.1.69]	1120.55	0.360865	1308.6	0.480554	0.874633	0.284949	0.364906
E4.2.1.46, rfbB, rffG; dTDP-glucose 4,6-dehydratase [EC:4.2.1.46]	20529.9	0.109685	23550.5	0.118133	0.872701	0.000709592	0.0020387
GPI, pgi; glucose-6-phosphate isomerase [EC:5.3.1.9]	21764.6	0.0557109	25115.9	0.13132	0.87264	0.000157679	0.000565908
cysK; cysteine synthase A [EC:2.5.1.47]	12740.3	0.102611	14750.3	0.159591	0.871424	0.0046591	0.0102316
FLOT; flotillin	6567.55	0.25395	7739.21	0.335341	0.869723	0.180693	0.247699
RP-L28, rpmB; large subunit ribosomal protein L28	4156.45	0.223249	4787.54	0.209815	0.867608	0.0385859	0.0642519
RP-L36, rpmJ; large subunit ribosomal protein L36	1553.2	0.249002	1791.48	0.239027	0.86706	0.106618	0.156708
panB; 3-methyl-2-oxobutanoate hydroxymethyltransferase [EC:2.1.2.11]	5947.02	0.134859	7010.18	0.253227	0.867052	0.0326755	0.0554689
ispD; 2-C-methyl-D-erythritol 4-phosphate cytidylyltransferase [EC:2.7.7.60]	12254.8	0.216511	14208	0.232163	0.866851	0.0655442	0.101662
RP-S5, rpsE; small subunit ribosomal protein S5	11226.6	0.0562026	13021.8	0.109239	0.865944	1.28883e-05	6.35252e-05
gcvPB; glycine dehydrogenase subunit 2 [EC:1.4.4.2]	6029.94	0.188643	7155.52	0.3044	0.865896	0.0832326	0.126792
RP-L15, rplO; large subunit ribosomal protein L15	9955.28	0.0645897	11573.3	0.116971	0.864237	2.53861e-05	0.000114444
DPO3A2, polC; DNA polymerase III subunit alpha, Gram-positive type [EC:2.7.7.7]	30341.4	0.0588921	35401.4	0.138363	0.864155	0.000199549	0.000687267
RP-L19, rplS; large subunit ribosomal protein L19	8228.69	0.115026	9574.73	0.153156	0.864123	0.0020749	0.00513631
recG; ATP-dependent DNA helicase RecG [EC:3.6.4.12]	44794.9	0.0673522	52111.5	0.117101	0.863634	3.01491e-05	0.000131635
purC; phosphoribosylaminoimidazole-succinocarboxamide synthase [EC:6.3.2.6]	11120.5	0.108895	13167.5	0.240154	0.862951	0.0171227	0.0318319
kdpE; two-component system, OmpR family, KDP operon response regulator KdpE	2595.38	0.247169	3102.22	0.360665	0.862329	0.168977	0.233662
E2.7.7.24, rfbA, rffH; glucose-1-phosphate thymidylyltransferase [EC:2.7.7.24]	14613.3	0.100018	16970.9	0.102088	0.861424	3.41404e-05	0.000146184
ACSS, acs; acetyl-CoA synthetase [EC:6.2.1.1]	7005.29	0.193196	8162.01	0.200027	0.858449	0.020277	0.0369249
cobA-hemD; uroporphyrinogen III methyltransferase / synthase [EC:2.1.1.107 4.2.1.75]	1822.7	0.208674	2236.03	0.409988	0.858254	0.137747	0.196605
deoB; phosphopentomutase [EC:5.4.2.7]	9483.95	0.175586	11249.4	0.234772	0.856917	0.0316798	0.0544687
NARS, asnS; asparaginyl-tRNA synthetase [EC:6.1.1.22]	20152.9	0.0678312	23687	0.128253	0.856205	5.19295e-05	0.000212508
nuoB; NADH-quinone oxidoreductase subunit B [EC:1.6.5.3]	1790.49	0.268497	2197.44	0.46479	0.854656	0.157979	0.22149
tnaA; tryptophanase [EC:4.1.99.1]	3536.57	0.164114	4296.76	0.342536	0.854005	0.0573441	0.0903333
RP-S11, rpsK; small subunit ribosomal protein S11	11559.9	0.0706799	13597.8	0.105817	0.852667	1.87225e-06	1.30586e-05
punA; purine-nucleoside phosphorylase [EC:2.4.2.1]	8574.78	0.151155	10240.2	0.227088	0.851309	0.0156598	0.0295352
E3.2.1.20, malZ; alpha-glucosidase [EC:3.2.1.20]	27464.9	0.0824731	32927.4	0.230662	0.850324	0.00296783	0.00695475
purE; 5-(carboxyamino)imidazole ribonucleotide mutase [EC:5.4.99.18]	7238.36	0.104024	8649.77	0.190004	0.849324	0.00364241	0.00826059
ABC.LPT.A, lolD; lipoprotein-releasing system ATP-binding protein [EC:3.6.3.-]	7017.62	0.176651	8379.17	0.248341	0.849122	0.0282009	0.04902
tagG; teichoic acid transport system permease protein	3083.29	0.286362	3709.65	0.354469	0.848103	0.153505	0.21602
hemB, ALAD; porphobilinogen synthase [EC:4.2.1.24]	3846.28	0.181343	4825.71	0.435924	0.84794	0.112052	0.163293
fhs; formate--tetrahydrofolate ligase [EC:6.3.4.3]	17716.4	0.0709354	21052.8	0.133095	0.847169	3.3091e-05	0.00014224
argJ; glutamate N-acetyltransferase / amino-acid N-acetyltransferase [EC:2.3.1.35 2.3.1.1]	7836.57	0.195267	9239.63	0.188609	0.846658	0.0141384	0.0270803
E3.5.2.7, hutI; imidazolonepropionase [EC:3.5.2.7]	3333.45	0.165903	4099.3	0.330459	0.846405	0.061645	0.0964235
E3.1.3.15B; histidinol-phosphatase (PHP family) [EC:3.1.3.15]	4575.51	0.215269	5461.53	0.242615	0.844183	0.0418814	0.0692197
dsdA; D-serine dehydratase [EC:4.3.1.18]	776.983	0.305533	908.11	0.385797	0.843402	0.18361	0.251077
ACO, acnA; aconitate hydratase 1 / homoaconitase [EC:4.2.1.3 4.2.1.-]	15756.8	0.205764	18637.6	0.181013	0.841874	0.0133927	0.0257856
E2.4.2.14, purF; amidophosphoribosyltransferase [EC:2.4.2.14]	26827	0.106097	32321.5	0.192556	0.841232	0.00197479	0.0049104
DARS, aspS; aspartyl-tRNA synthetase [EC:6.1.1.12]	36609.5	0.0894209	43475.8	0.063605	0.84045	1.54046e-08	1.79828e-07
purN; phosphoribosylglycinamide formyltransferase 1 [EC:2.1.2.2]	5496.95	0.0859471	6651.41	0.186291	0.839332	0.00122711	0.0032248
E4.1.3.3, nanA, NPL; N-acetylneuraminate lyase [EC:4.1.3.3]	3059.48	0.115262	3722.74	0.240484	0.838971	0.00642426	0.0134934
E5.3.1.17, kduI; 4-deoxy-L-threo-5-hexosulose-uronate ketol-isomerase [EC:5.3.1.17]	7198.01	0.143748	8760.35	0.246015	0.838087	0.00951615	0.0189874
crt; 3-hydroxybutyryl-CoA dehydratase [EC:4.2.1.55]	5217.9	0.231466	6367.76	0.299989	0.837149	0.0649044	0.100952
galK; galactokinase [EC:2.7.1.6]	16267.2	0.0617168	19478.9	0.0929087	0.837009	1.66734e-08	1.92613e-07
E3.2.1.45, GBA, srfJ; glucosylceramidase [EC:3.2.1.45]	4698.29	0.176453	5657.39	0.208833	0.836745	0.00688327	0.0144302
ABC-2.AB.P; antibiotic transport system permease protein	6711.12	0.112472	8140.89	0.204557	0.836142	0.00183548	0.00462625
IDH1, IDH2, icd; isocitrate dehydrogenase [EC:1.1.1.42]	6209.76	0.216602	7393.86	0.198947	0.835857	0.0158404	0.0297745
cynT, can; carbonic anhydrase [EC:4.2.1.1]	3382.49	0.158825	4198.43	0.314963	0.835418	0.0323038	0.0550703
serA, PHGDH; D-3-phosphoglycerate dehydrogenase [EC:1.1.1.95]	14092	0.112818	17057.9	0.175523	0.835196	0.00117733	0.00313407
E3.6.1.27, bacA; undecaprenyl-diphosphatase [EC:3.6.1.27]	12801.5	0.123609	15594.5	0.203101	0.833564	0.00327302	0.00756203
DPM1; dolichol-phosphate mannosyltransferase [EC:2.4.1.83]	5438.56	0.145178	6837.74	0.360036	0.83329	0.0369531	0.0619049
luxS; S-ribosylhomocysteine lyase [EC:4.4.1.21]	4538.6	0.126313	5445	0.120281	0.833273	2.13289e-05	9.96245e-05
rbsB; ribose transport system substrate-binding protein	5181.15	0.238003	6587.08	0.459283	0.832117	0.108088	0.158558
E2.3.1.54, pflD; formate C-acetyltransferase [EC:2.3.1.54]	20491.3	0.17558	24997.6	0.231138	0.830444	0.0112491	0.0219635
pyrE; orotate phosphoribosyltransferase [EC:2.4.2.10]	12565	0.0679358	15210.4	0.127723	0.830089	5.07036e-07	3.87795e-06
E2.5.1.56, neuB; N-acetylneuraminate synthase [EC:2.5.1.56]	18164.4	0.199863	22357.4	0.286846	0.828821	0.0255822	0.0448903
glnA; glutamine synthetase [EC:6.3.1.2]	41699.5	0.0789322	50592.3	0.122582	0.82811	1.9039e-06	1.31964e-05
RP-S10, rpsJ; small subunit ribosomal protein S10	8966.7	0.0954608	10853.6	0.118285	0.828108	2.20361e-06	1.47217e-05
hutU, UROC1; urocanate hydratase [EC:4.2.1.49]	6073.2	0.1915	7644.67	0.370253	0.827983	0.043269	0.0709842
PCYT1; choline-phosphate cytidylyltransferase [EC:2.7.7.15]	3978.61	0.250974	4894.86	0.328441	0.826407	0.0700043	0.107826
folD; methylenetetrahydrofolate dehydrogenase (NADP+) / methenyltetrahydrofolate cyclohydrolase [EC:1.5.1.5 3.5.4.9]	14121.7	0.0508747	17236.8	0.136151	0.825457	7.13454e-07	5.27984e-06
QARS, glnS; glutaminyl-tRNA synthetase [EC:6.1.1.18]	16243.5	0.100411	20019.4	0.200711	0.824773	0.000819995	0.00231983
nadA; quinolinate synthase [EC:2.5.1.72]	6011.2	0.215677	7341.89	0.260329	0.82474	0.021942	0.0393748
E4.1.1.15, gadB, gadA, GAD; glutamate decarboxylase [EC:4.1.1.15]	1379.88	0.283274	1822.12	0.527562	0.824291	0.161319	0.225198
FUCA; alpha-L-fucosidase [EC:3.2.1.51]	13922.6	0.167285	17133.7	0.216778	0.82301	0.00461439	0.0101939
E3.2.1.55, abfA; alpha-N-arabinofuranosidase [EC:3.2.1.55]	15491.9	0.216259	18868	0.220356	0.821998	0.0124447	0.024128
LYS1; saccharopine dehydrogenase (NAD+, L-lysine forming) [EC:1.5.1.7]	6856.76	0.205765	8490.59	0.27691	0.821817	0.0209331	0.0379949
E1.17.7.1, gcpE, ispG; (E)-4-hydroxy-3-methylbut-2-enyl-diphosphate synthase [EC:1.17.7.1]	13534.8	0.132481	16615.8	0.170629	0.820149	0.000370839	0.00114557
E2.7.1.30, glpK; glycerol kinase [EC:2.7.1.30]	19906.9	0.122102	24254	0.11328	0.820094	3.61431e-06	2.22682e-05
nspC; carboxynorspermidine decarboxylase [EC:4.1.1.-]	5244.98	0.203828	6435.92	0.228616	0.81968	0.0101292	0.0200237
afuC, fbpC; iron(III) transport system ATP-binding protein [EC:3.6.3.30]	2829.87	0.234095	3546.2	0.320972	0.818974	0.0418505	0.0692197
E4.2.1.47, gmd; GDPmannose 4,6-dehydratase [EC:4.2.1.47]	12475.4	0.150087	15763.7	0.298645	0.817323	0.0111131	0.0217362
deoC, DERA; deoxyribose-phosphate aldolase [EC:4.1.2.4]	10046.1	0.0849034	12319.2	0.0970694	0.816233	2.86651e-08	3.24383e-07
ribD; diaminohydroxyphosphoribosylaminopyrimidine deaminase / 5-amino-6-(5-phosphoribosylamino)uracil reductase [EC:3.5.4.26 1.1.1.193]	5032.16	0.148174	6267.93	0.224287	0.816108	0.00297882	0.00695475
ptb; phosphate butyryltransferase [EC:2.3.1.19]	6367.9	0.277588	7705.99	0.24687	0.815993	0.0321885	0.0550031
aguB; N-carbamoylputrescine amidase [EC:3.5.1.53]	3921.91	0.24019	4937.01	0.364193	0.815604	0.0384791	0.0641703
PTS-Fru-EIIC, fruA; PTS system, fructose-specific IIC component	4005.17	0.207684	4963.79	0.203326	0.807512	0.0020586	0.00510736
GARS, glyS1; glycyl-tRNA synthetase [EC:6.1.1.14]	20414.3	0.118735	25594.1	0.178895	0.805318	0.000106559	0.00040059
yajC; preprotein translocase subunit YajC	5740.67	0.13399	7196.34	0.200145	0.805144	0.00016207	0.000576077
E5.1.1.13; aspartate racemase [EC:5.1.1.13]	4436.87	0.323146	6928.85	0.791467	0.803822	0.281251	0.362291
cusA, silA; Cu(I)/Ag(I) efflux system membrane protein CusA/SilA	2069.9	0.290737	2651.92	0.38883	0.80308	0.0583909	0.0917217
E2.4.2.3, udp; uridine phosphorylase [EC:2.4.2.3]	6391.59	0.0911277	8174.44	0.239476	0.802302	0.00083526	0.00233915
malQ; 4-alpha-glucanotransferase [EC:2.4.1.25]	21831.4	0.115059	27502.4	0.171227	0.802153	0.000104885	0.000396987
secDF; SecD/SecF fusion protein	13083.8	0.125695	16654.1	0.249116	0.801627	0.000941452	0.00259075
E2.1.1.37, DNMT, dcm; DNA (cytosine-5-)-methyltransferase [EC:2.1.1.37]	52121.2	0.140524	65757.8	0.191741	0.801306	0.000339221	0.0010627
rpiB; ribose 5-phosphate isomerase B [EC:5.3.1.6]	7201.86	0.167966	9013.17	0.168238	0.800841	0.000295198	0.000939028
argD; acetylornithine/N-succinyldiaminopimelate aminotransferase [EC:2.6.1.11 2.6.1.17]	9793.27	0.247054	12187.2	0.241857	0.800835	0.0155337	0.0293562
E3.2.1.24; alpha-mannosidase [EC:3.2.1.24]	11172	0.259366	13963.8	0.243764	0.799455	0.00946186	0.0189408
AROA2, aroA; 3-deoxy-7-phosphoheptulonate synthase [EC:2.5.1.54]	4337.08	0.243667	5406.92	0.234149	0.796023	0.00986346	0.0196384
E5.5.1.4, INO1; myo-inositol-1-phosphate synthase [EC:5.5.1.4]	5018.16	0.278818	6499.4	0.390267	0.795741	0.0515398	0.0828371
pstB; phosphate transport system ATP-binding protein [EC:3.6.3.27]	8278.68	0.341647	10319.6	0.401703	0.795728	0.0694392	0.107254
birA; BirA family transcriptional regulator, biotin operon repressor / biotin-[acetyl-CoA-carboxylase] ligase [EC:6.3.4.15]	6138.46	0.104254	7880.67	0.208505	0.794438	0.000369494	0.00114461
rfbF; glucose-1-phosphate cytidylyltransferase [EC:2.7.7.33]	7210.03	0.244703	9356.4	0.355552	0.793145	0.0251804	0.0443255
fliJ; flagellar FliJ protein	867.501	0.260474	1140.72	0.417156	0.792287	0.0548293	0.0871142
uxaA; altronate hydrolase [EC:4.2.1.7]	7117.85	0.171959	9216.58	0.264928	0.790551	0.00373466	0.00845253
cbiD; cobalt-precorrin-5B (C1)-methyltransferase [EC:2.1.1.195]	1854.19	0.225482	2449.5	0.385096	0.790385	0.027486	0.0479276
glpA, glpD; glycerol-3-phosphate dehydrogenase [EC:1.1.5.3]	6188.3	0.202801	7999.97	0.274672	0.789131	0.00510519	0.0110149
nuoK; NADH-quinone oxidoreductase subunit K [EC:1.6.5.3]	2074.33	0.264984	2813.5	0.461128	0.787775	0.0557979	0.0885262
murQ; N-acetylmuramic acid 6-phosphate etherase [EC:4.2.1.126]	3740.81	0.324894	5028.26	0.494481	0.786188	0.073158	0.112216
vanY; D-alanyl-D-alanine carboxypeptidase [EC:3.4.16.4]	6468.87	0.247543	8281.62	0.260233	0.784701	0.00489684	0.0106691
mdh; malate dehydrogenase [EC:1.1.1.37]	6911.09	0.238307	9169.78	0.416907	0.784083	0.0261931	0.045784
pdxK, pdxY; pyridoxine kinase [EC:2.7.1.35]	5185.02	0.134428	6732.11	0.238136	0.78319	0.000197157	0.000681143
tdh; threonine 3-dehydrogenase [EC:1.1.1.103]	1443.53	0.295184	1807.25	0.244156	0.782869	0.00998013	0.0197996
hisZ; ATP phosphoribosyltransferase regulatory subunit	4739.28	0.255896	5991.38	0.224888	0.781144	0.00455293	0.0100984
ppa; inorganic pyrophosphatase [EC:3.6.1.1]	18006.9	0.0769601	23296.5	0.151672	0.779392	1.42068e-07	1.26042e-06
yhdR; aspartate aminotransferase [EC:2.6.1.1]	9469.76	0.248121	12263.1	0.272885	0.778202	0.00951937	0.0189874
E3.5.4.5, cdd; cytidine deaminase [EC:3.5.4.5]	5830.63	0.138162	7578.71	0.187282	0.777937	6.81948e-05	0.0002701
E4.2.1.2AB, fumB; fumarate hydratase subunit beta [EC:4.2.1.2]	4254.59	0.21729	5474.68	0.217015	0.777184	0.00247243	0.00605281
ribE, RIB5; riboflavin synthase [EC:2.5.1.9]	4751.72	0.16792	6233.77	0.259741	0.777173	0.00107027	0.00288089
mglC; methyl-galactoside transport system permease protein	3441.3	0.289665	4555.94	0.382238	0.774627	0.0291069	0.0504367
ATPVD, ntpD; V-type H+-transporting ATPase subunit D [EC:3.6.3.14]	2029.14	0.252644	2623.04	0.252963	0.774588	0.00423187	0.00948111
dgt; dGTPase [EC:3.1.5.1]	12984.7	0.114331	16989.8	0.185606	0.7745	2.36528e-05	0.000107504
ureB; urease subunit beta [EC:3.5.1.5]	1911.07	0.254748	2601.84	0.419297	0.774059	0.0250955	0.0442463
ABC-2.LPSE.A; lipopolysaccharide transport system ATP-binding protein	13548.9	0.277661	17358.9	0.270021	0.773698	0.00785246	0.016247
E2.4.1.129; peptidoglycan glycosyltransferase [EC:2.4.1.129]	2266.54	0.257101	2869.33	0.1506	0.772591	0.000624325	0.00182685
mglB; methyl-galactoside transport system substrate-binding protein	3494.04	0.290182	4712.75	0.453379	0.771894	0.0353729	0.0596179
dam; DNA adenine methylase [EC:2.1.1.72]	12508.4	0.220762	16088.9	0.182415	0.771406	0.00058102	0.0017137
E3.5.1.24; choloylglycine hydrolase [EC:3.5.1.24]	8688.15	0.0944168	12023	0.417432	0.770538	0.00361167	0.00820766
tyrA2; prephenate dehydrogenase [EC:1.3.1.12]	4301.62	0.202714	5607.89	0.224285	0.768968	0.000793638	0.00225101
rbsA; ribose transport system ATP-binding protein [EC:3.6.3.17]	11988.3	0.245931	16332.4	0.39781	0.7667	0.0154465	0.0292823
kdgK; 2-dehydro-3-deoxygluconokinase [EC:2.7.1.45]	13859.9	0.179757	18327.5	0.231548	0.764639	0.000489355	0.00146674
MET8; precorrin-2 dehydrogenase / sirohydrochlorin ferrochelatase [EC:1.3.1.76 4.99.1.4]	880.648	0.305249	1250.22	0.53273	0.764161	0.0451462	0.0734122
potA; spermidine/putrescine transport system ATP-binding protein [EC:3.6.3.31]	12971.9	0.0765015	17236.9	0.181104	0.763328	1.08375e-06	7.80438e-06
eda; 2-dehydro-3-deoxyphosphogluconate aldolase / 4-hydroxy-2-oxoglutarate aldolase [EC:4.1.2.14 4.1.3.16]	7352.41	0.125659	9892.64	0.2518	0.762302	0.000257502	0.00084488
K06001, trpB; tryptophan synthase beta chain [EC:4.2.1.20]	11077	0.144647	14704.5	0.200797	0.76201	5.45077e-05	0.000221425
thiG; thiamine biosynthesis ThiG	4714.81	0.168396	6334.94	0.277499	0.761719	0.000954447	0.00261354
cbiG; cobalt-precorrin 5A hydrolase [EC:3.7.1.12]	960.898	0.200265	1306.12	0.327342	0.760737	0.00481327	0.0105077
E3.1.1.3; triacylglycerol lipase [EC:3.1.1.3]	2254.06	0.309693	2985.56	0.348966	0.76017	0.0155384	0.0293562
ABC.NGC.S; N-acetylglucosamine transport system substrate-binding protein	1098.72	0.404224	1419.41	0.309659	0.757732	0.0231078	0.0412002
pfkA, PFK; 6-phosphofructokinase 1 [EC:2.7.1.11]	29019.6	0.108545	38354.6	0.0973347	0.755894	4.40818e-10	6.34892e-09
pheA; chorismate mutase / prephenate dehydratase [EC:5.4.99.5 4.2.1.51]	5725.83	0.220264	7641.71	0.250329	0.754305	0.00177971	0.00451648
kdpD; two-component system, OmpR family, sensor histidine kinase KdpD [EC:2.7.13.3]	1859.01	0.253271	2504.99	0.313989	0.753793	0.00287279	0.00680687
nuoG; NADH-quinone oxidoreductase subunit G [EC:1.6.5.3]	7271.7	0.21292	9684.81	0.206131	0.752928	0.000202002	0.000691421
E2.7.1.71, aroK, aroL; shikimate kinase [EC:2.7.1.71]	4796.5	0.171411	6424.81	0.201467	0.752003	4.94456e-05	0.000203233
E4.1.1.32, pckA, PEPCK; phosphoenolpyruvate carboxykinase (GTP) [EC:4.1.1.32]	3045.04	0.294656	4066.96	0.314837	0.751163	0.0118704	0.0230548
E4.1.1.3A, oadA; oxaloacetate decarboxylase, alpha subunit [EC:4.1.1.3]	11960.1	0.141681	16038.2	0.157881	0.748814	1.67894e-06	1.17844e-05
agrA; two-component system, AgrA family, response regulator AgrA	4108.97	0.244204	5784.63	0.396884	0.747052	0.00912015	0.0183815
ATPVA, ntpA; V-type H+-transporting ATPase subunit A [EC:3.6.3.14]	4695.17	0.252498	6312.92	0.251453	0.743779	0.00144588	0.00376404
E3.1.6.1, aslA; arylsulfatase [EC:3.1.6.1]	424.218	0.475628	725.423	0.559952	0.743139	0.412352	0.490086
UAP1; UDP-N-acetylglucosamine pyrophosphorylase [EC:2.7.7.23]	7400.34	0.288221	9961.84	0.286781	0.741476	0.00288045	0.00680687
mglA; methyl-galactoside transport system ATP-binding protein [EC:3.6.3.17]	5124.52	0.279386	7119.91	0.386855	0.739997	0.011368	0.0221566
hpaB; 4-hydroxyphenylacetate 3-monooxygenase [EC:1.14.14.9]	803.452	0.249814	1106.07	0.300192	0.739093	0.0029197	0.00687462
E2.7.1.17; xylulokinase [EC:2.7.1.17]	11135.4	0.130034	15250.6	0.192933	0.738643	5.72685e-06	3.25569e-05
RP-L32, rpmF; large subunit ribosomal protein L32	3317.97	0.156528	4639.63	0.267545	0.735746	0.00020794	0.000703067
pstS; phosphate transport system substrate-binding protein	4062.43	0.34344	5355.96	0.298656	0.735044	0.0101601	0.020049
rfbH; CDP-6-deoxy-D-xylo-4-hexulose-3-dehydrase	5746.27	0.257435	8353.91	0.443318	0.734492	0.0167071	0.0312447
melA; alpha-galactosidase [EC:3.2.1.22]	4800.97	0.371097	6538.74	0.36819	0.73338	0.0214839	0.0387408
purT; phosphoribosylglycinamide formyltransferase 2 [EC:2.1.2.2]	5726.49	0.254383	8260.3	0.441204	0.730191	0.0073818	0.015417
E2.6.1.1A, aspB; aspartate aminotransferase [EC:2.6.1.1]	6209.64	0.145823	8602.93	0.201064	0.728736	2.63294e-06	1.7176e-05
coaX; type III pantothenate kinase [EC:2.7.1.33]	5760.3	0.181364	7994.47	0.216055	0.727029	2.563e-05	0.000114612
bioD; dethiobiotin synthetase [EC:6.3.3.3]	2739.79	0.223563	3955.58	0.389728	0.718459	0.00190814	0.00478762
panC; pantoate--beta-alanine ligase [EC:6.3.2.1]	5923.57	0.123118	8467.98	0.2463	0.713983	3.16057e-06	2.0029e-05
iolD; 3D-(3,5/4)-trihydroxycyclohexane-1,2-dione hydrolase [EC:3.7.1.-]	3076.75	0.326705	4249.95	0.256624	0.713833	0.000783501	0.00222795
iolG; myo-inositol 2-dehydrogenase [EC:1.1.1.18]	2580.15	0.242003	3615.82	0.243581	0.713209	0.000168585	0.000596975
accB, bccP; acetyl-CoA carboxylase biotin carboxyl carrier protein	1248.98	0.265888	1772	0.284885	0.712967	0.000263988	0.000861066
pstA; phosphate transport system permease protein	4257.41	0.329007	5715.31	0.184506	0.712585	0.00118133	0.00313419
nfo; deoxyribonuclease IV [EC:3.1.21.2]	9767.24	0.101752	13867.2	0.175205	0.711993	1.35752e-08	1.61881e-07
uxaB; tagaturonate reductase [EC:1.1.1.58]	5915.62	0.227978	8470.33	0.290405	0.711967	0.000372536	0.00114762
E2.3.1.57, speG; diamine N-acetyltransferase [EC:2.3.1.57]	867.776	0.398271	1320.79	0.640739	0.710746	0.0393892	0.0654911
porD; pyruvate ferredoxin oxidoreductase, delta subunit [EC:1.2.7.1]	1039.74	0.267668	1479.85	0.278013	0.70913	0.00062269	0.00182685
E1.12.7.2L; ferredoxin hydrogenase large subunit [EC:1.12.7.2]	1204.33	0.245904	1788.32	0.42396	0.708132	0.00285357	0.00677647
treS; maltose alpha-D-glucosyltransferase/ alpha-amylase [EC:5.4.99.16 3.2.1.1]	3073.65	0.278583	4359.56	0.307434	0.707937	0.00102572	0.00278805
nuoCD; NADH-quinone oxidoreductase subunit C/D [EC:1.6.5.3]	4600.36	0.225273	6903.1	0.424407	0.706875	0.00276891	0.00664659
porB; pyruvate ferredoxin oxidoreductase, beta subunit [EC:1.2.7.1]	5581.78	0.237003	7839.66	0.189745	0.705006	8.03378e-06	4.30409e-05
nadB; L-aspartate oxidase [EC:1.4.3.16]	8077.31	0.163731	11684.9	0.260141	0.704858	2.20058e-05	0.000102111
rbsC; ribose transport system permease protein	4605.94	0.290662	6753.47	0.40198	0.704027	0.00271576	0.00653379
SIG3.3.2, sigB; RNA polymerase sigma-B factor	26195.6	0.180809	37361.1	0.192818	0.703468	2.82825e-06	1.8026e-05
ABC.SN.S, ssuA, tauA; sulfonate/nitrate/taurine transport system substrate-binding protein	5693.61	0.209694	8263.67	0.292373	0.703393	0.000121485	0.000453626
ATPVF, ntpF; V-type H+-transporting ATPase subunit F [EC:3.6.3.14]	471.138	0.331052	663.444	0.313925	0.703265	0.00637331	0.01342
E2.1.1.131, cobJ, cbiH; precorrin-3B C17-methyltransferase [EC:2.1.1.131]	1061.14	0.321463	1596.88	0.469115	0.702853	0.00821764	0.0168143
cbiM; cobalt/nickel transport system permease protein	3682.19	0.257209	5276.34	0.27738	0.702792	0.000193734	0.000672381
rfbG; CDP-glucose 4,6-dehydratase [EC:4.2.1.45]	4621.7	0.243259	6737.48	0.31327	0.701746	0.000872627	0.00241936
panD; aspartate 1-decarboxylase [EC:4.1.1.11]	3484.33	0.169935	5023.33	0.229947	0.700692	2.80711e-06	1.79947e-05
FTCD; glutamate formiminotransferase / formiminotetrahydrofolate cyclodeaminase [EC:2.1.2.5 4.3.1.4]	2523.76	0.194406	3814.2	0.416283	0.700606	0.00109838	0.00294227
E4.3.1.17, sdaA; L-serine dehydratase [EC:4.3.1.17]	8797.79	0.119466	12718.6	0.192908	0.700173	5.71768e-08	6.09703e-07
uxuA; mannonate dehydratase [EC:4.2.1.8]	9882.37	0.214247	14147	0.223063	0.697426	1.34564e-05	6.51033e-05
iolC; 5-dehydro-2-deoxygluconokinase [EC:2.7.1.92]	906.973	0.406678	1295.25	0.315379	0.694354	0.00122118	0.00321685
msmX, msmK; maltose/maltodextrin transport system ATP-binding protein	23596.4	0.151063	34779.9	0.271189	0.693492	2.67038e-06	1.73184e-05
nuoF; NADH-quinone oxidoreductase subunit F [EC:1.6.5.3]	7004.39	0.192896	10215	0.231246	0.692088	6.20936e-06	3.46255e-05
ald; alanine dehydrogenase [EC:1.4.1.1]	2953.13	0.138749	4510.92	0.387106	0.69183	0.000194014	0.000672381
CS, gltA; citrate synthase [EC:2.3.3.1]	9863.43	0.211624	14149.2	0.167715	0.690584	2.53894e-06	1.6805e-05
virD4, lvhD4; type IV secretion system protein VirD4	11622.6	0.316976	16768.5	0.29984	0.690454	0.00137086	0.00357714
idsA; geranylgeranyl diphosphate synthase, type I [EC:2.5.1.1 2.5.1.10 2.5.1.29]	503.536	0.323861	724.256	0.294549	0.686279	0.000265808	0.00086446
ABC-2.LPSE.P; lipopolysaccharide transport system permease protein	3541.61	0.346978	5203.59	0.407818	0.685659	0.00416092	0.009341
cysC; adenylylsulfate kinase [EC:2.7.1.25]	1644.24	0.193418	2470.33	0.308345	0.683341	5.56145e-05	0.000225097
nuoL; NADH-quinone oxidoreductase subunit L [EC:1.6.5.3]	7434.27	0.243371	11408.6	0.41247	0.681955	0.000898269	0.00248424
E4.2.1.2AA, fumA; fumarate hydratase subunit alpha [EC:4.2.1.2]	5058.68	0.207264	7423.38	0.212045	0.681648	7.43166e-06	4.02035e-05
paaK; phenylacetate-CoA ligase [EC:6.2.1.30]	10377.8	0.206564	15108.2	0.155415	0.681445	1.56479e-07	1.35574e-06
spo0A; two-component system, response regulator, stage 0 sporulation protein A	6076.61	0.203929	9006.53	0.239411	0.681283	1.15793e-05	5.86367e-05
ATPVB, ntpB; V-type H+-transporting ATPase subunit B [EC:3.6.3.14]	4096.24	0.222391	6053.08	0.251944	0.68051	3.14659e-05	0.000135781
ABC-2.AB.A; antibiotic transport system ATP-binding protein	61331.6	0.144138	90967.7	0.202384	0.679981	3.55454e-08	3.86469e-07
porG; pyruvate ferredoxin oxidoreductase, gamma subunit [EC:1.2.7.1]	4099.47	0.272502	5953.24	0.211317	0.678765	1.71678e-05	8.17127e-05
cobA; uroporphyrin-III C-methyltransferase [EC:2.1.1.107]	693.89	0.310529	1046.3	0.4216	0.67816	0.00114663	0.00306413
E2.4.1.-; [EC:2.4.1.-]	8860.95	0.148295	13012.6	0.114779	0.677614	4.29228e-11	8.35112e-10
E2.7.1.107, DGK, dgkA; diacylglycerol kinase (ATP dependent) [EC:2.7.1.107]	810.548	0.328871	1254.61	0.455323	0.677282	0.00356638	0.00813809
nadC, QPRT; nicotinate-nucleotide pyrophosphorylase (carboxylating) [EC:2.4.2.19]	4779.21	0.176397	7271.56	0.311532	0.676538	2.55942e-05	0.000114612
pduP; propionaldehyde dehydrogenase	1185.81	0.265483	1859.88	0.440292	0.675263	0.00191343	0.00479006
ribH, RIB4; 6,7-dimethyl-8-ribityllumazine synthase [EC:2.5.1.78]	4306.87	0.145426	6517.55	0.230864	0.671118	9.84577e-08	9.42742e-07
E3.2.1.31, GUSB, uidA; beta-glucuronidase [EC:3.2.1.31]	3829.42	0.35832	5498.48	0.230177	0.670007	0.000373648	0.00114785
PTS-Gat-EIIC, gatC; PTS system, galactitol-specific IIC component	6848.16	0.360402	11130.3	0.604271	0.668933	0.0150917	0.0287573
ABC.SN.P, ssuC, tauC; sulfonate/nitrate/taurine transport system permease protein	10219.2	0.202343	15433	0.22966	0.667859	4.71419e-06	2.76371e-05
E3.1.1.11; pectinesterase [EC:3.1.1.11]	1832.8	0.260502	2760.51	0.279741	0.665832	1.33908e-05	6.51033e-05
cysM; cysteine synthase B [EC:2.5.1.47]	791.676	0.384414	1242.31	0.463657	0.665663	0.0110224	0.0215969
E3.1.2.6, gloB; hydroxyacylglutathione hydrolase [EC:3.1.2.6]	598.261	0.184302	951.847	0.386978	0.664219	0.00015232	0.000550457
hya; hyaluronoglucosaminidase [EC:3.2.1.35]	1127.25	0.272497	1771.15	0.36449	0.656242	0.00029551	0.000939028
E1.5.1.12; 1-pyrroline-5-carboxylate dehydrogenase [EC:1.5.1.12]	460.002	0.324149	758.416	0.513001	0.653104	0.00448906	0.0099767
E2.1.1.133, cobM, cbiF; precorrin-4 C11-methyltransferase [EC:2.1.1.133]	1502.41	0.241592	2427.09	0.411337	0.64974	0.000278471	0.000897745
ATPVK, ntpK; V-type H+-transporting ATPase subunit K [EC:3.6.3.14]	1515.67	0.282747	2344.36	0.298045	0.649276	3.70797e-05	0.000157553
gmhA, lpcA; D-sedoheptulose 7-phosphate isomerase [EC:5.3.1.28]	3510.69	0.265767	5331.5	0.195296	0.64911	4.95398e-06	2.86144e-05
yfbR; 5-nucleotidase [EC:3.1.3.5]	2139.97	0.249754	3339.5	0.26243	0.644282	9.66112e-06	5.00663e-05
natB; sodium transport system permease protein	1072.15	0.226795	1691.16	0.274018	0.643483	8.12361e-06	4.33129e-05
cysN; sulfate adenylyltransferase subunit 1 [EC:2.7.7.4]	2596.58	0.223319	4112.86	0.288546	0.638771	4.55731e-06	2.69105e-05
napH; ferredoxin-type protein NapH	527.184	0.277961	816.532	0.235913	0.638731	1.2582e-05	6.28532e-05
pldB; lysophospholipase [EC:3.1.1.5]	634.198	0.337706	1012.99	0.398359	0.638058	0.000826315	0.00233166
glpB; glycerol-3-phosphate dehydrogenase subunit B [EC:1.1.5.3]	492.566	0.477015	856.268	0.660289	0.632066	0.0168354	0.0314317
glpC; glycerol-3-phosphate dehydrogenase subunit C [EC:1.1.5.3]	1082.51	0.368094	1716.67	0.386841	0.630918	0.000638505	0.00185853
E1.4.1.16; diaminopimelate dehydrogenase [EC:1.4.1.16]	4367.44	0.1383	7141.78	0.272034	0.628537	7.98596e-08	8.12516e-07
porA; pyruvate ferredoxin oxidoreductase, alpha subunit [EC:1.2.7.1]	7543.3	0.245789	11890.7	0.162272	0.622935	7.60096e-08	7.87801e-07
NAGLU; alpha-N-acetylglucosaminidase [EC:3.2.1.50]	731.602	0.341604	1264.62	0.526563	0.62019	0.00150483	0.0038992
iolB; 5-deoxy-glucuronate isomerase [EC:5.3.1.-]	717.87	0.476966	1110.43	0.319377	0.619669	0.000189705	0.000665767
uxaC; glucuronate isomerase [EC:5.3.1.12]	10983.3	0.205348	17805.1	0.232215	0.619235	1.05233e-07	9.80697e-07
cysD; sulfate adenylyltransferase subunit 2 [EC:2.7.7.4]	3059.65	0.230444	4959.69	0.25229	0.618265	3.10252e-07	2.45764e-06
hutH, HAL; histidine ammonia-lyase [EC:4.3.1.3]	5097.64	0.169741	8689.32	0.375645	0.617394	8.68728e-06	4.58732e-05
OGG1; N-glycosylase/DNA lyase [EC:3.2.2.- 4.2.99.18]	2304.3	0.270754	3759.12	0.287689	0.617374	7.20564e-06	3.95825e-05
tctA; putative tricarboxylic transport membrane protein	2220.45	0.297026	3713.56	0.413448	0.615602	0.000325906	0.00102679
E3.5.4.4, ADA, add; adenosine deaminase [EC:3.5.4.4]	3688.69	0.210298	7340.16	0.728573	0.614069	0.0033677	0.00773246
aspA; aspartate ammonia-lyase [EC:4.3.1.1]	2280.93	0.180668	3848.17	0.327655	0.611262	2.7129e-07	2.18572e-06
hemL; glutamate-1-semialdehyde 2,1-aminomutase [EC:5.4.3.8]	6133.42	0.197156	10552.3	0.37934	0.603645	2.54575e-06	1.6805e-05
nuoE; NADH-quinone oxidoreductase subunit E [EC:1.6.5.3]	2123.73	0.210416	3582.47	0.249673	0.597339	9.86096e-08	9.42742e-07
ppc; phosphoenolpyruvate carboxylase [EC:4.1.1.31]	806.179	0.821676	7152.03	1.35607	0.596389	0.4418	0.516831
ureA; urease subunit gamma [EC:3.5.1.5]	1693.94	0.352076	2878.16	0.355945	0.590918	2.24126e-05	0.000103135
iolE; inosose dehydratase [EC:4.2.1.44]	1687.47	0.314697	2845.99	0.300003	0.588138	6.2796e-06	3.48204e-05
tenA; thiaminase (transcriptional activator TenA) [EC:3.5.99.2]	391.193	0.388815	680.541	0.400979	0.580185	0.000206311	0.000701837
E4.2.3.12, queD, ptpS, PTS; 6-pyruvoyl tetrahydrobiopterin synthase [EC:4.2.3.12]	2175.17	0.268867	3787.91	0.244881	0.569695	1.52436e-07	1.34168e-06
cbiB, cobD; adenosylcobinamide-phosphate synthase [EC:6.3.1.10]	1948.71	0.202688	3432.69	0.206518	0.568413	5.54797e-10	7.78572e-09
ulaF, sgaE; L-ribulose-5-phosphate 4-epimerase [EC:5.1.3.4]	875.116	0.281758	1568	0.35092	0.567524	1.29221e-06	9.18626e-06
mmdA; methylmalonyl-CoA decarboxylase alpha chain [EC:4.1.1.41]	412.618	0.311884	738.093	0.369835	0.566483	1.36189e-05	6.53826e-05
cobL; precorrin-6Y C5,15-methyltransferase (decarboxylating) [EC:2.1.1.132]	1282.8	0.318381	2318.4	0.33651	0.562063	5.32741e-06	3.06119e-05
ureC; urease subunit alpha [EC:3.5.1.5]	6170.72	0.245577	11484.7	0.392899	0.558169	3.45282e-07	2.71573e-06
htrB; lipid A biosynthesis lauroyl acyltransferase [EC:2.3.1.-]	1316.19	0.284956	2493.78	0.432244	0.557815	2.94035e-05	0.000128887
serB, PSPH; phosphoserine phosphatase [EC:3.1.3.3]	4104.01	0.232555	8003.59	0.475659	0.544284	1.21936e-06	8.72433e-06
E3.5.4.3, guaD; guanine deaminase [EC:3.5.4.3]	2012.86	0.150846	3823.92	0.30805	0.54231	5.61639e-10	7.78572e-09
E5.4.1.2, cobH, cbiC; precorrin-8X methylmutase [EC:5.4.1.2]	1133.36	0.292127	2229.95	0.478636	0.539851	2.70165e-05	0.000119845
cobD; threonine-phosphate decarboxylase [EC:4.1.1.81]	1386.65	0.19721	2634.96	0.248247	0.530872	1.96587e-11	4.63861e-10
natA; sodium transport system ATP-binding protein	2026.79	0.255979	3937.48	0.303361	0.522599	1.29636e-07	1.17841e-06
pstC; phosphate transport system permease protein	3956.8	0.265575	7535.78	0.169312	0.513621	1.08485e-10	1.82287e-09
ATPVI, ntpI; V-type H+-transporting ATPase subunit I [EC:3.6.3.14]	1986.4	0.193778	3933.8	0.210248	0.508142	2.91709e-12	8.08764e-11
resD; two-component system, OmpR family, response regulator ResD	613.391	0.277189	1232.83	0.29798	0.502057	1.75716e-08	2.00896e-07
E6.5.1.1, lig; DNA ligase (ATP) [EC:6.5.1.1]	532.146	0.478878	1221.87	0.719196	0.495343	0.00259986	0.0062953
E6.3.5.10, cobQ, cbiP; adenosylcobyric acid synthase [EC:6.3.5.10]	2521.55	0.227767	5193.13	0.258304	0.490366	2.70551e-11	5.77002e-10
cobP, cobU; adenosylcobinamide kinase / adenosylcobinamide-phosphate guanylyltransferase [EC:2.7.1.156 2.7.7.62]	877.51	0.285394	1867.81	0.330277	0.475862	4.78493e-10	6.80319e-09
araG; L-arabinose transport system ATP-binding protein [EC:3.6.3.17]	435.124	0.473124	981.806	0.63463	0.474026	0.000202801	0.00069202
E2.5.1.16, SRM, speE; spermidine synthase [EC:2.5.1.16]	871.936	0.363131	1795.97	0.22144	0.469729	1.48142e-09	1.9794e-08
E2.4.2.21, cobU, cobT; nicotinate-nucleotide--dimethylbenzimidazole phosphoribosyltransferase [EC:2.4.2.21]	2112	0.234634	4633.03	0.241079	0.455857	1.88663e-12	5.81188e-11
SOD1; superoxide dismutase, Cu-Zn family [EC:1.15.1.1]	930.568	0.374551	1984.12	0.247395	0.454864	4.38618e-09	5.46547e-08
cobB-cbiA; cobyrinic acid a,c-diamide synthase [EC:6.3.5.9 6.3.5.11]	2536	0.25809	5551.85	0.247891	0.454362	5.3225e-11	9.83775e-10
regX3; two-component system, OmpR family, response regulator RegX3	676.828	0.294558	1541.73	0.282264	0.437884	5.43107e-11	9.87386e-10
mmsA, iolA, ALDH6A1; malonate-semialdehyde dehydrogenase (acetylating) / methylmalonate-semialdehyde dehydrogenase [EC:1.2.1.18 1.2.1.27]	902.708	0.301936	2183.5	0.317252	0.415492	8.19785e-11	1.42053e-09
PTS-Aga-EIIA, agaF; PTS system, N-acetylgalactosamine-specific IIA component [EC:2.7.1.69]	485.921	0.472903	1521.86	0.836038	0.405735	0.000335916	0.00105533
PTS-Dgl-EIIA, gamP; PTS system, D-glucosamine-specific IIA component [EC:2.7.1.69]	2005.41	0.2904	5006.7	0.247622	0.395685	1.7245e-12	5.4642e-11
alaA; alanine-synthesizing transaminase [EC:2.6.1.66 2.6.1.2]	999.16	0.443608	2517.68	0.495695	0.395585	2.39034e-07	1.97828e-06
E3.5.3.11, speB; agmatinase [EC:3.5.3.11]	857.39	0.326557	2185.36	0.341639	0.39518	4.64772e-11	8.73614e-10
E3.6.1.22, NUDT12, nudC; NAD+ diphosphatase [EC:3.6.1.22]	1391.91	0.315283	3504.23	0.197335	0.388484	5.57397e-14	2.68763e-12
cobN; cobaltochelatase CobN [EC:6.6.1.2]	2210.17	0.325579	6058.8	0.425755	0.378373	1.58957e-09	2.09861e-08
entC; isochorismate synthase [EC:5.4.4.2]	895.31	0.364146	2372.81	0.271402	0.368167	5.26517e-12	1.39026e-10
E2.7.8.26, cobS, cobV; adenosylcobinamide-GDP ribazoletransferase [EC:2.7.8.26]	1267.5	0.277931	3465.25	0.25292	0.360746	6.61092e-14	3.0548e-12
E4.1.1.12; aspartate 4-decarboxylase [EC:4.1.1.12]	2771.05	0.221441	8301.9	0.41194	0.350491	2.37156e-12	6.92121e-11
E4.1.1.50, speD; S-adenosylmethionine decarboxylase [EC:4.1.1.50]	518.097	0.372031	1487.75	0.369377	0.349354	8.61043e-11	1.46907e-09
phoB; two-component system, OmpR family, phosphate regulon response regulator PhoB	3608.14	0.210137	10687	0.18863	0.336969	3.35468e-19	6.20057e-17
dcuB; anaerobic C4-dicarboxylate transporter DcuB	899.217	0.452267	2749.52	0.482601	0.334419	2.40889e-09	3.07064e-08
E3.2.1.54; cyclomaltodextrinase [EC:3.2.1.54]	504.856	0.646515	1552.41	0.557658	0.326424	7.23182e-07	5.31131e-06
xylA; xylose isomerase [EC:5.3.1.5]	2884.7	0.217584	9140.51	0.291361	0.322899	2.22758e-16	2.2458e-14
fabB; 3-oxoacyl-[acyl-carrier-protein] synthase I [EC:2.3.1.41]	1314.19	0.295508	4511.97	0.406612	0.306154	2.99845e-11	6.18096e-10
NEU1; sialidase-1 [EC:3.2.1.18]	347.676	0.381308	1264.64	0.45946	0.287117	2.12495e-11	4.80932e-10
ade; adenine deaminase [EC:3.5.4.2]	3065.15	0.201454	12429.1	0.676935	0.286318	3.38705e-11	6.72385e-10
uhpC; MFS transporter, OPA family, sugar phosphate sensor protein UhpC	401.591	0.35169	1436.16	0.344184	0.27512	4.34619e-13	1.66204e-11
E4.2.2.2, pel; pectate lyase [EC:4.2.2.2]	619.73	0.365024	2447.25	0.489119	0.270248	2.10075e-11	4.80932e-10
cssR; two-component system, OmpR family, response regulator CssR	353.009	0.680004	1882.9	0.659871	0.233914	7.01084e-05	0.00027571
*All domains selected for sample A, family with ≥ 2 counts(5447 to 4614), normalized Total Sum Scaling Median abundance 30 (3505 removed, left with 1109 genes)
*TSS removes technical bias related to different sequencing depth in different libraries via simply dividing each feature count with the total library size to yield relative proportion of counts for that feature. For easier interpretation, we can multiply it by 10,000,000 to get the number of reads corresponding to that feature per 10 million reads
