# Supplementary material for: Lactobacilli and other gastrointestinal microbiota of Peromyscus leucopus, reservoir host for agents of Lyme disease and other zoonoses in North America
Source: PLoS One. 2020 Aug 20;15(8):e0231801. doi: 10.1371/journal.pone.0231801 (PMC7446861; doi:10.1371/journal.pone.0231801)
Supplement: S13 Table — (XLSX) [file pone.0231801.s017.xlsx]

## Sheet: Sheet1
Table S13. Reads of gut metagenomes of Peromyscus leucopus and Mus musculus by KEGG orthology gene for individual animals and data for analysis of Table S11.
	Mus	Mus	Mus	Mus	Mus	Mus	Mus	Mus	Mus	Mus	Mus	Mus	Mus	Mus	Mus	Mus	Mus	Mus	Mus	Mus	Peromyscus	Peromyscus	Peromyscus	Peromyscus	Peromyscus	Peromyscus	Peromyscus	Peromyscus	Peromyscus	Peromyscus	Peromyscus	Peromyscus	Peromyscus	Peromyscus	Peromyscus	Peromyscus	Peromyscus	Peromyscus	Peromyscus	Peromyscus
Gene	101	102	103	104	105	106	107	108	109	115	116	118	120	M2_05	UF1	UF2	UF3	UM1	UM2	UM3	22258	22275	22277	22278	22279	22281	22282	22284	22289	22292	22315	22316	22319	22321	22325	22327	22332	22335	22339	22341
6DCS; 6'-deoxychalcone synthase [EC:2.3.1.170] ko00941	7	11	6	7	6	10	14	2	3	6	4	3	4	8	13	14	13	12	6	2	26	8	15	10	8	7	7	19	22	20	40	24	24	18	16	29	22	28	32	35
AACS, acsA; acetoacetyl-CoA synthetase [EC:6.2.1.16] ko00650	0	0	0	0	0	0	0	0	0	0	0	0	0	0	0	0	0	0	0	0	1	0	1	3	2	0	8	6	0	4	1	0	1	4	2	0	1	1	1	2
AARS, alaS; alanyl-tRNA synthetase [EC:6.1.1.7] ko00970	3497	2445	2146	3311	2623	2673	3361	1906	1776	2203	2077	1659	1787	2389	1603	2584	2141	1541	1646	2036	2329	1390	3213	2603	2749	2114	2208	2399	2705	3716	1783	2540	2250	2416	2247	2134	2223	2142	2318	2900
ABC-2.AB.A; antibiotic transport system ATP-binding protein ko02010	4997	5282	6634	5465	6080	5243	6639	5120	4330	6207	6067	6798	2979	5865	4076	4220	5274	7301	6469	4332	4365	1909	3415	2522	3798	3423	2881	3424	4878	5132	3013	4371	4338	2984	3785	4157	4074	3772	3756	4546
ABC-2.AB.P; antibiotic transport system permease protein ko02010	774	440	599	841	665	554	703	432	345	591	497	500	284	477	291	492	419	642	442	266	449	231	548	469	486	393	370	377	456	670	331	362	380	411	344	301	450	394	393	417
ABC-2.CPSE.A; capsular polysaccharide transport system ATP-binding protein ko02010	2	0	2	2	1	5	5	6	0	4	5	7	1	1	2	0	6	7	3	1	3	3	6	2	34	14	6	26	11	15	14	5	3	6	4	5	5	4	5	7
ABC-2.CPSE.P1; capsular polysaccharide transport system permease protein ko02010	0	0	0	0	0	0	0	0	0	0	0	0	0	0	0	0	0	0	0	0	4	1	7	2	18	3	1	3	0	6	5	0	2	3	1	2	1	0	1	0
ABC-2.CPSE.P; capsular polysaccharide transport system permease protein ko02010	0	0	0	0	0	0	0	0	0	0	0	0	0	0	0	0	0	0	0	0	3	1	9	0	9	7	0	15	1	9	13	0	0	0	2	0	4	0	1	0
ABC-2.CYL.A, cylA; multidrug/hemolysin transport system ATP-binding protein ko02010	0	0	0	0	0	0	0	0	1	0	0	0	0	0	0	1	0	0	0	0	0	0	0	0	0	0	0	0	0	0	1	0	0	0	0	0	0	0	0	0
ABC-2.LPSE.A; lipopolysaccharide transport system ATP-binding protein ko02010	765	979	1294	883	958	904	1133	1179	1083	1373	1118	1534	681	1332	739	816	966	1632	1077	833	1018	404	539	425	672	705	479	650	1234	1150	733	1013	1140	635	1147	923	1095	896	968	1137
ABC-2.LPSE.P; lipopolysaccharide transport system permease protein ko02010	199	301	384	230	251	203	258	326	319	373	404	592	260	439	166	180	267	590	311	279	296	101	132	86	141	167	114	157	264	298	202	332	239	181	313	273	258	217	350	303
ABC.CEB.A, msiK; cellobiose transport system ATP-binding protein ko02010	1	1	10	9	6	5	5	8	8	2	13	8	0	7	3	3	8	3	9	3	6	2	0	8	3	6	2	6	4	4	1	10	7	0	9	3	12	14	4	6
ABC.CEB.P, cebF; cellobiose transport system permease protein ko02010	3	1	4	7	4	10	9	16	8	12	15	20	4	15	3	4	2	10	6	4	4	1	7	4	6	5	1	3	8	6	3	7	2	8	8	4	1	1	8	4
ABC.CEB.P1, cebG; cellobiose transport system permease protein ko02010	0	0	0	2	1	2	0	2	1	0	1	0	2	1	1	0	1	0	1	0	10	3	1	0	2	1	6	5	3	2	1	3	1	1	0	1	2	3	1	4
ABC.CEB.S, cebE; cellobiose transport system substrate-binding protein ko02010	0	0	0	0	0	0	0	11	12	4	7	13	3	6	1	0	0	5	7	3	1	2	0	0	0	2	0	0	1	0	1	2	1	0	1	0	4	4	3	1
ABC.CYST.A; cystine transport system ATP-binding protein [EC:3.6.3.-] ko02010	37	42	33	43	36	50	64	23	21	46	44	49	41	63	24	56	29	29	27	27	20	12	28	13	27	15	26	30	11	63	22	29	32	18	28	28	24	34	50	32
ABC.CYST.P; cystine transport system permease protein ko02010	2	0	1	0	0	4	1	1	0	0	0	2	1	1	1	1	2	2	1	0	1	2	2	5	0	1	3	0	2	2	0	1	0	5	0	3	2	4	0	2
ABC.FEV.A; iron complex transport system ATP-binding protein [EC:3.6.3.34] ko02010	291	323	348	304	315	433	430	440	348	581	393	418	294	539	230	416	322	365	411	374	460	268	521	380	547	375	419	425	506	628	359	484	450	382	466	454	501	380	463	585
ABC.FEV.P; iron complex transport system permease protein ko02010	264	267	344	322	297	381	391	409	361	472	401	348	326	438	247	320	344	348	342	299	473	267	705	438	558	467	435	457	587	751	404	569	502	549	509	491	550	435	617	708
ABC.FEV.S; iron complex transport system substrate-binding protein ko02010	216	248	262	212	239	247	265	235	252	359	220	200	262	301	198	264	177	200	203	200	232	135	497	260	336	209	196	211	240	348	208	246	196	330	267	232	325	193	275	313
ABC.GGU.A, gguA; putative multiple sugar transport system ATP-binding protein ko02010	236	312	474	249	307	322	376	617	329	585	432	629	175	392	242	215	355	641	510	247	365	139	246	171	389	244	208	509	414	501	289	356	406	309	461	480	358	400	397	494
ABC.GGU.P, gguB; putative multiple sugar transport system permease protein ko02010	120	166	339	179	173	144	206	332	206	296	285	265	92	238	165	162	160	277	266	177	236	104	155	92	196	213	141	312	299	434	199	273	440	175	303	313	159	232	287	317
ABC.GGU.S, chvE; putative multiple sugar transport system substrate-binding protein ko02010	103	133	211	185	190	130	208	283	162	303	232	391	88	174	142	134	159	378	213	143	189	47	173	75	215	94	137	281	221	251	167	171	174	176	285	285	155	176	211	208
ABC.GLC.A; glucose/arabinose transport system ATP-binding protein ko02010	0	0	0	1	0	0	1	0	0	0	0	1	0	1	1	1	0	2	1	0	0	0	0	2	0	0	0	0	2	1	0	0	0	1	4	1	2	0	2	0
ABC.GLN1.A; putative glutamine transport system ATP-binding protein [EC:3.6.3.-] ko02010	478	232	265	440	398	249	340	130	249	150	176	200	115	217	177	275	226	145	192	132	303	153	406	247	348	223	257	283	365	457	179	252	232	285	181	199	328	282	158	193
ABC.GLN1.P; putative glutamine transport system permease protein ko02010	544	89	193	472	338	167	301	44	55	39	48	45	26	61	73	204	67	52	36	24	222	128	478	317	295	213	191	216	235	335	103	188	127	263	123	181	278	282	67	132
ABC.GLN1.S; putative glutamine transport system substrate-binding protein ko02010	1163	233	368	1055	617	364	746	69	54	66	73	87	59	82	168	480	133	99	43	48	398	233	796	601	543	357	375	427	512	601	138	371	224	373	148	249	500	600	79	234
ABC.LPT.A, lolD; lipoprotein-releasing system ATP-binding protein [EC:3.6.3.-] ko02010	349	503	482	497	460	576	452	456	622	505	712	397	530	709	438	532	402	396	552	628	355	266	535	410	561	369	419	458	412	774	406	489	402	416	456	437	282	259	565	545
ABC.LPT.P, lolC, lolE; lipoprotein-releasing system permease protein ko02010	10	26	17	13	12	45	5	28	5	41	23	11	38	7	33	26	10	27	23	71	94	97	179	172	132	108	156	106	94	212	110	151	107	153	162	97	111	78	138	154
ABC.MAL1.A; maltooligosaccharide transport system ATP-binding protein ko02010	1	7	9	3	2	1	2	1	2	2	2	7	5	4	3	1	1	4	3	1	3	2	6	1	5	3	3	2	4	1	2	5	1	2	3	5	16	1	1	5
ABC.MAL1.P1; maltooligosaccharide transport system permease protein ko02010	0	0	0	0	0	0	0	0	0	0	0	0	0	0	0	0	0	0	0	0	0	0	0	0	0	0	0	2	1	0	0	0	1	0	0	0	0	1	1	0
ABC.MAL1.S; maltooligosaccharide transport system substrate-binding protein ko02010	0	0	0	0	0	0	0	0	0	0	0	0	0	0	0	0	0	0	0	0	0	0	0	0	0	0	0	0	0	0	0	0	0	0	1	0	0	0	0	0
ABC.MET.A, metN; D-methionine transport system ATP-binding protein ko02010	736	309	374	786	548	413	598	246	263	273	224	222	148	277	213	351	256	258	284	177	506	237	685	474	465	466	452	400	561	569	269	436	438	370	249	323	517	503	279	326
ABC.MET.P, metI; D-methionine transport system permease protein ko02010	319	154	179	349	238	175	249	104	106	158	95	127	66	138	92	173	111	125	103	69	249	126	360	290	333	259	298	280	332	405	186	241	235	273	187	218	327	313	196	211
ABC.MET.S, metQ; D-methionine transport system substrate-binding protein ko02010	537	180	253	516	316	228	371	122	68	135	116	116	75	112	109	244	127	147	106	78	374	208	698	453	504	340	417	349	421	554	208	336	275	404	215	258	516	378	312	243
ABC.NGC.P1; N-acetylglucosamine transport system permease protein ko02010	2	1	3	1	1	4	3	7	5	5	2	1	1	3	1	0	1	3	1	2	3	2	3	1	1	1	5	1	0	5	5	3	3	1	4	3	2	5	3	1
ABC.NGC.P; N-acetylglucosamine transport system permease protein ko02010	0	0	0	1	0	1	0	1	0	0	0	0	0	0	0	0	0	0	3	1	0	0	0	1	1	1	3	1	0	0	1	3	0	0	0	0	0	1	1	2
ABC.NGC.S; N-acetylglucosamine transport system substrate-binding protein ko02010	52	83	93	67	91	68	84	91	93	150	112	125	55	89	62	42	81	114	97	85	106	44	41	28	62	47	39	60	77	69	63	81	86	43	91	80	151	48	58	88
ABC.PE.A; peptide/nickel transport system ATP-binding protein ko02010	2133	1251	1836	2154	1939	1509	1826	1467	1426	1379	1668	1614	640	1583	967	1252	1039	1231	1392	1135	1500	657	1295	910	1476	1151	1052	1421	1928	1875	1076	1657	1271	1198	1459	1508	1861	1392	1297	1706
ABC.PE.P1; peptide/nickel transport system permease protein ko02010	2539	1519	2146	2659	2341	1823	2377	1754	1621	1726	1810	1830	782	1981	1156	1410	1347	1504	1628	1250	1723	762	1536	1101	1758	1321	1476	1738	2157	2143	1018	2004	1576	1428	1772	1778	2030	1840	1484	1954
ABC.PE.P; peptide/nickel transport system permease protein ko02010	2154	995	1551	2234	1729	1232	1654	1121	909	1063	1061	1237	479	1238	677	1203	818	1045	1018	793	1215	490	1073	816	1205	931	1043	1338	1618	1682	755	1390	1065	1043	1273	1391	1505	1363	978	1469
ABC.PE.S; peptide/nickel transport system substrate-binding protein ko02010	1862	960	1375	1848	1695	1233	1488	1134	970	1063	992	1212	493	1133	642	1008	901	970	883	699	1197	487	1145	811	1177	951	962	1275	1714	1573	741	1504	1071	1047	1245	1233	1508	1239	1028	1409
ABC.SN.P, ssuC, tauC; sulfonate/nitrate/taurine transport system permease protein ko02010	611	984	894	645	893	796	1000	959	965	1125	1171	1100	662	1225	773	794	982	1238	980	928	742	323	487	397	582	516	500	600	836	883	425	798	710	410	729	738	693	550	750	892
ABC.SN.S, ssuA, tauA; sulfonate/nitrate/taurine transport system substrate-binding protein ko02010	307	460	547	352	437	422	527	484	451	631	612	702	322	625	363	402	479	813	623	480	368	197	291	216	324	287	254	333	459	479	333	379	346	248	365	429	344	320	470	504
ABC.SX.P, cysT; putative sulfate transport system permease protein ko02010	2	0	2	0	4	0	1	0	0	0	0	0	0	0	2	2	1	0	0	1	4	3	4	5	1	9	1	1	2	4	0	0	0	0	1	1	1	2	2	4
ABC.VB12.A, btuD; vitamin B12 transport system ATP-binding protein [EC:3.6.3.33] ko02010	0	0	0	0	0	0	0	0	0	0	0	1	0	0	0	0	0	0	0	0	2	0	2	0	1	1	1	4	6	1	2	6	2	2	15	7	0	2	6	3
ABC.VB12.P, btuC; vitamin B12 transport system permease protein ko02010	0	0	1	1	1	0	1	0	1	1	0	1	0	0	0	0	0	0	0	0	3	1	0	0	6	0	2	1	1	1	0	2	0	2	1	0	4	2	3	0
ABC.VB12.S1, btuF; vitamin B12 transport system substrate-binding protein ko02010	0	0	0	0	0	0	0	0	0	0	0	0	0	0	0	0	0	0	0	0	0	0	0	0	0	0	0	0	0	0	0	0	0	0	0	0	0	0	0	2
ABCC-BAC.COMA, comA; ATP-binding cassette, subfamily C, bacterial, competence factor transporting protein [EC:3.4.22.-] ko02020	0	0	0	0	0	0	0	0	0	0	0	0	0	0	0	0	0	0	0	0	11	6	53	25	16	12	4	7	18	1	7	4	9	16	6	4	29	5	1	3
ABCC-BAC; ATP-binding cassette, subfamily C, bacterial ko02010	5897	1947	2882	5746	3832	2668	3829	1375	1478	1565	1673	1688	762	2055	1222	2753	1470	1709	1381	1111	3297	1838	5074	3602	3809	2992	3340	3668	5130	4704	1532	3256	2468	3518	2348	2740	4277	4059	1420	2680
ACADM, acd; acyl-CoA dehydrogenase [EC:1.3.8.7] ko00280	0	1	6	2	1	7	0	0	0	1	2	3	0	1	1	0	0	2	0	0	1	2	0	1	1	0	2	3	3	3	0	1	6	1	0	5	1	4	3	6
ACADS, bcd; butyryl-CoA dehydrogenase [EC:1.3.8.1] ko00280	357	513	723	341	445	514	610	589	463	764	638	728	353	715	407	365	564	883	753	467	605	281	311	195	477	428	351	457	622	704	477	518	755	397	620	604	552	384	591	611
ACHE; acetylcholinesterase [EC:3.1.1.7] ko00564	0	0	0	0	0	0	0	0	0	1	0	0	0	0	0	0	0	0	0	0	1	0	0	0	0	0	0	0	0	0	0	0	0	0	0	0	0	0	0	0
ACO, acnA; aconitate hydratase 1 / homoaconitase [EC:4.2.1.3 4.2.1.-] ko00300	905	1241	1260	929	987	1229	1180	1196	1073	1549	1290	1407	729	1489	895	1191	1036	1265	1149	941	1043	504	755	557	962	826	775	936	1279	1499	875	1109	1267	732	1227	1156	904	844	1137	1316
ACSL, fadD; long-chain acyl-CoA synthetase [EC:6.2.1.3] ko04146	863	1315	704	947	685	1283	1271	1066	629	1580	1084	746	1537	1324	915	1085	1285	807	838	1449	1065	850	1665	1249	1513	1046	1255	1171	1018	2115	1086	1326	1306	1312	1460	1053	772	866	1417	1731
ACSS, acs; acetyl-CoA synthetase [EC:6.2.1.1] ko00010	544	500	457	562	391	652	654	457	396	602	468	367	512	558	382	747	550	312	340	465	308	221	364	367	428	290	430	399	385	715	335	551	466	457	428	396	289	413	553	606
AGXT; alanine-glyoxylate transaminase / serine-glyoxylate transaminase / serine-pyruvate transaminase [EC:2.6.1.44 2.6.1.45 2.6.1.51] ko04146	1	0	0	1	0	0	0	3	0	1	0	0	0	0	1	0	0	0	0	0	0	0	4	0	1	0	0	6	2	4	2	5	1	1	5	3	2	2	7	1
ALDO; fructose-bisphosphate aldolase, class I [EC:4.1.2.13] ko00010	80	37	36	94	55	63	90	41	27	47	45	40	60	44	44	82	74	22	20	40	53	49	101	53	70	98	64	82	83	85	59	74	51	66	51	32	51	37	62	79
ALG5; dolichyl-phosphate beta-glucosyltransferase [EC:2.4.1.117] ko00510	0	0	0	0	0	0	0	0	0	0	0	0	0	0	0	0	0	0	0	0	0	0	1	0	0	0	2	0	1	2	1	0	0	0	0	0	0	0	1	3
AROA1, aroA; chorismate mutase [EC:5.4.99.5] ko00400	251	233	111	193	128	295	302	271	185	484	255	168	507	324	231	342	260	120	204	355	179	158	413	319	355	275	269	242	232	394	240	233	192	302	291	266	165	168	255	350
AROA2, aroA; 3-deoxy-7-phosphoheptulonate synthase [EC:2.5.1.54] ko00400	218	409	383	341	404	369	344	340	417	314	382	330	189	549	265	275	282	278	296	280	274	132	187	120	251	154	251	291	355	502	234	365	295	289	293	325	206	257	304	396
ARSA; arylsulfatase A [EC:3.1.6.8] ko04142	0	0	3	1	1	2	2	2	3	1	3	5	0	11	1	1	1	2	6	1	6	1	1	1	7	1	3	0	4	3	2	1	7	5	2	2	3	2	1	6
ARSB; arylsulfatase B [EC:3.1.6.12] ko04142	1	1	1	0	1	1	1	7	1	4	2	3	1	0	0	0	0	0	2	1	2	0	1	0	1	1	1	0	2	0	0	0	0	4	1	0	0	3	1	3
ASP5; aspartate aminotransferase, chloroplastic [EC:2.6.1.1] ko00250	132	93	77	90	87	166	138	187	29	199	118	120	150	113	122	102	76	85	120	173	267	207	460	356	409	292	335	289	281	511	256	278	252	360	337	262	255	229	339	465
ATP1A; sodium/potassium-transporting ATPase subunit alpha [EC:3.6.3.9] ko04260	0	2	1	2	2	3	1	2	0	1	1	2	1	0	1	0	3	0	4	3	6	0	1	2	2	3	4	0	2	2	0	3	0	0	4	1	0	0	2	2
ATPF0A, atpB; F-type H+-transporting ATPase subunit a [EC:3.6.3.14] ko00190	664	511	540	709	539	556	608	440	465	687	448	501	501	609	351	602	460	498	428	480	553	325	750	667	685	601	552	640	753	845	407	573	587	573	572	589	617	547	542	696
ATPF0B, atpF; F-type H+-transporting ATPase subunit b [EC:3.6.3.14] ko00190	395	235	304	396	310	244	320	231	189	309	234	269	222	289	145	201	182	318	241	215	227	147	318	230	306	168	212	207	329	354	192	290	233	233	273	260	326	270	208	248
ATPF0C, atpE; F-type H+-transporting ATPase subunit c [EC:3.6.3.14] ko00190	579	454	372	647	446	470	552	347	351	493	389	454	310	463	315	490	330	454	401	383	510	305	611	425	580	405	440	404	630	604	322	440	389	452	486	481	589	478	437	510
ATPF1A, atpA; F-type H+-transporting ATPase subunit alpha [EC:3.6.3.14] ko00190	1587	1249	1505	1456	1463	1484	1698	1435	1222	1738	1536	1371	1144	1986	999	1371	1105	1395	1238	1245	1674	843	1794	1337	1614	1343	1334	1438	1756	2124	1101	1635	1517	1388	1590	1389	1587	1373	1452	1650
ATPF1B, atpD; F-type H+-transporting ATPase subunit beta [EC:3.6.3.14] ko00190	1850	1358	1533	1652	1488	1523	1728	1539	1229	1820	1506	1510	1179	1768	1145	1551	1277	1578	1234	1258	1619	878	1798	1247	1710	1363	1303	1448	1708	2436	1164	1673	1365	1382	1677	1625	1569	1370	1571	1849
ATPF1D, atpH; F-type H+-transporting ATPase subunit delta [EC:3.6.3.14] ko00190	263	127	148	295	169	115	236	101	130	135	90	163	52	143	63	176	112	147	79	53	222	119	250	173	215	184	136	150	203	229	136	186	187	161	171	161	192	183	133	184
ATPF1E, atpC; F-type H+-transporting ATPase subunit epsilon [EC:3.6.3.14] ko00190	530	373	435	517	449	264	467	387	355	472	400	414	368	467	228	412	305	404	370	262	382	216	445	284	370	332	329	315	402	458	224	336	378	354	299	341	483	363	338	378
ATPF1G, atpG; F-type H+-transporting ATPase subunit gamma [EC:3.6.3.14] ko00190	1282	772	1047	1387	1004	986	1126	713	729	912	794	801	672	1035	649	1087	737	810	671	701	954	444	937	659	909	730	687	815	1066	1201	577	982	856	758	853	823	927	830	816	907
ATPVA, ntpA; V-type H+-transporting ATPase subunit A [EC:3.6.3.14] ko00190	280	382	303	229	393	386	502	403	439	426	565	392	252	489	379	317	411	265	389	253	299	127	193	193	222	176	303	296	391	547	234	326	371	235	245	317	187	279	379	378
ATPVB, ntpB; V-type H+-transporting ATPase subunit B [EC:3.6.3.14] ko00190	284	325	359	228	371	373	494	416	439	402	460	410	202	404	306	296	393	238	376	335	253	124	157	205	243	150	282	276	312	474	180	275	326	222	229	283	169	222	307	366
ATPVC, ntpC; V-type H+-transporting ATPase subunit C [EC:3.6.3.14] ko00190	7	5	8	1	5	2	6	8	13	11	8	13	0	10	4	5	5	8	12	6	8	2	11	0	11	7	3	7	9	17	9	4	6	2	3	16	12	11	12	10
ATPVD, ntpD; V-type H+-transporting ATPase subunit D [EC:3.6.3.14] ko00190	133	143	149	102	192	200	191	204	184	188	201	146	82	151	158	124	162	116	169	135	118	66	86	69	113	89	122	139	162	205	101	128	199	101	113	140	81	103	143	177
ATPVE, ntpE; V-type H+-transporting ATPase subunit E [EC:3.6.3.14] ko00190	0	0	3	2	2	2	2	3	3	3	3	8	0	3	2	1	2	6	3	3	9	15	14	5	7	4	19	18	5	45	5	5	30	11	14	11	5	2	10	11
ATPVF, ntpF; V-type H+-transporting ATPase subunit F [EC:3.6.3.14] ko00190	24	46	51	30	37	59	66	46	37	43	44	56	19	46	49	18	40	36	40	28	38	14	11	12	28	15	26	27	40	46	18	29	29	47	35	34	42	28	27	49
ATPVI, ntpI; V-type H+-transporting ATPase subunit I [EC:3.6.3.14] ko00190	205	245	213	175	154	289	357	228	248	243	292	268	189	317	247	267	212	196	204	194	141	68	101	91	118	83	114	125	148	223	93	115	149	86	107	119	127	87	159	153
ATPVK, ntpK; V-type H+-transporting ATPase subunit K [EC:3.6.3.14] ko00190	90	141	112	120	115	122	219	150	157	224	169	246	97	176	126	108	120	96	158	137	98	34	58	53	83	70	86	102	106	159	76	84	142	67	88	140	68	102	113	131
BDH, butB; (R,R)-butanediol dehydrogenase / diacetyl reductase [EC:1.1.1.4 1.1.1.303] ko00650	0	1	1	1	2	1	1	0	0	0	1	2	1	4	1	3	1	5	2	0	5	1	1	1	0	2	2	2	0	0	0	0	0	1	1	0	1	3	0	0
CARP, pepA; leucyl aminopeptidase [EC:3.4.11.1] ko00480	31	64	72	38	43	45	63	71	40	71	42	112	22	45	24	34	67	48	72	35	109	48	117	126	136	113	99	154	133	218	116	177	115	103	110	174	105	104	168	204
CARS, cysS; cysteinyl-tRNA synthetase [EC:6.1.1.16] ko00970	2197	1830	1397	2150	1835	1791	2332	1414	1281	1613	1800	1327	1334	1767	1329	1796	1557	1197	1477	1555	1604	879	2003	1498	1785	1353	1517	1593	1768	2455	1143	1583	1470	1490	1526	1485	1443	1477	1464	1860
CBR1; carbonyl reductase 1 [EC:1.1.1.184 1.1.1.189 1.1.1.197] ko05204	0	0	0	0	0	0	0	0	0	0	0	1	0	0	0	1	0	0	1	0	0	0	1	0	1	0	1	2	0	0	1	0	0	0	1	2	1	0	1	0
CES1; carboxylesterase 1 [EC:3.1.1.1] ko00983	1	3	3	1	5	1	2	0	0	2	5	6	0	1	0	2	0	2	7	3	2	7	1	3	6	8	1	4	0	3	3	4	3	2	1	0	1	1	2	4
CES2; carboxylesterase 2 [EC:3.1.1.1 3.1.1.84 3.1.1.56] ko00983	207	291	461	262	350	276	305	342	280	448	320	484	195	365	243	173	357	506	388	351	443	171	279	259	393	285	297	366	518	573	318	424	499	399	524	417	459	448	400	524
CODH-ACSA; carbon monoxide dehydrogenase / acetyl-CoA synthase subunit alpha [EC:1.2.7.4 1.2.99.2 2.3.1.169] ko00680	77	84	139	82	138	86	118	96	62	135	139	224	36	72	66	41	128	106	122	75	136	56	55	61	123	100	126	114	208	185	52	145	135	117	115	169	133	161	99	199
CODH-ACSB; carbon monoxide dehydrogenase / acetyl-CoA synthase subunit beta [EC:1.2.7.4 1.2.99.2 2.3.1.169] ko00680	0	1	0	0	0	0	0	0	0	0	0	0	0	0	0	0	0	1	0	0	0	0	0	0	0	0	0	1	0	0	0	0	0	0	0	0	0	0	0	0
COL1AS; collagen, type I/II/III/V/XI/XXIV/XXVII, alpha ko04510	15	1	2	2	0	3	0	5	4	7	3	3	1	1	4	2	0	14	6	0	1	0	0	1	2	0	2	1	2	1	0	4	0	1	2	2	2	0	0	1
COL4A; collagen, type IV, alpha ko04510	1	16	0	0	10	3	1	0	0	0	0	0	0	0	2	6	20	0	0	0	0	2	3	2	9	2	4	10	1	11	4	2	11	5	8	0	0	1	7	2
COX15; cytochrome c oxidase assembly protein subunit 15 ko02020	0	2	0	0	0	0	0	0	0	0	0	0	0	0	0	0	0	1	0	0	0	0	0	0	0	0	0	0	0	0	0	0	0	3	0	0	0	0	1	0
CS, gltA; citrate synthase [EC:2.3.3.1] ko00020	724	945	925	669	747	936	1074	813	843	950	855	979	668	1110	778	986	770	1073	773	754	634	315	395	348	611	513	506	625	758	1007	557	731	780	487	638	668	595	528	815	829
CYC1, CYT1, petC; ubiquinol-cytochrome c reductase cytochrome c1 subunit ko02020	0	0	0	2	0	0	2	0	1	0	0	5	1	2	0	1	0	1	0	0	17	9	8	19	43	19	8	22	8	32	24	5	9	10	17	15	8	13	30	8
CYTB, petB; ubiquinol-cytochrome c reductase cytochrome b subunit ko02020	0	0	1	0	0	0	0	0	0	0	0	0	0	0	0	0	0	0	0	0	20	13	16	28	89	37	6	31	14	47	35	7	13	9	18	9	10	14	25	12
DARS, aspS; aspartyl-tRNA synthetase [EC:6.1.1.12] ko00970	3160	3070	2578	2997	2736	2728	3562	2381	1984	2952	2716	2432	2047	2928	1998	2602	2584	2252	2378	2512	2376	1267	2398	2015	2476	1902	1867	2279	2542	3332	2003	2481	2415	2002	2235	2268	2200	1745	2391	2937
DCAA; acyl-CoA dehydrogenase [EC:1.3.99.-] ko00930	13	5	10	10	13	13	7	10	5	16	9	10	9	19	8	9	12	14	9	10	10	5	9	3	7	6	3	7	11	10	7	8	6	4	7	5	7	8	5	10
DDC; aromatic-L-amino-acid decarboxylase [EC:4.1.1.28] ko05030	0	0	0	0	0	0	0	0	0	0	0	0	0	0	0	0	0	0	0	0	0	0	0	0	0	0	0	0	0	0	0	0	0	1	0	0	0	0	2	1
DGUOK; deoxyguanosine kinase [EC:2.7.1.113] ko00230	1092	211	329	952	557	314	535	20	8	1	4	3	29	6	72	400	77	32	0	3	658	450	1186	876	806	591	688	685	701	823	148	549	254	629	240	266	778	821	83	290
DHBD; 2,3-dihydroxybenzoate decarboxylase [EC:4.1.1.46] ko00362	16	6	6	16	3	19	8	6	2	10	7	9	9	13	11	20	6	7	7	9	11	10	11	2	0	3	13	0	0	7	0	6	12	23	0	1	21	25	1	1
DLAT, aceF, pdhC; pyruvate dehydrogenase E2 component (dihydrolipoamide acetyltransferase) [EC:2.3.1.12] ko00010	48	48	67	39	83	64	45	79	35	74	62	104	34	36	45	24	72	45	51	36	168	52	192	131	206	89	116	57	142	108	48	103	77	185	86	75	218	111	102	121
DLD, lpd, pdhD; dihydrolipoamide dehydrogenase [EC:1.8.1.4] ko00260	308	243	224	273	232	278	266	342	234	403	298	284	257	334	229	349	251	223	210	199	371	165	521	354	504	327	388	296	372	491	223	333	300	481	414	350	380	335	390	468
DLST, sucB; 2-oxoglutarate dehydrogenase E2 component (dihydrolipoamide succinyltransferase) [EC:2.3.1.61] ko00310	37	43	25	29	24	46	46	38	15	72	50	31	81	48	53	26	31	30	23	61	15	9	25	17	20	11	14	17	17	18	7	11	8	18	17	16	8	8	24	10
DNASE2; deoxyribonuclease II [EC:3.1.22.1] ko04142	0	0	0	0	0	0	0	0	0	0	0	0	0	0	0	0	0	0	0	0	0	0	0	0	0	0	0	1	0	0	0	0	1	0	0	0	0	0	0	0
DPA, polB1; DNA polymerase I [EC:2.7.7.7] ko00230	0	0	0	0	0	0	0	4	0	0	0	0	0	0	0	0	0	0	0	0	0	0	0	0	0	0	0	0	1	0	0	0	0	0	0	0	0	0	0	0
DPB2; DNA polymerase II small subunit [EC:2.7.7.7] ko00230	0	0	0	0	0	0	0	0	0	0	0	0	0	0	0	0	0	0	0	0	0	0	0	0	0	0	0	0	0	0	0	0	0	0	0	0	1	0	0	0
DPM1; dolichol-phosphate mannosyltransferase [EC:2.4.1.83] ko00510	296	406	268	349	266	516	569	319	365	636	426	351	655	490	495	497	377	231	275	532	311	192	488	343	419	296	292	345	293	522	289	385	288	378	349	297	314	209	332	510
DPO1, polA; DNA polymerase I [EC:2.7.7.7] ko03030	2673	2119	1438	2615	2122	2075	2725	1325	1274	1518	1807	1267	1573	1985	1400	2197	1733	1078	1360	1679	1914	1173	2670	2159	2382	1682	1869	1954	2040	2991	1398	1859	1714	1851	1641	1603	1531	1757	1710	2073
DPO3A1, dnaE; DNA polymerase III subunit alpha [EC:2.7.7.7] ko03030	3380	2791	2502	3477	3034	3010	3664	2144	2230	2423	2506	2413	1843	2914	2183	2783	2555	2037	2025	2052	2509	1541	2995	2492	2818	2216	2421	2624	2776	3988	1891	2592	2287	2220	2529	2265	2172	2136	2676	3120
DPO3A2, polC; DNA polymerase III subunit alpha, Gram-positive type [EC:2.7.7.7] ko03030	3221	2526	2267	3073	2784	2217	3065	2048	1672	1819	2111	1841	1146	2268	1791	2084	2202	1841	1968	1793	2155	1063	2331	1744	2094	1699	1750	1773	2352	2764	1320	2065	1833	1717	1694	1842	2125	1827	1601	2045
DPO3B, dnaN; DNA polymerase III subunit beta [EC:2.7.7.7] ko03030	1060	873	971	1145	854	824	1158	581	584	625	805	793	552	847	585	818	613	845	723	656	1041	558	1349	797	1206	822	912	935	1235	1319	617	994	873	936	838	826	1053	998	788	932
DPO3C, holC; DNA polymerase III subunit chi [EC:2.7.7.7] ko03030	0	0	0	0	0	0	0	0	0	0	0	0	0	0	0	0	0	0	0	0	0	0	0	0	0	0	0	1	0	0	0	0	2	0	2	1	0	0	0	0
DPO3D1, holA; DNA polymerase III subunit delta [EC:2.7.7.7] ko03030	1038	347	458	1040	629	565	789	396	193	401	368	274	291	336	277	592	248	265	304	365	455	234	577	375	452	377	335	326	503	505	182	390	326	404	364	380	474	335	267	348
DPO3D2, holB; DNA polymerase III subunit delta' [EC:2.7.7.7] ko03030	1064	621	588	838	699	609	741	485	299	593	494	470	449	534	393	615	372	493	419	376	642	364	860	651	693	483	492	567	686	800	389	496	492	554	541	514	647	526	448	551
DPO3E, dnaQ; DNA polymerase III subunit epsilon [EC:2.7.7.7] ko03030	1737	752	622	1721	1112	964	1241	510	300	754	473	298	649	526	488	1038	419	320	318	478	759	520	1396	869	961	620	807	750	779	1145	389	739	515	844	577	573	720	837	445	654
DPO3G, dnaX; DNA polymerase III subunit gamma/tau [EC:2.7.7.7] ko03030	1731	1144	1036	1700	1367	1161	1483	902	1040	1070	1045	878	734	1147	795	1134	901	847	1014	864	1268	687	1698	1202	1466	1102	1130	1251	1325	1896	866	1234	1045	1216	1108	1072	1287	1039	953	1228
DPP4; dipeptidyl-peptidase 4 [EC:3.4.14.5] ko04974	140	176	80	113	62	188	205	150	92	244	135	110	262	192	110	274	125	87	120	213	218	170	516	297	408	191	302	295	170	427	271	191	209	319	414	144	232	171	300	325
E1.1.1.-; [EC:1.1.1.-] ko00051	951	691	663	980	720	724	936	676	456	730	554	577	520	611	350	721	612	659	555	540	848	502	986	690	999	756	804	802	829	1129	453	714	637	820	692	654	837	732	602	865
E1.1.1.1, adh; alcohol dehydrogenase [EC:1.1.1.1] ko00350	504	309	261	385	290	389	398	271	104	366	275	233	399	290	253	323	221	203	221	249	243	164	405	279	337	247	242	196	324	436	177	251	332	283	215	190	321	245	230	249
E1.1.1.102; 3-dehydrosphinganine reductase [EC:1.1.1.102] ko00600	0	0	0	0	0	0	0	0	0	0	0	0	0	0	0	0	0	0	0	0	0	0	0	0	0	0	0	0	0	0	0	0	1	0	0	0	0	0	0	0
E1.1.1.10; L-xylulose reductase [EC:1.1.1.10] ko00040	0	1	0	0	0	1	1	0	0	0	0	0	0	1	0	0	0	0	0	1	0	0	0	0	0	0	0	0	0	0	0	0	0	0	0	0	0	0	0	0
E1.1.1.125, kduD; 2-deoxy-D-gluconate 3-dehydrogenase [EC:1.1.1.125] ko00040	46	76	88	53	140	93	111	148	139	83	166	192	33	123	92	84	97	102	125	76	157	98	249	106	197	200	196	205	308	271	74	161	124	197	155	164	221	190	125	174
E1.1.1.137; ribitol-5-phosphate 2-dehydrogenase [EC:1.1.1.137] ko00040	0	0	0	0	0	0	0	0	0	0	0	0	0	0	0	0	0	0	0	0	0	0	0	0	0	0	0	0	0	0	0	5	0	0	4	0	4	0	0	0
E1.1.1.14, gutB; L-iditol 2-dehydrogenase [EC:1.1.1.14] ko00051	167	186	365	160	205	210	239	438	259	475	439	598	149	355	125	162	220	549	405	232	470	131	229	172	376	274	210	394	433	424	299	430	447	320	339	420	349	434	336	575
E1.1.1.170, NSDHL, ERG26; sterol-4alpha-carboxylate 3-dehydrogenase (decarboxylating) [EC:1.1.1.170] ko00100	0	0	0	0	0	0	0	0	0	0	0	0	0	0	0	0	0	0	0	0	1	0	0	0	0	0	0	0	0	0	0	0	0	0	0	0	0	0	0	0
E1.1.1.2, adh; alcohol dehydrogenase (NADP+) [EC:1.1.1.2] ko00010	0	0	1	0	0	0	0	0	0	1	1	0	0	0	0	0	0	1	1	0	3	1	3	9	8	12	3	15	2	11	7	3	8	2	1	3	3	3	6	5
E1.1.1.205, guaB; IMP dehydrogenase [EC:1.1.1.205] ko00230	1884	1550	1411	1979	1599	1590	1949	1204	1086	1561	1546	1317	924	1464	1081	1548	1280	1118	1168	1186	1371	827	1849	1462	1704	1277	1383	1411	1615	2332	1178	1585	1405	1365	1465	1335	1366	1421	1458	1685
E1.1.1.206; tropine dehydrogenase [EC:1.1.1.206] ko00960	1	0	0	1	2	0	2	1	0	0	1	0	1	0	0	0	0	0	0	0	0	0	0	0	0	0	0	0	0	0	0	0	0	0	0	0	0	0	0	0
E1.1.1.21, AKR1; aldehyde reductase [EC:1.1.1.21] ko00040	18	38	50	32	32	26	16	38	11	46	37	32	24	25	13	26	26	48	26	27	14	8	14	7	16	12	10	14	15	12	12	18	13	13	10	17	11	12	15	23
E1.1.1.215; gluconate 2-dehydrogenase [EC:1.1.1.215] ko00030	2	3	10	4	5	2	5	2	1	6	3	3	2	8	16	2	5	7	5	2	3	2	0	2	5	5	3	3	11	5	6	2	6	3	3	8	4	3	9	7
E1.1.1.251, gatD; galactitol-1-phosphate 5-dehydrogenase [EC:1.1.1.251] ko00052	2	6	11	2	4	2	4	5	12	5	8	7	1	10	2	3	4	8	3	6	3	3	6	2	4	2	4	0	3	7	3	1	7	3	2	6	9	3	5	2
E1.1.1.271, fcl; GDP-L-fucose synthase [EC:1.1.1.271] ko00051	386	543	677	439	516	538	672	621	523	725	692	749	507	921	400	513	579	1007	711	571	571	293	564	448	588	488	428	573	628	763	424	596	644	513	622	571	580	434	682	767
E1.1.1.272; (R)-2-hydroxyacid dehydrogenase [EC:1.1.1.272] ko00270	2	4	2	1	0	2	2	5	0	4	3	1	1	2	0	0	1	4	5	1	3	1	2	2	2	2	2	7	4	5	0	3	2	2	3	3	5	2	6	2
E1.1.1.275; (+)-trans-carveol dehydrogenase [EC:1.1.1.275] ko00903	0	0	0	0	0	0	0	0	0	1	0	0	1	0	0	1	0	2	1	0	0	0	0	0	0	0	0	2	1	0	0	2	1	0	0	0	2	1	3	1
E1.1.1.30, bdh; 3-hydroxybutyrate dehydrogenase [EC:1.1.1.30] ko00650	2	5	7	4	1	1	4	4	7	6	8	5	3	3	4	3	7	10	8	1	9	11	10	5	16	10	14	10	13	21	8	11	12	21	15	13	13	7	5	13
E1.1.1.31, mmsB; 3-hydroxyisobutyrate dehydrogenase [EC:1.1.1.31] ko00280	4	1	7	3	0	5	6	4	1	3	3	6	4	6	6	5	4	6	4	3	18	9	8	3	16	17	11	9	21	26	6	16	14	12	12	12	11	11	10	16
E1.1.1.34; hydroxymethylglutaryl-CoA reductase (NADPH) [EC:1.1.1.34] ko00900	0	0	0	0	0	0	0	0	0	0	0	0	0	0	0	0	0	0	0	0	0	0	1	0	0	1	2	0	0	0	0	0	2	0	0	0	2	2	2	1
E1.1.1.36, phbB; acetoacetyl-CoA reductase [EC:1.1.1.36] ko00630	4	4	6	6	3	8	9	6	12	13	9	13	5	13	2	4	4	8	11	3	11	3	6	9	6	4	9	8	14	25	7	20	12	7	10	7	11	10	34	15
E1.1.1.38, sfcA, maeA; malate dehydrogenase (oxaloacetate-decarboxylating) [EC:1.1.1.38] ko02020	460	579	742	501	568	566	709	778	681	988	782	853	406	835	575	593	651	905	699	568	1154	542	1292	982	1116	864	918	932	1225	1317	495	891	908	745	797	756	991	971	639	913
E1.1.1.39; malate dehydrogenase (decarboxylating) [EC:1.1.1.39] ko00620	1	2	0	0	0	1	1	1	0	3	2	1	0	2	0	0	1	1	2	0	2	0	3	3	2	1	2	1	0	1	0	5	1	0	3	2	0	1	1	4
E1.1.1.3; homoserine dehydrogenase [EC:1.1.1.3] ko00260	503	635	737	529	554	694	782	770	583	774	730	802	428	753	573	597	698	750	641	582	655	285	533	395	802	571	466	642	815	901	513	768	709	526	690	683	690	617	708	816
E1.1.1.40, maeB; malate dehydrogenase (oxaloacetate-decarboxylating)(NADP+) [EC:1.1.1.40] ko00620	329	469	140	334	190	479	441	423	295	658	330	231	705	508	306	569	385	177	279	434	414	350	867	625	745	382	441	507	337	845	433	437	409	522	567	370	327	313	502	639
E1.1.1.43; phosphogluconate 2-dehydrogenase [EC:1.1.1.43] ko00030	0	0	1	1	0	0	1	0	0	0	0	0	0	1	0	0	0	0	0	0	0	0	0	0	1	0	0	0	0	0	2	0	0	0	1	0	0	0	2	1
E1.1.1.44, PGD, gnd; 6-phosphogluconate dehydrogenase [EC:1.1.1.44] ko00030	852	175	220	795	449	265	547	51	25	46	38	42	23	32	67	390	69	35	29	30	551	381	1054	706	702	539	627	559	718	743	127	442	342	764	234	360	839	717	73	336
E1.1.1.51; 3(or 17)beta-hydroxysteroid dehydrogenase [EC:1.1.1.51] ko00140	0	0	0	0	0	0	0	0	0	0	0	0	0	0	0	0	0	0	0	0	1	0	0	0	0	0	0	0	1	3	5	2	0	0	1	0	0	0	0	0
E1.1.1.53; 3alpha(or 20beta)-hydroxysteroid dehydrogenase [EC:1.1.1.53] ko00140	6	1	11	4	1	7	8	1	1	2	3	1	5	4	4	2	7	1	3	8	5	5	5	5	6	8	9	2	13	11	5	8	5	11	2	3	16	6	3	7
E1.1.1.56; ribitol 2-dehydrogenase [EC:1.1.1.56] ko00040	1	0	0	1	1	0	0	0	0	0	0	0	0	0	0	0	0	0	0	0	0	1	0	1	1	0	6	0	0	1	0	2	3	0	0	0	2	6	0	1
E1.1.1.6, gldA; glycerol dehydrogenase [EC:1.1.1.6] ko00561	16	24	30	17	27	39	29	27	21	55	31	28	16	33	38	10	23	36	36	16	100	49	148	104	102	56	53	43	69	55	49	48	58	127	54	72	107	70	44	99
E1.1.1.60, garR; 2-hydroxy-3-oxopropionate reductase [EC:1.1.1.60] ko00630	45	98	131	48	111	92	89	108	60	124	116	144	45	81	76	85	86	111	100	60	72	20	54	36	62	104	75	70	114	109	102	128	92	82	88	101	107	119	131	136
E1.1.1.61; 4-hydroxybutyrate dehydrogenase [EC:1.1.1.61] ko00650	10	8	10	11	13	7	5	5	5	5	1	10	2	4	6	2	6	5	5	2	19	5	11	8	10	1	10	8	14	20	4	8	5	3	8	10	7	3	9	15
E1.1.1.65; pyridoxine 4-dehydrogenase [EC:1.1.1.65] ko00750	0	0	1	0	1	0	0	0	0	0	0	0	0	0	0	0	0	0	0	0	12	6	4	6	17	12	4	6	20	11	2	10	10	5	13	17	16	2	14	11
E1.1.1.67, mtlK; mannitol 2-dehydrogenase [EC:1.1.1.67] ko00051	62	92	27	39	19	38	49	89	44	81	51	24	91	88	32	102	78	20	4	72	10	1	20	24	14	7	12	6	10	10	9	5	11	14	11	6	7	7	13	15
E1.1.1.82; malate dehydrogenase (NADP+) [EC:1.1.1.82] ko00620	0	0	0	0	0	0	0	0	1	1	0	0	0	0	0	0	0	0	0	0	0	0	0	0	4	0	0	0	0	0	0	0	0	0	1	0	0	0	0	0
E1.1.1.90; aryl-alcohol dehydrogenase [EC:1.1.1.90] ko00350	3	2	1	1	4	0	2	22	26	19	19	53	9	21	0	5	4	31	33	23	89	76	363	181	134	108	106	165	240	170	30	162	97	164	75	105	241	195	13	79
E1.1.1.9; D-xylulose reductase [EC:1.1.1.9] ko00040	0	1	0	0	1	1	2	0	1	1	3	2	1	0	0	0	3	0	1	0	1	1	0	1	0	0	0	0	4	2	0	0	1	1	1	5	0	0	0	3
E1.1.2.3, lldD; L-lactate dehydrogenase (cytochrome) [EC:1.1.2.3] ko00620	0	0	0	0	0	0	0	0	0	0	0	0	0	0	0	0	0	0	0	0	0	0	0	0	0	0	0	0	0	0	1	0	0	0	1	0	0	0	0	0
E1.1.2.4, dld; D-lactate dehydrogenase (cytochrome) [EC:1.1.2.4] ko00620	0	1	1	0	0	0	0	2	2	0	5	7	0	3	1	1	0	2	3	0	25	16	44	60	47	37	36	46	34	33	58	41	36	51	48	42	23	31	71	62
E1.1.3.21; alpha-glycerophosphate oxidase [EC:1.1.3.21] ko00564	0	0	0	0	0	0	0	0	0	0	0	0	0	0	2	0	0	0	0	0	0	0	0	0	2	0	1	0	0	0	0	0	0	1	3	0	0	0	1	0
E1.1.99.-; [EC:1.1.99.-] ko00440	0	0	0	0	0	0	0	0	0	0	0	0	0	0	0	0	0	0	1	0	0	0	0	0	25	0	7	0	0	0	0	29	0	0	0	0	0	0	0	0
E1.1.99.1, betA, CHDH; choline dehydrogenase [EC:1.1.99.1] ko00260	0	0	0	0	0	0	0	0	0	0	0	0	0	0	0	0	0	0	0	0	0	0	0	0	0	0	0	0	0	0	0	0	0	1	1	2	2	0	0	0
E1.1.99.21; D-sorbitol dehydrogenase (acceptor) [EC:1.1.99.21] ko00051	0	2	0	0	0	0	0	2	0	1	0	0	6	0	0	0	0	0	0	0	0	1	1	1	0	1	1	2	3	2	2	2	0	3	1	2	2	1	3	1
E1.1.99.3A; gluconate 2-dehydrogenase alpha chain [EC:1.1.99.3] ko00030	0	0	0	0	0	0	0	0	0	0	0	0	0	0	0	0	0	0	0	0	0	0	0	1	0	0	0	0	0	0	0	0	0	0	0	0	0	0	0	0
E1.11.1.9; glutathione peroxidase [EC:1.11.1.9] ko00590	1	6	0	2	2	3	3	2	3	4	0	0	2	0	1	5	1	5	0	2	4	6	3	8	1	3	1	11	1	3	3	4	8	10	3	2	8	1	7	8
E1.12.1.2; hydrogen dehydrogenase [EC:1.12.1.2] ko00680	1	0	0	0	0	0	0	1	0	3	2	2	0	2	0	0	0	0	0	0	0	0	1	0	1	0	1	0	2	1	0	0	1	0	1	0	2	3	1	0
E1.12.7.2; ferredoxin hydrogenase [EC:1.12.7.2] ko00680	7	31	23	20	46	31	21	17	6	7	37	21	10	35	7	18	17	8	18	42	10	11	7	4	9	5	5	5	8	5	5	6	7	12	1	6	9	13	11	5
E1.12.7.2G; ferredoxin hydrogenase gamma subunit [EC:1.12.7.2] ko00680	0	0	0	0	0	1	0	2	3	0	2	2	1	1	0	1	1	0	0	0	5	2	5	0	0	7	7	8	11	12	0	3	1	8	3	5	1	4	9	11
E1.12.7.2L; ferredoxin hydrogenase large subunit [EC:1.12.7.2] ko00680	74	114	116	62	102	83	134	86	55	191	137	148	56	133	66	51	101	225	139	97	68	34	65	37	74	48	50	87	79	90	61	101	101	71	86	98	85	63	84	109
E1.12.7.2S; ferredoxin hydrogenase small subunit [EC:1.12.7.2] ko00680	0	0	0	0	0	0	0	0	0	0	0	0	0	0	0	0	0	0	0	0	2	4	2	1	5	5	3	3	3	7	2	3	5	2	9	4	8	6	3	5
E1.12.99.6L; hydrogenase large subunit [EC:1.12.99.6] ko00633	40	17	32	73	29	50	78	38	24	33	42	27	43	31	34	57	42	13	16	23	73	33	75	46	62	74	58	102	129	104	40	107	79	88	74	66	57	56	102	109
E1.12.99.6S; hydrogenase small subunit [EC:1.12.99.6] ko00633	22	21	22	57	28	33	42	26	14	27	23	22	28	27	20	46	37	8	14	14	40	16	46	26	42	32	39	46	51	48	22	57	40	52	35	25	18	40	53	71
E1.13.11.4; gentisate 1,2-dioxygenase [EC:1.13.11.4] ko00350	0	1	1	2	3	1	1	4	0	3	0	0	1	0	1	1	3	1	2	1	1	1	4	0	6	1	2	4	5	4	6	3	3	1	1	5	4	0	5	6
E1.13.12.16; nitronate monooxygenase [EC:1.13.12.16] ko00910	9	15	20	6	8	13	15	13	7	12	10	15	10	15	2	8	15	32	15	9	35	15	30	60	100	42	33	57	27	63	28	33	27	21	37	39	25	25	34	48
E1.13.12.3; tryptophan 2-monooxygenase [EC:1.13.12.3] ko00380	0	0	1	0	0	0	0	0	0	0	0	0	0	0	0	0	0	0	0	0	0	0	0	0	0	0	0	0	0	0	0	0	0	0	0	0	0	0	0	0
E1.13.12.4; lactate 2-monooxygenase [EC:1.13.12.4] ko00620	0	1	0	0	0	0	1	0	2	0	0	1	0	1	0	1	0	0	0	0	0	0	0	0	0	0	0	1	0	2	0	0	1	0	0	0	1	2	1	1
E1.14.-.-; [EC:1.14.-.-] ko00624	0	0	1	0	0	1	2	0	0	1	0	1	1	1	0	1	1	3	0	3	1	0	0	1	3	3	0	0	0	3	0	2	0	1	1	0	1	2	2	0
E1.14.13.-; [EC:1.14.13.-] ko00340	0	1	0	0	0	1	1	0	1	1	0	0	0	0	0	0	0	0	1	1	1	0	1	0	0	1	0	0	1	0	0	0	0	0	0	2	1	0	0	2
E1.14.13.1; salicylate hydroxylase [EC:1.14.13.1] ko00621	0	0	0	0	0	0	0	0	0	0	1	0	0	0	0	0	0	0	0	0	0	0	0	0	0	0	0	0	0	0	0	0	0	0	0	0	0	0	0	0
E1.14.13.40; anthraniloyl-CoA monooxygenase [EC:1.14.13.40] ko00627	0	1	0	1	0	0	0	2	9	2	0	0	0	2	0	0	0	0	3	2	2	0	1	4	1	0	2	1	1	3	0	2	2	2	5	1	4	1	4	2
E1.14.13.7; phenol 2-monooxygenase [EC:1.14.13.7] ko00361	0	0	0	0	0	0	0	0	0	0	0	0	0	0	0	0	0	0	0	0	0	1	1	0	0	0	0	0	0	0	0	0	0	0	0	0	0	0	0	0
E1.14.13.81, acsF, chlE; magnesium-protoporphyrin IX monomethyl ester (oxidative) cyclase [EC:1.14.13.81] ko00860	5	13	11	4	7	2	12	3	5	3	2	2	2	2	3	6	15	2	3	2	3	0	7	4	2	3	5	0	4	5	1	2	2	4	2	2	0	0	2	1
E1.17.1.2, lytB, ispH; 4-hydroxy-3-methylbut-2-enyl diphosphate reductase [EC:1.17.1.2] ko00900	602	893	788	641	666	808	894	814	684	913	804	864	679	1045	684	793	746	879	720	804	726	448	699	537	774	603	603	715	883	1088	670	948	845	658	847	739	682	561	973	1092
E1.17.4.1A, nrdA, nrdE; ribonucleoside-diphosphate reductase alpha chain [EC:1.17.4.1] ko00230	596	589	272	522	327	718	683	669	433	1023	575	461	979	779	539	848	532	291	391	694	962	683	1596	1322	1484	996	1077	830	791	1538	722	917	706	1106	771	692	678	760	904	1212
E1.17.4.1B, nrdB, nrdF; ribonucleoside-diphosphate reductase beta chain [EC:1.17.4.1] ko00230	825	143	261	832	471	240	428	9	2	2	9	0	17	9	64	281	51	13	8	3	248	158	416	303	370	243	223	218	196	290	98	136	111	223	97	124	279	229	77	114
E1.17.7.1, gcpE, ispG; (E)-4-hydroxy-3-methylbut-2-enyl-diphosphate synthase [EC:1.17.7.1] ko00900	831	1089	837	882	929	1094	1167	1041	1005	1174	1277	1005	965	1431	856	1050	986	749	922	1058	785	467	809	739	961	728	718	820	838	1266	699	915	868	738	947	748	667	591	999	1159
E1.18.1.1; rubredoxin-NAD+ reductase [EC:1.18.1.1] ko00071	17	27	43	28	42	33	20	26	41	37	31	33	9	29	25	23	33	23	30	23	25	10	11	12	16	24	22	18	23	20	14	35	14	22	23	24	18	15	27	30
E1.2.1.-; [EC:1.2.1.-] ko00281	0	0	0	0	1	0	0	0	0	0	0	0	0	0	0	0	0	0	0	0	0	0	0	0	2	0	0	0	2	1	1	0	0	2	1	2	1	0	1	1
E1.2.1.10; acetaldehyde dehydrogenase (acetylating) [EC:1.2.1.10] ko00620	5	7	15	11	9	9	11	10	5	21	19	18	5	11	0	11	6	23	15	7	3	3	4	5	2	6	0	8	7	5	2	4	7	1	7	15	2	1	3	9
E1.2.1.16, gabD; succinate-semialdehyde dehydrogenase (NADP+) [EC:1.2.1.16] ko00250	807	153	208	720	393	218	434	36	21	22	22	11	18	13	59	319	56	29	15	14	499	256	868	551	525	338	444	422	552	574	80	362	186	462	178	264	545	617	10	233
E1.2.1.20; glutarate semialdehyde dehydrogenase [EC:1.2.1.20] ko00310	0	0	0	0	0	0	0	0	0	0	0	0	0	0	0	0	0	0	0	0	0	0	0	0	0	0	0	0	0	0	0	0	0	0	1	0	0	0	0	0
E1.2.1.2A; formate dehydrogenase, alpha subunit [EC:1.2.1.2] ko00630	151	144	136	252	153	190	242	173	58	179	132	104	135	145	142	362	220	119	84	132	111	63	139	127	192	181	96	168	164	241	147	174	107	129	99	199	116	87	181	193
E1.2.1.2B1; formate dehydrogenase, beta subunit ko00630	0	0	0	1	2	1	1	1	1	1	2	1	3	1	0	0	1	1	1	2	15	8	19	27	59	26	17	29	42	39	26	47	11	20	12	26	12	24	28	36
E1.2.1.2G; formate dehydrogenase, gamma subunit ko00630	0	0	0	0	0	0	0	0	0	0	0	0	0	0	1	0	0	0	0	0	8	9	10	28	36	11	11	20	12	21	23	4	11	14	10	11	9	13	30	16
E1.2.1.2NG, fdnI; formate dehydrogenase-N, gamma subunit [EC:1.2.1.2] ko00630	0	0	0	0	0	0	0	0	0	1	0	0	0	0	0	0	0	0	0	1	1	0	1	0	1	1	0	0	1	0	1	0	1	0	0	0	1	1	0	0
E1.2.1.3; aldehyde dehydrogenase (NAD+) [EC:1.2.1.3] ko00280	152	198	169	133	108	225	286	241	243	281	212	244	147	357	137	164	220	198	228	175	203	147	175	156	233	170	225	250	309	410	155	322	312	208	214	283	176	207	343	331
E1.2.1.5; aldehyde dehydrogenase (NAD(P)+) [EC:1.2.1.5] ko05204	2	2	2	0	0	0	1	3	0	2	1	5	2	0	1	0	1	2	7	1	0	2	0	3	6	4	2	1	3	3	1	0	1	0	2	0	1	1	1	1
E1.2.1.9, gapN; glyceraldehyde-3-phosphate dehydrogenase (NADP) [EC:1.2.1.9] ko00010	5	4	7	9	2	8	21	13	5	12	7	6	6	18	9	8	6	8	4	6	0	0	4	3	5	2	1	1	4	0	10	3	3	1	3	4	0	1	3	11
E1.2.3.3, poxL; pyruvate oxidase [EC:1.2.3.3] ko00620	1397	250	356	1255	720	341	716	21	6	3	9	3	29	3	105	492	76	22	2	1	492	245	905	538	544	473	555	511	656	762	130	411	239	536	190	282	590	638	12	247
E1.2.4.4A, bkdA1; 2-oxoisovalerate dehydrogenase E1 component, alpha subunit [EC:1.2.4.4] ko00280	0	0	0	1	0	0	0	3	1	0	0	2	0	1	1	1	0	1	1	0	0	0	0	0	0	0	0	0	0	1	0	1	2	1	0	0	0	0	0	2
E1.2.4.4B, bkdA2; 2-oxoisovalerate dehydrogenase E1 component, beta subunit [EC:1.2.4.4] ko00280	5	1	1	0	0	1	0	2	0	0	1	3	0	1	0	1	0	1	0	0	0	1	0	0	2	1	1	1	2	2	1	3	2	1	2	1	1	1	1	1
E1.2.4.4C, bkdA; 2-oxoisovalerate dehydrogenase E1 component [EC:1.2.4.4] ko00280	68	80	116	53	72	100	65	98	41	92	59	103	28	46	48	41	92	72	70	73	93	41	88	42	84	65	85	71	138	126	43	84	88	66	60	83	57	69	83	121
E1.2.7.5, aor; aldehyde:ferredoxin oxidoreductase [EC:1.2.7.5] ko00010	3	12	33	14	8	22	29	57	50	56	70	133	43	55	7	26	8	72	59	45	40	7	29	18	65	27	39	44	50	66	23	47	40	36	64	42	51	32	56	64
E1.2.99.2C, cooS; carbon-monoxide dehydrogenase catalytic subunit [EC:1.2.99.2] ko00680	50	74	131	45	63	82	92	123	68	114	104	204	41	73	48	43	104	120	135	90	86	12	44	40	108	80	93	81	128	129	39	82	89	80	71	113	63	85	117	138
E1.2.99.2L, cutL, coxL; carbon-monoxide dehydrogenase large subunit [EC:1.2.99.2] ko00680	5	6	6	0	1	3	3	4	1	1	6	2	2	0	3	3	3	2	2	1	0	0	0	0	0	1	2	6	1	1	1	2	1	2	0	1	1	2	0	3
E1.2.99.2M, cutM, coxM; carbon-monoxide dehydrogenase medium subunit [EC:1.2.99.2] ko00680	1	0	3	0	1	0	1	5	0	3	1	1	2	0	0	1	0	2	0	0	2	0	0	0	4	2	2	3	1	1	0	1	1	1	2	3	0	2	2	1
E1.2.99.2S, coxS; carbon-monoxide dehydrogenase small subunit [EC:1.2.99.2] ko00680	19	22	35	19	36	21	39	55	19	50	39	30	18	27	26	34	42	35	34	18	43	19	15	14	31	40	37	44	67	45	20	59	35	36	45	52	49	46	40	46
E1.2.99.5A, fwdA, fmdA; formylmethanofuran dehydrogenase subunit A [EC:1.2.99.5] ko00680	0	0	0	0	0	0	0	0	0	0	0	0	0	0	0	0	0	0	0	0	0	1	0	0	0	0	0	0	0	0	0	0	0	0	0	0	0	0	0	0
E1.2.99.5E, fmdE; formylmethanofuran dehydrogenase subunit E [EC:1.2.99.5] ko00680	8	4	14	6	2	11	10	8	13	8	2	9	3	14	3	15	5	5	11	0	35	7	15	7	30	9	14	15	39	41	14	32	33	23	17	15	17	22	34	27
E1.2.99.5G, fwdG; formylmethanofuran dehydrogenase subunit G [EC:1.2.99.5] ko00680	0	0	0	0	0	0	0	0	0	0	0	0	0	0	1	0	0	0	0	0	0	1	0	0	1	0	6	1	5	3	1	1	2	0	0	2	0	2	4	2
E1.3.1.-; [EC:1.3.1.-] ko00640	37	24	18	36	19	40	38	15	14	19	18	19	23	20	29	45	21	6	14	13	9	10	31	13	60	44	5	46	11	27	27	17	8	10	8	11	10	4	13	6
E1.3.1.12; prephenate dehydrogenase [EC:1.3.1.12] ko00400	4	18	7	19	22	11	9	8	11	6	20	14	10	24	26	8	4	5	17	37	4	2	15	0	8	5	6	1	4	6	2	10	4	6	4	9	2	5	5	4
E1.3.1.2, DPYD; dihydropyrimidine dehydrogenase (NADP+) [EC:1.3.1.2] ko00770	5	10	6	2	8	3	10	3	1	8	5	3	0	11	3	3	9	2	4	3	1	0	0	0	1	1	0	0	1	0	0	0	1	2	1	1	0	0	0	2
E1.3.1.44; trans-2-enoyl-CoA reductase (NAD+) [EC:1.3.1.44] ko00650	10	32	41	8	29	34	47	26	2	22	29	42	18	36	25	16	29	76	33	37	11	2	2	16	5	8	3	1	9	13	4	10	11	4	7	13	3	16	30	24
E1.3.1.54, cobK, cbiJ; precorrin-6X reductase [EC:1.3.1.54] ko00860	2	6	14	4	8	4	4	4	8	15	7	17	1	18	3	5	14	7	11	1	12	2	6	2	4	2	10	10	6	5	4	7	19	2	9	8	1	13	5	6
E1.3.99.-; [EC:1.3.99.-] ko00281	274	211	127	225	141	319	301	310	179	469	288	188	447	362	239	338	259	144	200	358	236	207	480	347	440	268	307	256	209	481	234	279	222	347	315	198	198	193	296	365
E1.4.1.16; diaminopimelate dehydrogenase [EC:1.4.1.16] ko00300	298	380	294	388	381	530	451	396	465	401	494	393	509	633	451	471	364	236	339	468	249	157	285	250	276	234	183	247	300	379	211	321	290	192	311	244	256	186	323	318
E1.4.1.3; glutamate dehydrogenase (NAD(P)+) [EC:1.4.1.3] ko00250	10	7	10	9	21	13	9	9	28	5	2	16	5	12	4	19	5	13	12	4	6	6	5	6	14	3	5	25	15	16	7	7	12	15	13	0	6	10	15	20
E1.4.1.4, gdhA; glutamate dehydrogenase (NADP+) [EC:1.4.1.4] ko00250	1511	1816	1637	1490	1489	1988	1799	1998	1684	2418	2064	1855	1669	2250	1438	1810	1624	1554	1628	1913	1671	1054	1785	1321	1947	1458	1459	1561	1766	2707	1466	1726	1749	1626	1804	1646	1343	1337	1914	2239
E1.4.1.9; leucine dehydrogenase [EC:1.4.1.9] ko00280	0	0	0	0	0	0	0	0	0	0	0	0	0	0	0	0	0	0	0	0	3	11	5	2	1	2	3	18	6	5	7	5	3	1	0	2	0	0	0	7
E1.4.3.10; putrescine oxidase [EC:1.4.3.10] ko00330	0	0	0	0	0	0	0	0	0	0	0	0	0	0	0	0	0	0	0	0	0	0	0	0	1	0	0	0	0	0	1	0	1	0	0	0	0	0	0	0
E1.4.3.21, AOC2, AOC3, tynA; primary-amine oxidase [EC:1.4.3.21] ko00260	0	0	0	0	0	0	0	0	0	0	0	0	0	0	0	0	0	0	0	0	0	0	0	0	0	0	0	0	0	0	0	0	0	0	0	0	0	0	0	1
E1.4.7.1; glutamate synthase (ferredoxin) [EC:1.4.7.1] ko00630	50	67	50	26	51	52	42	55	72	70	60	95	37	76	24	40	37	52	61	50	43	49	44	72	77	66	96	112	98	238	82	83	119	68	75	106	30	72	138	91
E1.5.1.10; saccharopine dehydrogenase (NADP+, L-glutamate forming) [EC:1.5.1.10] ko00300	0	0	0	0	0	0	0	0	0	0	0	0	0	0	0	0	1	0	0	0	0	0	0	0	0	0	0	0	0	0	0	0	0	0	0	0	0	1	1	0
E1.5.1.12; 1-pyrroline-5-carboxylate dehydrogenase [EC:1.5.1.12] ko00250	34	26	48	22	24	18	25	62	55	67	75	66	24	83	18	21	30	40	41	28	27	7	20	13	36	14	22	29	24	47	14	37	26	18	23	42	40	23	23	38
E1.5.1.2, proC; pyrroline-5-carboxylate reductase [EC:1.5.1.2] ko00330	251	381	404	262	285	349	376	350	290	384	345	455	262	372	240	296	306	451	360	348	541	245	565	343	480	396	338	352	577	604	283	457	464	499	417	483	563	406	477	563
E1.5.1.20, metF; methylenetetrahydrofolate reductase (NADPH) [EC:1.5.1.20] ko00680	273	416	405	278	256	323	406	366	288	496	428	462	299	438	326	331	368	529	358	383	489	220	455	358	498	397	338	409	544	696	336	555	538	416	465	495	383	376	543	641
E1.5.3.1; sarcosine oxidase [EC:1.5.3.1] ko00260	0	0	0	0	0	0	1	0	0	0	0	0	0	0	0	0	0	1	0	0	0	1	0	0	0	0	0	0	0	1	1	0	0	0	0	1	0	0	0	0
E1.5.8.2; trimethylamine dehydrogenase [EC:1.5.8.2] ko00680	0	0	0	0	0	0	0	0	0	0	0	2	0	0	0	0	0	0	0	0	0	0	0	0	0	0	1	0	1	0	0	0	0	2	0	2	0	0	0	3
E1.5.99.8; proline dehydrogenase [EC:1.5.99.8] ko00330	0	0	1	0	0	0	0	0	0	0	0	0	0	0	0	0	0	0	0	0	3	1	7	0	1	0	1	0	0	4	1	0	1	0	1	0	1	0	1	1
E1.6.99.3; NADH dehydrogenase [EC:1.6.99.3] ko00190	0	1	1	1	3	2	3	1	1	1	7	3	2	3	5	2	0	2	3	1	9	9	1	2	3	8	1	3	2	10	6	5	6	4	3	4	4	11	12	9
E1.6.99.5; NADH dehydrogenase (quinone) [EC:1.6.99.5] ko00190	88	90	87	108	123	101	92	92	57	78	99	115	52	109	75	119	86	85	71	68	136	56	110	77	129	81	119	125	184	157	59	140	132	83	101	123	90	72	162	151
E1.7.1.1; nitrate reductase (NADH) [EC:1.7.1.1] ko00910	0	0	0	0	0	0	0	0	0	0	0	0	0	0	0	0	0	0	0	0	0	0	1	0	0	0	0	0	0	0	0	1	1	0	0	0	0	0	0	0
E1.7.1.7, guaC; GMP reductase [EC:1.7.1.7] ko00230	803	147	185	673	388	221	421	12	2	5	6	5	10	3	56	348	35	15	1	0	318	191	634	407	364	296	365	351	489	427	76	284	183	417	145	160	519	415	18	204
E1.7.2.1; nitrite reductase (NO-forming) [EC:1.7.2.1] ko00910	0	0	0	0	0	0	0	0	0	0	0	0	0	0	0	0	0	0	0	0	0	0	0	0	1	0	0	0	0	0	0	0	0	0	0	0	0	0	0	0
E1.7.99.4C; nitrate reductase catalytic subunit [EC:1.7.99.4] ko00910	4	9	22	5	8	7	10	17	5	31	12	12	9	21	5	5	9	18	18	10	4	1	2	4	1	3	8	8	7	4	14	21	13	12	4	10	2	18	13	20
E1.8.1.6; cystine reductase [EC:1.8.1.6] ko00270	0	0	0	0	0	0	0	0	0	0	0	0	0	0	0	0	0	0	0	0	0	0	0	0	0	0	0	0	2	0	0	0	0	0	0	1	1	1	2	3
E1.8.1.7, GSR, gor; glutathione reductase (NADPH) [EC:1.8.1.7] ko00480	791	151	222	756	454	229	430	16	3	4	4	1	17	2	60	295	62	13	5	1	340	196	418	347	295	211	263	88	107	240	30	37	43	140	42	41	145	249	7	120
E1.8.1.9, trxB; thioredoxin reductase (NADPH) [EC:1.8.1.9] ko00450	1798	979	1054	1825	1423	1158	1551	1026	647	959	956	871	723	905	668	1200	855	846	930	764	1556	906	2019	1362	1703	1235	1242	1365	1616	2038	878	1351	1125	1408	1197	1190	1546	1394	1167	1411
E2.1.1.-; [EC:2.1.1.-] ko00340	2897	1665	1714	2909	2021	2013	2627	1532	1653	1973	1788	1579	1591	2053	1466	2177	1532	1538	1360	1493	2328	1328	3098	2263	2559	1920	1983	1938	2351	2832	1282	1971	1767	2052	1885	1635	2353	2020	1737	2020
E2.1.1.10, mmuM; homocysteine S-methyltransferase [EC:2.1.1.10] ko00270	10	12	19	6	4	7	14	13	27	12	4	28	3	16	11	4	9	3	7	17	28	38	56	20	84	57	25	16	58	43	55	38	40	31	27	34	63	29	36	52
E2.1.1.104; caffeoyl-CoA O-methyltransferase [EC:2.1.1.104] ko00360	3	19	0	3	10	3	14	1	0	0	1	0	3	0	8	0	7	0	16	0	5	8	5	8	14	7	5	6	4	4	2	2	6	8	8	5	6	7	4	7
E2.1.1.13, metH; 5-methyltetrahydrofolate--homocysteine methyltransferase [EC:2.1.1.13] ko00270	868	1073	1159	933	982	1153	1448	1254	1206	1717	1320	1581	961	1588	936	1091	1144	1584	1147	1049	1377	774	1369	1070	1517	1232	1071	1369	1731	2107	1210	1670	1565	1261	1598	1554	1317	1184	1533	2008
E2.1.1.131, cobJ, cbiH; precorrin-3B C17-methyltransferase [EC:2.1.1.131] ko00860	49	89	147	43	97	85	79	100	66	110	125	192	54	124	67	47	92	195	107	73	54	22	52	34	69	71	46	57	71	99	63	101	60	53	61	117	79	53	77	95
E2.1.1.133, cobM, cbiF; precorrin-4 C11-methyltransferase [EC:2.1.1.133] ko00860	85	131	210	87	126	110	158	174	90	195	160	214	85	221	89	83	157	291	189	117	65	44	82	59	130	88	55	98	134	123	75	110	98	68	106	115	120	67	105	155
E2.1.1.14, metE; 5-methyltetrahydropteroyltriglutamate--homocysteine methyltransferase [EC:2.1.1.14] ko00270	19	4	4	3	7	0	9	2	0	5	3	3	3	8	4	2	6	10	0	2	152	79	81	188	245	206	112	281	167	369	172	89	186	159	47	104	50	117	202	88
E2.1.1.148, thyX, thy1; thymidylate synthase (FAD) [EC:2.1.1.148] ko00670	181	272	251	250	245	266	290	215	305	282	284	306	127	290	255	257	254	321	253	144	254	89	167	172	311	159	172	336	296	475	194	312	264	191	250	315	197	259	447	372
E2.1.1.37, DNMT, dcm; DNA (cytosine-5-)-methyltransferase [EC:2.1.1.37] ko00270	3033	3976	3762	3008	3382	3900	3938	4192	3631	5198	4620	4429	4082	5187	2929	3595	3827	3908	3776	4079	3084	1783	3385	2654	3579	2390	2876	3171	3631	4614	2905	3405	3187	3032	3784	3518	2580	2868	4164	4447
E2.1.1.45, thyA; thymidylate synthase [EC:2.1.1.45] ko00670	671	502	416	688	559	585	665	423	486	524	557	508	433	631	444	547	325	287	394	496	602	369	892	656	839	529	625	576	527	893	333	559	476	598	571	477	632	592	478	605
E2.1.2.3; phosphoribosylaminoimidazolecarboxamide formyltransferase [EC:2.1.2.3] ko00230	40	84	78	66	89	79	103	64	48	88	78	94	45	109	68	49	77	86	86	57	78	36	47	35	71	59	58	64	81	123	55	90	100	59	62	93	69	57	112	107
E2.1.2.5; glutamate formiminotransferase [EC:2.1.2.5] ko00340	13	14	16	12	14	21	22	21	15	20	15	23	18	13	4	7	28	6	20	9	43	31	35	48	60	40	52	56	51	72	41	57	55	71	79	59	28	41	53	78
E2.2.1.1, tktA, tktB; transketolase [EC:2.2.1.1] ko00030	2110	2115	2173	2152	2017	2193	2779	2356	1887	2573	2405	2469	1683	2664	1677	2065	2001	2127	2060	2073	2776	1458	2529	1983	2608	2029	1962	2229	2360	3511	1635	2191	2054	1688	2105	2182	2101	1965	2316	2746
E2.2.1.2, talA, talB; transaldolase [EC:2.2.1.2] ko00030	123	169	236	136	144	167	159	235	149	210	216	272	103	240	149	138	150	326	172	141	233	90	123	112	178	181	136	208	204	301	174	246	197	174	156	186	204	217	256	231
E2.2.1.6L, ilvB, ilvG, ilvI; acetolactate synthase I/II/III large subunit [EC:2.2.1.6] ko00290	1702	1784	2407	1748	1892	1662	2179	1936	1910	2629	2216	2484	1184	2263	1227	1572	1574	2675	1950	1462	1984	934	1612	1166	1792	1466	1335	1696	2210	2616	1463	2231	2195	1419	2279	2122	2302	1541	2048	2431
E2.2.1.6S, ilvH, ilvN; acetolactate synthase I/III small subunit [EC:2.2.1.6] ko00290	255	378	412	303	284	275	332	473	342	461	464	482	196	415	287	345	318	555	451	309	445	227	352	292	397	319	291	441	495	629	344	496	506	370	543	507	420	272	543	609
E2.3.1.-; [EC:2.3.1.-] ko00350	267	348	519	290	383	324	408	402	391	537	553	574	301	549	269	351	317	621	503	366	493	247	531	388	568	435	421	497	616	704	384	489	506	458	445	463	487	437	519	538
E2.3.1.16, fadA; acetyl-CoA acyltransferase [EC:2.3.1.16] ko00280	4	1	6	2	6	7	3	3	4	5	2	2	3	2	3	0	3	4	5	2	17	1	7	5	4	11	11	3	12	16	6	8	16	11	5	25	10	6	9	24
E2.3.1.164; isopenicillin-N N-acyltransferase [EC:2.3.1.164] ko00311	0	0	0	0	0	0	0	0	0	0	0	0	0	0	0	0	0	0	0	0	0	0	0	0	0	0	0	0	2	0	0	1	0	1	0	0	0	0	0	0
E2.3.1.168, bkdB; 2-oxoisovalerate dehydrogenase E2 component (dihydrolipoyl transacylase) [EC:2.3.1.168] ko00280	0	0	0	0	0	0	0	0	0	0	1	0	0	0	0	0	0	1	0	0	0	0	0	0	1	0	0	0	0	0	0	0	0	1	0	2	2	0	0	0
E2.3.1.30, cysE; serine O-acetyltransferase [EC:2.3.1.30] ko00270	358	498	494	390	503	481	483	470	547	475	589	510	306	692	393	467	442	581	534	431	491	312	500	391	570	408	492	513	559	906	513	559	658	486	529	510	373	419	613	636
E2.3.1.31, metX; homoserine O-acetyltransferase [EC:2.3.1.31] ko00270	57	51	25	28	18	60	36	39	3	69	36	38	41	36	60	35	37	18	44	33	108	90	172	167	145	112	135	96	148	254	93	216	86	100	106	147	63	104	135	231
E2.3.1.37, ALAS; 5-aminolevulinate synthase [EC:2.3.1.37] ko00260	0	0	0	0	0	0	0	0	0	0	0	0	0	0	0	0	0	0	0	0	4	0	6	1	2	2	1	2	2	2	0	0	2	0	1	0	1	0	2	2
E2.3.1.4, GNA1; glucosamine-phosphate N-acetyltransferase [EC:2.3.1.4] ko00520	0	0	0	0	0	0	0	0	0	0	0	0	0	0	0	0	0	0	0	0	0	0	0	0	0	0	0	1	0	0	0	0	0	0	0	0	0	0	0	1
E2.3.1.54, pflD; formate C-acetyltransferase [EC:2.3.1.54] ko00620	1043	1586	1357	1169	1389	1394	1631	1830	1644	1625	1968	1772	1022	1926	1358	1162	1574	1552	1818	1441	1371	686	1070	948	1265	1140	974	1301	1660	1628	1166	1555	1412	906	1394	1459	1377	901	1523	1591
E2.3.1.57, speG; diamine N-acetyltransferase [EC:2.3.1.57] ko00330	266	57	121	215	189	92	140	32	59	60	56	48	30	79	36	114	45	45	30	36	57	27	41	15	52	42	33	55	55	38	54	72	49	34	61	86	72	36	91	102
E2.3.1.8, pta; phosphate acetyltransferase [EC:2.3.1.8] ko00620	978	964	748	928	782	839	1095	688	601	937	959	640	727	875	585	912	702	726	798	837	897	489	1124	793	1025	790	786	765	845	1180	606	857	761	800	841	782	845	749	881	910
E2.3.1.89; tetrahydrodipicolinate N-acetyltransferase [EC:2.3.1.89] ko00300	14	21	24	25	19	20	20	17	18	36	38	39	16	11	16	15	19	24	33	27	65	37	122	76	85	88	81	74	97	88	41	47	60	105	37	61	105	90	46	61
E2.3.1.9, atoB; acetyl-CoA C-acetyltransferase [EC:2.3.1.9] ko02020	956	549	789	843	697	594	844	641	479	894	616	676	323	781	448	644	534	774	509	482	866	453	820	631	779	643	593	655	958	1094	415	771	685	697	718	727	838	750	543	785
E2.3.3.10; hydroxymethylglutaryl-CoA synthase [EC:2.3.3.10] ko00280	603	86	163	491	297	165	287	7	2	0	4	1	11	1	42	188	45	9	0	4	376	224	597	445	411	297	329	341	317	445	58	174	144	314	97	142	329	426	24	130
E2.3.3.14; homocitrate synthase [EC:2.3.3.14] ko00300	0	0	0	2	2	0	0	0	1	0	1	0	0	0	0	0	0	0	0	0	0	0	2	1	0	0	1	0	1	2	0	1	1	1	1	0	2	1	3	0
E2.3.3.5, prpC; 2-methylcitrate synthase [EC:2.3.3.5] ko00640	10	8	25	10	18	11	22	22	17	33	8	19	16	25	11	8	12	24	19	13	16	10	8	15	13	7	17	5	37	24	15	16	17	11	21	17	17	25	49	36
E2.3.3.9, aceB, glcB; malate synthase [EC:2.3.3.9] ko00620	0	0	0	0	0	0	0	0	0	0	0	0	0	0	2	0	0	0	0	0	0	0	0	0	0	0	0	0	0	0	2	0	0	0	1	0	0	0	0	0
E2.4.1.-; [EC:2.4.1.-] ko00051	1090	800	679	1083	734	930	911	634	634	784	752	840	486	825	585	811	681	917	707	597	676	360	652	613	765	602	516	555	683	691	405	490	491	505	333	459	600	456	464	587
E2.4.1.1, glgP, PYG; starch phosphorylase [EC:2.4.1.1] ko00500	1968	2885	2702	2086	2542	2709	2978	2591	2466	3241	3173	2986	2088	3446	2068	2321	2609	3056	2520	2413	2536	1625	2729	2094	2787	2307	2108	2759	3355	4121	2185	2983	2870	2361	2698	2712	2547	2273	2793	3192
E2.4.1.129; peptidoglycan glycosyltransferase [EC:2.4.1.129] ko00550	146	209	248	193	163	175	224	172	148	227	203	185	143	208	127	198	148	161	151	131	156	85	122	82	148	97	72	146	222	197	132	182	209	112	158	136	121	102	157	210
E2.4.1.13; sucrose synthase [EC:2.4.1.13] ko00500	0	0	0	0	0	0	0	0	0	0	0	0	0	0	0	0	0	0	0	0	0	0	2	0	0	0	0	1	0	0	0	0	0	0	1	0	0	0	0	0
E2.4.1.20; cellobiose phosphorylase [EC:2.4.1.20] ko00500	65	104	91	37	81	111	110	57	51	51	74	71	28	102	56	110	118	94	63	49	77	39	52	65	68	78	90	72	63	171	125	115	123	62	86	84	49	72	135	86
E2.4.1.21, glgA; starch synthase [EC:2.4.1.21] ko00500	772	1044	1196	866	1021	1230	1227	1014	1115	1237	1206	1311	682	1406	869	948	933	1320	1078	939	1065	535	1164	927	1090	836	908	1053	1368	1707	802	1248	1115	1006	1034	1182	1086	1015	1183	1335
E2.4.1.46; 1,2-diacylglycerol 3-beta-galactosyltransferase [EC:2.4.1.46] ko00561	0	0	0	0	0	0	0	0	1	1	0	0	0	3	0	0	0	0	0	0	0	0	0	0	0	0	0	0	0	0	0	0	0	0	0	0	0	0	0	0
E2.4.1.4; amylosucrase [EC:2.4.1.4] ko00500	18	40	33	17	34	36	28	46	29	42	40	43	12	31	16	18	22	49	26	16	42	9	24	18	39	27	51	40	55	73	24	43	53	48	55	44	44	52	63	77
E2.4.1.5; dextransucrase [EC:2.4.1.5] ko02020	0	0	2	0	0	0	0	0	1	0	1	0	0	0	0	0	0	0	0	0	27	14	31	22	151	34	5	8	16	9	20	16	1	11	7	2	154	14	51	3
E2.4.1.7; sucrose phosphorylase [EC:2.4.1.7] ko00500	148	242	409	142	249	198	275	161	159	139	217	266	88	256	121	169	269	381	189	171	519	245	566	495	449	300	405	188	231	420	100	133	138	300	111	105	310	363	71	258
E2.4.1.8, mapA; maltose phosphorylase [EC:2.4.1.8] ko00500	2147	432	625	1927	1194	669	1153	37	7	10	21	7	29	12	119	828	148	34	13	1	735	392	1217	834	850	543	738	499	557	687	134	328	248	584	180	244	769	665	65	293
E2.4.2.14, purF; amidophosphoribosyltransferase [EC:2.4.2.14] ko00250	1324	1585	1361	1333	1278	1743	1864	1709	1526	2384	1983	1591	1754	2220	1443	1743	1505	1410	1382	1679	1428	915	1845	1281	1811	1361	1457	1412	1707	2340	1206	1711	1536	1497	1661	1487	1212	1064	1826	1958
E2.4.2.2, pdp; pyrimidine-nucleoside phosphorylase [EC:2.4.2.2] ko00240	278	526	417	330	402	423	386	316	374	286	539	359	252	479	361	286	430	479	418	380	477	202	400	291	396	281	303	304	423	459	311	366	323	306	341	385	366	202	408	455
E2.4.2.21, cobU, cobT; nicotinate-nucleotide--dimethylbenzimidazole phosphoribosyltransferase [EC:2.4.2.21] ko00860	229	247	207	192	215	264	253	268	278	388	251	249	278	355	207	329	267	249	202	231	81	48	115	79	151	130	100	106	130	166	126	161	146	121	147	160	128	72	124	179
E2.4.2.28, mtaP; 5'-methylthioadenosine phosphorylase [EC:2.4.2.28] ko00270	0	1	4	2	0	0	2	4	2	1	0	8	2	2	0	0	1	2	4	2	13	7	6	22	7	10	8	10	11	26	6	28	5	17	12	16	8	2	18	34
E2.4.2.3, udp; uridine phosphorylase [EC:2.4.2.3] ko00240	405	547	394	361	336	463	514	565	456	800	545	489	583	659	422	576	403	450	527	487	366	201	442	323	480	310	324	389	437	596	293	408	452	406	455	382	373	393	411	470
E2.4.2.4, deoA; thymidine phosphorylase [EC:2.4.2.4] ko05219	30	98	24	18	41	29	48	23	15	15	10	23	28	41	33	37	69	46	32	35	37	14	33	31	24	33	18	40	44	64	24	37	30	26	35	33	21	49	34	42
E2.4.2.6; nucleoside deoxyribosyltransferase [EC:2.4.2.6] ko00240	1465	229	312	1434	804	354	660	9	4	0	9	0	11	0	90	539	74	13	0	3	391	236	630	483	424	350	391	319	438	454	136	209	160	288	93	176	444	425	29	178
E2.4.2.7, apt; adenine phosphoribosyltransferase [EC:2.4.2.7] ko00230	721	509	391	653	507	587	651	543	472	549	541	422	417	617	493	649	369	322	331	402	487	279	626	450	578	439	418	440	482	646	417	502	373	461	410	365	549	397	468	469
E2.5.1.16, SRM, speE; spermidine synthase [EC:2.5.1.16] ko00270	93	119	149	74	113	111	149	104	107	125	108	130	58	149	85	100	116	115	133	76	46	21	54	38	59	43	40	46	34	56	56	94	50	56	53	76	72	23	91	49
E2.5.1.17, cobO, btuR; cob(I)alamin adenosyltransferase [EC:2.5.1.17] ko00860	93	124	214	77	137	103	158	155	72	134	167	211	87	176	100	100	133	315	164	114	133	61	128	77	132	84	80	126	173	171	105	188	120	107	214	173	185	118	147	204
E2.5.1.26, AGPS; alkyldihydroxyacetonephosphate synthase [EC:2.5.1.26] ko04146	0	0	3	0	1	5	2	0	1	0	5	1	0	2	2	0	0	1	0	0	20	3	1	12	11	8	16	11	10	11	5	26	7	15	17	7	4	12	13	12
E2.5.1.48, metB; cystathionine gamma-synthase [EC:2.5.1.48] ko00270	4	18	21	8	6	6	16	17	6	15	11	15	7	19	15	13	8	18	17	11	38	12	29	17	35	34	29	35	34	31	55	30	29	30	68	57	34	22	42	42
E2.5.1.49, metY; O-acetylhomoserine (thiol)-lyase [EC:2.5.1.49] ko00270	1024	1442	1582	954	1193	1306	1646	1368	1295	1736	1454	1710	896	1695	1094	1259	1379	1730	1412	1119	1339	810	1135	1084	1282	1284	1076	1345	1398	2343	1206	1538	1583	1193	1559	1649	1480	1190	1590	1854
E2.5.1.56, neuB; N-acetylneuraminate synthase [EC:2.5.1.56] ko00520	911	1228	1625	1003	1038	1116	1326	1548	1120	1773	1666	1744	1167	1831	970	963	1170	2215	1329	1261	1170	658	888	652	1116	933	882	1069	1257	1622	1046	1194	1395	934	1483	1289	1247	877	1099	1516
E2.5.1.6, metK; S-adenosylmethionine synthetase [EC:2.5.1.6] ko00270	1809	1559	1426	1692	1578	1726	1919	1372	1296	1779	1415	1257	984	1740	1251	1662	1464	1255	1295	1367	1504	861	2120	1599	1811	1366	1505	1673	1827	2491	1074	1602	1540	1589	1475	1524	1458	1606	1561	1758
E2.5.1.68; short-chain Z-isoprenyl diphosphate synthase [EC:2.5.1.68] ko00900	0	0	0	0	1	1	1	0	0	2	0	2	1	1	1	1	0	3	0	0	8	0	1	5	1	0	0	6	2	6	2	1	2	2	3	0	1	2	4	4
E2.5.1.86; trans,polycis-decaprenyl diphosphate synthase [EC:2.5.1.86] ko00900	0	0	0	0	0	0	0	0	0	0	0	0	0	0	0	0	0	0	0	0	0	0	0	1	1	0	0	0	0	0	0	0	0	0	0	0	0	0	0	0
E2.6.1.11, argD; acetylornithine aminotransferase [EC:2.6.1.11] ko00330	226	226	167	223	149	236	329	224	195	351	264	191	320	371	137	351	223	111	166	226	198	164	325	266	318	248	216	274	187	407	255	218	249	245	263	173	220	148	268	304
E2.6.1.13, rocD; ornithine--oxo-acid transaminase [EC:2.6.1.13] ko00330	0	0	0	1	0	1	0	0	0	0	0	0	0	0	0	0	2	0	0	0	1	2	4	1	2	1	1	0	0	2	1	0	0	0	2	0	3	0	1	2
E2.6.1.16, glmS; glucosamine--fructose-6-phosphate aminotransferase (isomerizing) [EC:2.6.1.16] ko00250	2015	1892	1463	2177	2012	1956	2321	1533	1284	1622	1690	1486	1440	2001	1492	2023	1705	1295	1328	1662	1694	946	2021	1698	1835	1451	1532	1741	1723	2486	1337	1624	1466	1620	1531	1428	1517	1355	1562	1870
E2.6.1.18; beta-alanine--pyruvate transaminase [EC:2.6.1.18] ko00280	0	2	0	1	0	0	0	0	0	0	0	0	0	0	0	0	0	0	0	0	0	0	0	0	0	0	0	0	1	0	0	0	0	1	0	0	1	0	0	0
E2.6.1.1A, aspB; aspartate aminotransferase [EC:2.6.1.1] ko00250	388	442	392	335	414	482	455	460	296	586	477	509	475	544	345	464	396	470	413	549	300	215	541	401	518	308	395	363	350	548	306	348	303	408	386	334	307	277	410	466
E2.6.1.1B, aspC; aspartate aminotransferase [EC:2.6.1.1] ko00250	1	0	0	0	0	3	2	0	1	2	1	1	0	1	3	2	3	0	0	0	0	2	1	2	0	7	1	2	0	1	4	0	0	0	0	1	2	0	3	1
E2.6.1.42, ilvE; branched-chain amino acid aminotransferase [EC:2.6.1.42] ko00280	691	772	633	552	572	810	791	679	609	1079	828	748	785	847	559	872	694	655	623	724	734	443	726	556	862	522	641	741	736	1134	633	758	842	615	795	705	671	617	807	947
E2.6.1.76, ectB; diaminobutyrate-2-oxoglutarate transaminase [EC:2.6.1.76] ko00260	10	36	31	35	27	21	26	10	9	30	18	31	4	19	17	20	24	28	24	9	30	9	5	15	8	14	14	23	21	49	33	44	32	15	22	27	25	20	47	43
E2.6.1.82; putrescine aminotransferase [EC:2.6.1.82] ko00330	2	4	10	1	1	9	10	9	7	6	2	10	8	9	1	3	1	5	8	4	5	6	5	0	8	12	6	5	10	15	13	6	12	8	5	12	18	7	13	7
E2.6.1.83; LL-diaminopimelate aminotransferase [EC:2.6.1.83] ko00300	646	887	755	596	639	839	1026	843	850	1177	1028	923	742	1166	744	866	825	1078	826	854	767	464	812	614	962	689	697	754	888	1148	679	851	868	688	905	757	688	684	1008	1062
E2.7.1.105, PFK; 6-phosphofructo-2-kinase [EC:2.7.1.105] ko00051	0	0	0	0	0	0	1	0	0	0	0	0	0	0	0	0	0	0	0	0	12	5	16	2	3	5	10	31	15	12	2	10	12	6	1	4	0	13	6	7
E2.7.1.107, DGK, dgkA; diacylglycerol kinase (ATP dependent) [EC:2.7.1.107] ko04070	72	149	33	74	60	81	73	57	66	108	70	45	107	64	65	128	125	27	40	87	26	21	81	59	86	49	37	45	39	52	51	41	48	61	30	37	36	31	81	39
E2.7.1.12, gntK, idnK; gluconokinase [EC:2.7.1.12] ko00030	766	125	189	760	400	240	388	21	5	12	9	15	14	5	52	304	52	35	6	5	306	164	409	335	300	208	249	117	112	253	32	78	83	233	65	80	236	241	6	115
E2.7.1.17; xylulokinase [EC:2.7.1.17] ko00040	702	888	894	758	820	969	833	1023	804	1213	1066	1115	783	1234	807	885	803	1074	1009	922	722	368	591	460	695	590	630	628	826	1069	503	751	761	733	733	788	693	692	747	877
E2.7.1.19, prkB; phosphoribulokinase [EC:2.7.1.19] ko00710	7	0	1	8	14	14	15	0	1	0	0	0	0	0	0	7	15	0	0	0	7	5	1	0	0	2	2	5	3	3	3	2	0	0	4	0	3	4	5	1
E2.7.1.20, ADK; adenosine kinase [EC:2.7.1.20] ko00230	15	21	33	12	13	12	15	26	19	42	15	18	17	13	14	14	13	31	28	12	12	4	12	0	3	10	9	13	36	40	7	7	12	13	9	16	9	8	17	11
E2.7.1.21, tdk; thymidine kinase [EC:2.7.1.21] ko00240	598	190	164	453	316	254	353	197	138	197	157	80	135	212	140	302	123	122	119	177	371	204	543	462	463	313	349	250	351	443	163	227	190	365	191	201	412	339	164	262
E2.7.1.29, DAK1, DAK2; dihydroxyacetone kinase [EC:2.7.1.29] ko00680	10	8	24	6	22	16	9	28	13	17	18	22	13	10	23	14	19	20	23	11	21	2	18	16	64	18	14	18	27	16	16	23	21	11	19	20	72	11	27	33
E2.7.1.30, glpK; glycerol kinase [EC:2.7.1.30] ko00561	1637	1261	1313	1557	1382	1539	1740	1498	1349	1790	1783	1533	1239	1931	1135	1481	1202	1138	1280	1312	1212	647	1469	997	1241	1142	1011	1231	1746	1689	718	1306	1259	1129	1313	1291	1548	1153	1067	1317
E2.7.1.36, MVK, mvaK1; mevalonate kinase [EC:2.7.1.36] ko04146	355	52	89	326	171	108	169	5	0	0	5	0	6	0	20	102	18	8	0	1	180	90	353	272	220	142	166	194	200	242	39	139	77	182	50	114	194	251	10	51
E2.7.1.4, scrK; fructokinase [EC:2.7.1.4] ko00051	1627	744	928	1555	1185	859	1185	738	609	877	741	852	510	869	565	915	566	823	725	634	1139	598	1571	1059	1402	947	1130	1181	1295	1816	722	1079	1121	1140	923	1070	1271	1136	846	1144
E2.7.1.41; glucose-1-phosphate phosphodismutase [EC:2.7.1.41] ko00010	0	0	3	0	2	3	1	2	3	2	1	2	0	2	0	0	2	4	0	2	0	0	8	3	37	7	2	2	2	0	6	1	1	4	2	0	38	1	11	3
E2.7.1.48, udk; uridine kinase [EC:2.7.1.48] ko00240	1161	1261	1042	1306	1084	1215	1342	1192	1041	1274	1180	1000	1054	1350	896	1223	1105	1011	988	1012	1057	657	1554	1114	1317	1031	1147	1044	1394	1577	778	1240	1106	1123	1251	1096	1302	1089	1125	1294
E2.7.1.66; undecaprenol kinase [EC:2.7.1.66] ko00550	0	0	0	0	4	1	5	0	1	0	0	1	0	0	6	1	1	14	0	0	0	0	0	0	0	2	0	1	0	2	0	0	1	0	0	1	0	0	1	1
E2.7.1.71, aroK, aroL; shikimate kinase [EC:2.7.1.71] ko00400	260	378	401	341	372	393	434	345	486	502	414	421	335	556	300	483	368	389	299	397	304	132	275	208	368	226	246	302	348	455	313	348	355	223	331	315	300	257	336	371
E2.7.1.76, dak; deoxyadenosine kinase [EC:2.7.1.76] ko00230	0	0	0	0	0	0	0	0	0	0	0	0	0	0	0	0	0	0	0	0	2	0	0	0	44	0	1	0	0	0	0	0	0	0	0	0	0	1	0	0
E2.7.1.90, pfk; pyrophosphate--fructose-6-phosphate 1-phosphotransferase [EC:2.7.1.90] ko00051	326	360	139	301	180	369	383	318	267	518	302	219	554	464	243	397	301	156	239	423	264	279	572	441	493	317	392	345	274	665	332	313	314	397	383	279	258	240	400	447
E2.7.2.15, tdcD, pduW; propionate kinase [EC:2.7.2.15] ko00640	0	0	0	0	0	0	0	0	0	0	1	0	0	1	0	0	0	0	0	0	1	0	0	0	0	0	1	0	1	0	0	0	0	0	0	0	0	0	1	2
E2.7.2.4, lysC; aspartate kinase [EC:2.7.2.4] ko00260	883	1188	994	954	922	1244	1398	1161	1106	1418	1373	1245	1106	1497	1092	1153	1171	1158	1112	1213	1062	606	1377	901	1354	1037	908	1122	1270	1690	854	1265	1064	1142	1200	1066	1112	952	1150	1378
E2.7.2.7, buk; butyrate kinase [EC:2.7.2.7] ko00650	368	474	491	367	389	475	503	603	577	768	574	592	460	777	397	403	410	557	536	467	559	270	394	276	578	370	379	462	628	716	401	593	661	396	616	564	581	491	617	656
E2.7.3.3; arginine kinase [EC:2.7.3.3] ko00330	3	7	8	5	4	16	9	5	4	4	6	6	6	3	6	12	11	5	6	5	6	3	8	5	6	2	7	10	6	16	5	6	7	3	8	0	3	0	10	4
E2.7.4.10; nucleoside-triphosphate--adenylate kinase [EC:2.7.4.10] ko00240	0	0	0	0	1	0	0	1	0	2	3	1	0	1	0	0	0	0	0	0	1	0	0	0	1	0	0	1	0	0	2	1	0	0	1	0	0	0	0	0
E2.7.4.2, mvaK2; phosphomevalonate kinase [EC:2.7.4.2] ko00900	411	82	105	453	235	108	223	8	0	1	4	1	6	3	27	169	43	7	2	4	254	124	415	287	252	154	233	153	226	299	38	156	85	216	72	128	266	264	15	96
E2.7.4.3, adk; adenylate kinase [EC:2.7.4.3] ko00230	948	767	580	940	846	943	1053	722	884	867	987	681	623	966	695	898	717	568	657	767	778	487	1062	824	868	706	703	773	862	1149	530	789	748	786	743	730	822	717	737	901
E2.7.4.6, ndk; nucleoside-diphosphate kinase [EC:2.7.4.6] ko00230	283	252	83	204	136	271	214	266	187	271	193	125	304	234	178	213	227	81	120	140	191	135	376	282	290	182	217	193	177	328	177	230	196	237	195	174	195	149	220	281
E2.7.4.8, gmk; guanylate kinase [EC:2.7.4.8] ko00230	1684	592	673	1785	1164	877	1220	400	472	325	480	322	361	576	430	900	368	339	394	370	640	580	1303	878	1084	719	850	844	991	1141	437	719	558	729	579	567	754	876	476	683
E2.7.4.9, tmk; dTMP kinase [EC:2.7.4.9] ko00240	832	318	309	926	626	445	625	139	246	96	229	128	139	239	229	375	220	152	169	229	392	237	577	502	507	339	386	354	358	499	211	268	204	388	194	212	338	423	215	213
E2.7.6.2, THI80; thiamine pyrophosphokinase [EC:2.7.6.2] ko00730	325	126	162	303	187	144	219	71	38	81	89	89	33	72	75	171	94	176	103	86	202	117	350	215	210	173	176	175	208	271	92	147	159	197	144	156	242	236	77	115
E2.7.6.5X; putative GTP pyrophosphokinase [EC:2.7.6.5] ko00230	624	147	290	557	369	196	382	62	20	57	77	67	35	119	80	228	86	129	62	88	254	135	428	264	329	204	265	225	284	333	111	172	121	225	94	135	256	282	64	91
E2.7.7.24, rfbA, rffH; glucose-1-phosphate thymidylyltransferase [EC:2.7.7.24] ko00521	1138	1087	1031	1048	997	1074	1178	939	865	1264	1194	1039	995	1171	901	991	908	1059	927	1002	891	509	976	712	989	808	754	946	999	1400	858	1003	937	839	964	851	828	783	969	1119
E2.7.7.3A, coaD, kdtB; pantetheine-phosphate adenylyltransferase [EC:2.7.7.3] ko00770	605	393	427	664	586	434	552	362	327	373	387	377	216	471	254	514	356	305	344	426	458	256	483	419	470	408	334	481	574	714	353	467	471	409	455	433	481	434	470	521
E2.7.7.41, CDS1, CDS2, cdsA; phosphatidate cytidylyltransferase [EC:2.7.7.41] ko04070	767	577	491	733	607	608	688	417	394	430	475	391	340	567	387	587	441	352	421	431	493	273	633	457	579	429	464	390	475	686	309	472	375	424	379	339	415	408	373	491
E2.7.7.43, neuA, CMAS; N-acylneuraminate cytidylyltransferase [EC:2.7.7.43] ko00520	351	526	775	410	598	535	588	620	566	626	683	743	425	808	416	366	483	866	667	521	548	277	463	297	475	410	330	488	623	671	482	516	612	391	755	649	678	416	570	721
E2.7.7.48; RNA-directed RNA polymerase [EC:2.7.7.48] ko00230	0	0	0	0	0	0	0	1	0	0	0	0	1	1	0	0	1	0	0	0	0	0	0	0	0	0	0	0	0	1	1	1	0	0	0	0	0	0	1	1
E2.7.7.4C, met3; sulfate adenylyltransferase [EC:2.7.7.4] ko00920	5	11	26	11	9	4	11	9	10	25	18	7	35	10	6	4	9	7	20	58	45	12	21	27	15	16	38	39	60	75	27	37	29	38	28	46	24	15	42	62
E2.7.8.20, mdoB; phosphoglycerol transferase [EC:2.7.8.20] ko00561	10	20	9	14	10	14	4	11	7	7	21	7	19	0	20	44	12	0	1	16	2	1	10	11	4	1	3	7	6	8	13	7	4	4	4	9	1	3	5	7
E2.7.8.26, cobS, cobV; adenosylcobinamide-GDP ribazoletransferase [EC:2.7.8.26] ko00860	215	224	141	185	148	208	229	163	152	284	247	208	291	312	164	229	245	218	186	202	77	52	71	61	82	99	67	68	85	118	89	55	78	80	75	91	62	27	63	136
E2.7.8.5, pgsA, PGS1; CDP-diacylglycerol--glycerol-3-phosphate 3-phosphatidyltransferase [EC:2.7.8.5] ko00564	613	477	455	597	534	449	585	348	316	374	366	366	279	438	388	459	484	323	433	322	534	266	566	477	500	457	472	425	508	537	266	406	427	413	398	384	459	473	373	447
E2.8.3.-; [EC:2.8.3.-] ko00281	28	29	19	44	20	29	24	41	43	37	27	34	16	68	16	47	28	13	16	60	36	42	103	79	72	65	50	52	43	95	64	50	49	78	79	36	34	41	54	82
E2.8.3.17, fldA; cinnamoyl-CoA:phenyllactate CoA-transferase [EC:2.8.3.17] ko00960	2	4	6	4	2	7	4	7	8	8	2	4	4	5	3	3	15	7	4	7	11	5	10	0	22	5	18	7	24	16	8	15	22	16	20	16	2	12	8	16
E2.8.3.5A, scoA; 3-oxoacid CoA-transferase subunit A [EC:2.8.3.5] ko00280	7	10	14	10	7	9	13	20	11	13	11	33	11	10	18	7	15	22	14	11	22	7	31	20	21	23	24	19	33	27	22	31	26	22	30	24	15	30	59	53
E2.8.3.5B, scoB; 3-oxoacid CoA-transferase subunit B [EC:2.8.3.5] ko00280	10	2	11	8	11	6	11	9	3	11	10	15	4	7	6	5	9	6	6	4	25	15	24	34	24	23	30	18	41	59	27	43	33	41	42	35	20	22	41	56
E3.1.1.-; esterase / lipase [EC:3.1.1.-] ko00960	13	20	38	18	25	29	45	29	17	36	44	33	20	35	27	16	18	39	26	21	33	20	46	30	52	42	32	50	53	57	24	47	45	27	59	33	20	40	43	54
E3.1.1.11; pectinesterase [EC:3.1.1.11] ko00040	127	134	140	143	131	190	156	170	124	168	208	142	149	170	150	125	97	108	125	226	99	57	117	114	104	95	97	63	98	120	96	122	107	94	192	134	137	72	122	155
E3.1.1.17; gluconolactonase [EC:3.1.1.17] ko00030	0	0	0	0	0	0	0	0	2	4	6	1	1	0	0	0	1	0	3	0	0	0	1	0	1	0	2	0	1	0	0	0	1	2	2	0	0	1	0	1
E3.1.1.3; triacylglycerol lipase [EC:3.1.1.3] ko00561	108	165	154	151	181	140	207	197	257	238	204	318	92	270	138	111	141	230	201	149	156	60	109	52	193	138	93	125	192	207	103	136	164	84	224	208	135	109	183	164
E3.1.1.41; cephalosporin-C deacetylase [EC:3.1.1.41] ko00311	2	3	3	7	0	4	7	11	4	14	4	12	3	9	2	3	0	4	6	7	288	141	358	349	270	197	212	174	169	307	30	94	79	121	46	83	164	242	15	118
E3.1.1.45; carboxymethylenebutenolidase [EC:3.1.1.45] ko00361	5	0	3	6	3	0	8	5	6	5	4	6	6	7	4	4	6	2	5	5	1	0	3	0	0	2	2	1	1	0	1	0	4	2	0	0	7	0	3	3
E3.1.1.75, phaZ; poly(3-hydroxybutyrate) depolymerase [EC:3.1.1.75] ko00650	0	0	0	0	0	0	0	0	0	0	0	0	0	0	0	0	0	0	0	0	1	0	0	0	0	0	4	4	0	0	0	0	0	3	0	4	0	0	1	0
E3.1.11.1, sbcB; exodeoxyribonuclease I [EC:3.1.11.1] ko03430	0	0	0	0	0	0	0	0	1	0	0	0	0	0	0	0	0	0	0	0	8	2	13	3	3	12	5	7	19	14	5	15	4	14	1	6	3	2	9	23
E3.1.11.2, xthA; exodeoxyribonuclease III [EC:3.1.11.2] ko03410	1718	715	736	1614	1035	805	1254	528	306	592	487	504	416	557	427	843	471	470	496	495	983	564	1214	911	1046	743	993	769	905	1326	480	787	622	838	697	720	912	864	584	832
E3.1.2.-; [EC:3.1.2.-] ko01040	12	12	10	7	5	23	8	16	2	38	4	4	24	17	7	13	7	5	12	18	1	4	7	8	15	6	3	3	4	6	8	7	3	6	4	4	3	3	4	9
E3.1.2.1, ACH1; acetyl-CoA hydrolase [EC:3.1.2.1] ko00620	97	50	49	57	57	86	71	117	68	162	133	61	127	91	45	118	91	36	73	87	70	54	129	90	131	34	83	67	74	153	70	109	85	106	75	81	72	67	90	115
E3.1.2.14; oleoyl-[acyl-carrier-protein] hydrolase [EC:3.1.2.14] ko00061	424	68	99	372	246	110	204	6	2	1	4	0	8	2	29	146	24	8	3	0	204	118	335	222	258	151	189	185	213	246	30	124	87	171	52	79	214	231	11	85
E3.1.2.6, gloB; hydroxyacylglutathione hydrolase [EC:3.1.2.6] ko00620	39	57	68	32	39	52	61	62	26	88	68	45	27	47	75	46	52	92	65	54	42	21	34	20	39	32	27	39	38	57	28	30	34	25	28	36	30	25	38	54
E3.1.26.4A, RNASEH1, rnhA; ribonuclease HI [EC:3.1.26.4] ko03030	967	697	645	840	724	810	937	557	482	659	615	520	503	671	534	800	552	422	518	538	862	454	1145	859	1015	706	866	903	908	1218	609	825	798	741	702	615	833	823	598	898
E3.1.3.-; [EC:3.1.3.-] ko00051	0	1	2	1	1	3	3	2	0	1	0	0	0	1	1	0	3	2	0	0	26	8	55	29	35	15	21	26	10	49	29	29	13	53	23	28	11	21	31	41
E3.1.3.1, phoA, phoB; alkaline phosphatase [EC:3.1.3.1] ko02020	193	181	78	188	106	198	168	227	136	267	131	108	352	216	203	289	153	147	146	235	169	154	348	196	308	156	205	142	119	323	159	173	167	248	291	118	111	112	126	218
E3.1.3.15B; histidinol-phosphatase (PHP family) [EC:3.1.3.15] ko00340	226	339	344	215	265	316	374	335	287	440	416	464	269	474	305	274	253	419	330	319	306	142	242	137	267	272	171	243	387	381	277	309	317	220	348	342	313	252	288	310
E3.1.3.18, gph; phosphoglycolate phosphatase [EC:3.1.3.18] ko00630	509	530	726	445	593	546	652	616	683	712	571	679	340	809	376	527	495	740	571	435	747	379	630	388	743	534	457	619	738	795	539	781	657	511	721	698	661	546	744	877
E3.1.3.25, IMPA, suhB; myo-inositol-1(or 4)-monophosphatase [EC:3.1.3.25] ko04070	59	80	102	61	99	85	86	71	61	49	74	90	18	46	60	67	82	69	71	40	178	110	271	171	196	132	133	146	172	215	120	190	198	230	163	135	155	153	150	233
E3.1.3.41; 4-nitrophenyl phosphatase [EC:3.1.3.41] ko00627	463	157	223	380	296	172	307	82	58	121	73	74	29	69	64	197	79	84	57	40	328	166	433	297	359	233	284	266	322	400	121	238	206	297	140	197	323	330	87	195
E3.1.3.5; 5'-nucleotidase [EC:3.1.3.5] ko00760	469	185	226	365	254	231	316	258	175	202	280	124	310	254	138	216	153	163	203	205	550	275	683	489	517	327	451	317	429	513	199	314	339	326	334	263	368	512	238	378
E3.1.3.6; 3'-nucleotidase [EC:3.1.3.6] ko00230	0	0	0	0	0	0	0	0	1	0	0	0	0	0	0	0	0	0	0	0	1	0	8	0	3	2	2	1	2	0	0	0	1	0	2	1	3	0	2	0
E3.1.3.7, cysQ, MET22, BPNT1; 3'(2'), 5'-bisphosphate nucleotidase [EC:3.1.3.7] ko00920	0	0	0	0	0	0	0	0	0	0	0	0	0	0	0	0	0	0	0	0	0	0	1	0	0	0	0	0	0	0	0	0	0	0	0	0	0	0	0	0
E3.1.3.71, comB; 2-phosphosulfolactate phosphatase [EC:3.1.3.71] ko00680	4	35	3	3	22	4	18	7	2	2	2	6	0	2	0	13	59	8	5	1	16	6	18	7	5	12	5	3	27	27	10	13	32	9	7	3	8	6	10	12
E3.1.3.8; 3-phytase [EC:3.1.3.8] ko00562	0	0	0	0	0	0	0	0	0	0	0	0	0	0	0	0	0	0	0	0	0	0	0	0	0	0	0	0	0	0	1	0	0	0	0	0	0	0	0	0
E3.1.4.46, glpQ, ugpQ; glycerophosphoryl diester phosphodiesterase [EC:3.1.4.46] ko00564	1226	402	538	1160	747	624	988	410	359	568	427	410	336	517	210	792	405	383	313	447	897	469	1052	776	971	678	711	668	932	977	381	674	476	824	543	652	899	940	352	593
E3.1.6.1, aslA; arylsulfatase [EC:3.1.6.1] ko00140	35	50	70	34	31	36	52	29	0	65	54	51	24	39	38	29	45	118	39	50	32	27	54	29	41	9	36	15	18	49	17	15	10	40	19	15	18	10	21	50
E3.13.1.1, sqd1, sqdb; UDP-sulfoquinovose synthase [EC:3.13.1.1] ko00520	0	0	0	0	0	0	0	0	0	0	0	0	0	2	0	0	0	0	0	0	1	1	0	3	5	0	1	6	2	8	4	0	11	0	5	6	4	2	0	5
E3.2.1.1, amyA, malS; alpha-amylase [EC:3.2.1.1] ko00500	268	587	224	256	274	388	354	351	302	357	324	223	429	374	345	261	382	188	324	352	291	235	607	489	491	474	449	490	426	579	332	405	320	503	321	354	284	299	441	500
E3.2.1.10; oligo-1,6-glucosidase [EC:3.2.1.10] ko00052	374	526	854	505	634	540	626	714	777	999	762	1062	304	805	436	414	530	1022	724	468	1122	486	956	648	1029	723	856	912	1078	1076	744	934	814	793	1049	856	1176	984	941	1087
E3.2.1.122, glvA; maltose-6'-phosphate glucosidase [EC:3.2.1.122] ko00500	30	65	111	33	55	45	47	86	68	123	118	137	54	82	31	14	56	111	98	63	147	83	397	188	374	195	214	273	370	346	149	266	155	242	131	195	424	262	142	200
E3.2.1.147; myrosinase [EC:3.2.1.147] ko00380	0	0	0	0	0	2	0	0	0	0	0	0	0	0	0	0	0	0	0	0	7	10	0	15	5	0	4	0	14	8	6	6	7	10	10	19	10	13	7	29
E3.2.1.1A; alpha-amylase [EC:3.2.1.1] ko00500	269	321	122	281	194	405	310	338	237	521	333	177	600	420	245	375	307	131	223	467	247	209	497	329	408	238	323	254	212	468	241	257	212	351	344	202	187	171	274	373
E3.2.1.20, malZ; alpha-glucosidase [EC:3.2.1.20] ko00052	3957	1841	1991	3754	2709	2311	2870	1535	1433	2128	1844	1531	1735	2121	1324	2752	1623	1350	1405	1588	1824	981	2401	1663	1985	1518	1691	1780	2056	2588	1218	1532	1349	1729	1501	1493	1727	1703	1455	1830
E3.2.1.21; beta-glucosidase [EC:3.2.1.21] ko00940	1361	933	1204	1284	1276	1023	1313	871	807	1064	954	965	711	1106	723	891	789	939	804	803	1339	649	1179	931	1205	984	896	853	1318	1519	799	1028	989	852	1048	1068	1154	976	965	1320
E3.2.1.22B, galA, rafA; alpha-galactosidase [EC:3.2.1.22] ko00052	1814	2068	2282	1780	1877	2134	2327	2572	1987	3296	2525	2587	2045	2868	1703	2284	2098	2378	1994	2128	3627	1803	3569	2606	3650	2623	2785	2852	3157	4209	1836	2877	2665	2298	2570	2664	3005	3141	2491	3298
E3.2.1.24; alpha-mannosidase [EC:3.2.1.24] ko00511	534	767	853	609	796	761	942	841	1041	1148	890	1031	536	1213	636	704	771	841	831	669	752	287	470	395	655	454	553	654	818	836	560	828	637	546	1053	707	1030	587	590	924
E3.2.1.25, MANBA, manB; beta-mannosidase [EC:3.2.1.25] ko04142	270	345	414	264	361	345	347	291	277	411	376	506	162	350	253	254	334	474	350	239	488	149	265	137	354	337	255	380	520	424	310	457	483	203	466	431	494	349	444	490
E3.2.1.26, sacA; beta-fructofuranosidase [EC:3.2.1.26] ko00052	1253	718	1175	1261	1126	852	1082	792	1047	917	879	1029	304	1096	476	721	524	1050	813	651	1327	609	1151	794	1238	1085	975	1172	1533	1592	745	1157	1090	1021	1093	1215	1575	1152	957	1238
E3.2.1.28, treA, treF; alpha,alpha-trehalase [EC:3.2.1.28] ko00500	0	0	0	0	0	0	1	3	3	0	3	2	2	10	1	0	1	0	1	0	0	8	6	2	2	0	3	0	3	1	0	1	1	3	1	0	0	1	0	1
E3.2.1.31, GUSB, uidA; beta-glucuronidase [EC:3.2.1.31] ko04142	315	357	268	219	236	279	464	342	321	355	292	457	227	490	319	361	321	330	340	225	363	80	135	103	208	179	125	220	350	223	182	249	224	208	396	291	341	213	326	319
E3.2.1.39; glucan endo-1,3-beta-D-glucosidase [EC:3.2.1.39] ko00500	10	7	13	6	6	3	25	11	27	5	19	4	4	26	14	20	19	12	25	2	1	3	2	4	3	2	2	2	8	20	0	2	3	0	34	14	22	7	0	2
E3.2.1.45, GBA, srfJ; glucosylceramidase [EC:3.2.1.45] ko04142	315	402	283	338	226	414	421	391	305	457	381	295	389	487	295	400	358	248	244	294	251	190	252	264	252	213	254	285	277	433	271	251	278	289	362	358	299	224	277	299
E3.2.1.4; endoglucanase [EC:3.2.1.4] ko00500	351	519	551	365	500	506	563	467	295	541	468	612	283	486	378	476	439	670	480	426	401	187	366	278	432	298	347	372	519	559	349	582	544	410	624	515	497	387	521	677
E3.2.1.52, nagZ; beta-N-acetylhexosaminidase [EC:3.2.1.52] ko00520	277	300	409	315	308	334	404	547	316	550	456	482	360	462	213	261	328	372	363	372	913	394	786	537	770	601	678	730	984	1064	482	698	672	552	556	642	758	851	535	780
E3.2.1.54; cyclomaltodextrinase [EC:3.2.1.54] ko00500	43	91	78	103	148	126	87	46	189	19	130	54	64	171	139	68	54	38	100	123	41	14	33	13	98	31	30	30	44	36	13	39	28	10	18	15	88	9	27	35
E3.2.1.55, abfA; alpha-N-arabinofuranosidase [EC:3.2.1.55] ko00520	829	1129	1296	882	1057	1039	1120	1272	1078	1563	1258	1509	839	1522	749	1063	1150	1483	1172	1083	1150	473	699	541	903	686	725	938	1200	1129	871	1105	1075	869	1325	1088	975	1026	1006	1309
E3.2.1.58; glucan 1,3-beta-glucosidase [EC:3.2.1.58] ko00500	15	27	38	20	33	20	17	33	24	50	35	37	12	27	9	23	14	54	22	28	54	20	27	14	49	37	46	33	56	55	63	61	53	20	34	31	51	19	35	44
E3.2.1.67; galacturan 1,4-alpha-galacturonidase [EC:3.2.1.67] ko00040	6	6	9	6	19	9	11	13	17	3	15	9	6	12	26	10	6	10	14	9	4	0	8	4	1	2	0	0	5	2	0	15	4	4	27	11	14	1	0	4
E3.2.1.80; fructan beta-fructosidase [EC:3.2.1.80] ko00051	7	10	8	7	18	7	12	10	6	4	23	10	7	8	14	10	10	6	6	6	201	142	87	89	129	107	91	155	152	222	123	134	126	115	91	96	160	85	101	167
E3.2.1.85, lacG; 6-phospho-beta-galactosidase [EC:3.2.1.85] ko00052	1500	273	307	1281	670	451	808	21	7	1	4	3	20	5	86	464	73	22	3	4	254	199	265	305	288	219	270	148	98	284	47	44	33	94	33	36	121	203	21	72
E3.2.1.86A, celF; 6-phospho-beta-glucosidase [EC:3.2.1.86] ko00010	74	111	157	87	134	93	110	116	164	179	155	229	48	133	109	94	115	149	170	74	126	72	89	67	111	108	64	166	199	173	190	139	260	89	212	149	98	196	158	200
E3.2.1.86B, bglA; 6-phospho-beta-glucosidase [EC:3.2.1.86] ko00010	5390	1170	1794	5075	3003	1986	3233	742	735	810	616	1078	357	818	641	2132	707	947	682	422	3925	2250	4619	3726	4054	2807	3289	2501	2998	4349	988	1922	1651	2090	1351	1523	3113	3505	1039	2040
E3.2.1.91; cellulose 1,4-beta-cellobiosidase [EC:3.2.1.91] ko00500	44	67	64	34	50	81	60	21	25	18	19	19	4	19	33	94	71	34	23	9	17	5	16	14	29	36	11	11	25	45	12	36	28	14	13	26	5	17	57	52
E3.2.1.96; mannosyl-glycoprotein endo-beta-N-acetylglucosaminidase [EC:3.2.1.96] ko00511	14	30	0	27	43	32	18	18	2	29	4	40	7	26	5	7	7	18	19	17	33	0	14	14	24	16	0	16	43	24	10	29	21	15	25	24	64	18	15	40
E3.3.1.1, ahcY; adenosylhomocysteinase [EC:3.3.1.1] ko00270	231	320	434	292	285	349	475	359	253	519	400	427	249	461	250	283	337	532	376	286	425	188	267	214	378	287	259	470	495	630	327	572	516	323	459	420	238	397	438	476
E3.4.-.-; [EC:3.4.-.-] ko00310	488	115	169	484	300	184	282	61	43	50	37	52	19	44	76	188	65	47	33	16	160	91	169	188	239	160	117	185	105	181	101	73	65	77	64	69	90	113	122	121
E3.4.15.1, ACE; peptidyl-dipeptidase A [EC:3.4.15.1] ko05410	0	0	0	0	0	0	0	0	0	0	0	0	0	0	0	0	0	0	0	0	0	0	0	0	0	0	0	0	0	0	0	1	0	0	0	0	0	0	0	0
E3.5.1.1, ansA, ansB; L-asparaginase [EC:3.5.1.1] ko00250	770	526	413	831	511	570	677	524	472	647	541	464	621	688	507	659	433	389	432	614	651	386	968	708	925	556	654	542	657	827	408	545	508	679	463	546	563	572	565	712
E3.5.1.11; penicillin amidase [EC:3.5.1.11] ko00311	0	0	0	0	0	1	0	0	0	0	0	0	0	0	0	0	0	0	0	0	0	0	0	0	0	0	0	0	0	0	0	0	0	0	0	0	0	0	0	0
E3.5.1.24; choloylglycine hydrolase [EC:3.5.1.24] ko00120	1905	771	822	1768	1216	893	1265	469	487	520	603	495	395	574	483	944	490	580	473	435	523	300	703	520	662	510	533	471	693	771	369	592	564	544	442	439	648	499	575	572
E3.5.1.25, nagA, AMDHD2; N-acetylglucosamine-6-phosphate deacetylase [EC:3.5.1.25] ko00520	998	443	672	1007	812	601	754	522	428	553	518	558	169	598	392	493	381	484	524	322	764	353	997	651	800	591	692	749	1010	934	348	805	599	639	654	642	906	772	507	716
E3.5.1.26; N4-(beta-N-acetylglucosaminyl)-L-asparaginase [EC:3.5.1.26] ko04142	2	11	12	5	3	10	6	35	6	17	10	22	7	14	7	6	14	26	20	7	4	13	7	4	12	11	2	11	4	10	8	4	4	7	4	6	9	3	9	8
E3.5.1.4, amiE; amidase [EC:3.5.1.4] ko00330	34	22	20	58	21	51	70	24	22	35	43	22	27	34	49	73	49	11	15	26	10	11	31	18	38	23	7	23	39	46	20	20	26	28	21	18	20	17	50	43
E3.5.1.41; chitin deacetylase [EC:3.5.1.41] ko00520	10	12	30	19	14	9	19	17	27	45	31	15	19	28	9	10	15	29	19	20	12	6	9	5	14	11	8	15	12	9	14	14	9	13	11	15	7	10	12	21
E3.5.1.47; N-acetyldiaminopimelate deacetylase [EC:3.5.1.47] ko00300	0	0	6	2	0	6	1	8	2	0	1	0	0	0	0	0	0	0	2	2	95	86	288	174	154	112	147	170	210	207	45	143	70	209	84	110	203	188	38	70
E3.5.1.49; formamidase [EC:3.5.1.49] ko00630	0	2	0	0	0	0	4	0	0	2	0	0	1	0	2	0	0	0	0	0	3	2	0	2	1	0	1	1	3	1	0	2	0	4	0	7	0	0	0	7
E3.5.1.54; allophanate hydrolase [EC:3.5.1.54] ko00330	1	0	0	0	0	0	0	0	0	0	1	0	0	0	0	0	0	0	0	0	0	0	1	4	1	0	0	1	2	9	9	0	1	3	0	0	2	2	0	10
E3.5.1.59; N-carbamoylsarcosine amidase [EC:3.5.1.59] ko00330	0	0	0	0	0	0	0	0	0	0	0	0	0	0	0	0	0	0	0	0	0	0	0	0	0	0	0	0	0	0	0	0	0	0	0	0	0	1	0	0
E3.5.1.68; N-formylglutamate deformylase [EC:3.5.1.68] ko00340	0	0	0	0	0	0	0	0	0	0	0	0	0	0	0	0	0	0	0	0	0	0	0	0	0	0	0	0	0	0	0	0	0	1	0	0	0	0	0	1
E3.5.1.6; beta-ureidopropionase [EC:3.5.1.6] ko00770	2	0	2	0	2	0	0	1	3	0	4	4	0	1	0	1	0	2	3	1	2	1	2	0	3	0	2	0	0	0	0	0	3	2	1	0	0	0	1	0
E3.5.2.10; creatinine amidohydrolase [EC:3.5.2.10] ko00330	8	19	24	26	18	28	23	47	8	40	40	33	32	25	11	29	17	36	20	22	21	14	30	17	11	14	14	39	28	39	28	22	32	42	41	22	22	30	27	39
E3.5.2.2, DPYS; dihydropyrimidinase [EC:3.5.2.2] ko00770	52	63	83	45	60	45	70	98	41	94	65	122	38	66	28	31	78	96	67	57	69	20	39	35	77	54	86	58	99	116	32	64	84	70	60	87	55	70	84	146
E3.5.2.5, allB; allantoinase [EC:3.5.2.5] ko00230	5	12	28	14	14	11	30	24	5	19	28	11	10	14	11	24	21	21	18	14	19	6	16	7	51	20	14	34	34	43	24	29	19	23	14	24	31	33	41	37
E3.5.2.6, ampC, penP; beta-lactamase [EC:3.5.2.6] ko02020	30	8	25	18	22	24	11	32	37	37	24	33	7	28	13	7	26	36	23	20	68	40	267	116	126	90	145	203	193	155	69	161	89	163	99	112	121	116	50	135
E3.5.2.7, hutI; imidazolonepropionase [EC:3.5.2.7] ko00340	202	205	108	199	126	217	300	244	164	384	249	185	322	245	207	295	193	134	194	330	145	109	258	198	251	170	187	229	168	293	164	179	182	217	228	137	141	149	203	258
E3.5.2.9; 5-oxoprolinase (ATP-hydrolysing) [EC:3.5.2.9] ko00480	0	0	0	0	0	0	0	0	0	0	1	0	0	0	0	0	0	0	0	0	0	0	0	0	0	0	0	0	1	0	0	0	0	0	0	0	0	1	1	1
E3.5.3.1, rocF, arg; arginase [EC:3.5.3.1] ko05146	182	45	47	160	110	79	114	29	9	17	23	16	22	47	32	101	45	12	8	55	52	66	143	114	136	115	89	123	156	148	56	129	71	116	117	99	90	97	55	67
E3.5.3.11, speB; agmatinase [EC:3.5.3.11] ko00330	103	143	114	129	205	173	177	87	199	95	136	93	53	198	166	145	108	96	116	146	65	37	40	35	58	40	31	56	56	75	32	76	34	37	60	47	97	35	83	76
E3.5.3.12; agmatine deiminase [EC:3.5.3.12] ko00330	233	179	185	230	138	267	278	243	146	280	308	143	248	281	188	246	201	131	165	140	543	335	612	544	549	389	511	326	282	559	151	237	185	237	210	193	193	375	179	370
E3.5.3.13; formimidoylglutamate deiminase [EC:3.5.3.13] ko00340	0	0	0	0	0	0	0	0	0	0	0	0	0	0	0	0	0	0	0	0	0	0	0	0	0	0	0	0	0	0	1	0	0	0	0	0	0	0	0	0
E3.5.3.6, arcA; arginine deiminase [EC:3.5.3.6] ko00330	169	176	154	228	171	241	282	189	110	213	136	183	112	164	130	196	185	118	123	137	184	91	241	153	193	136	146	172	217	270	112	181	176	213	163	171	226	199	185	256
E3.5.3.8, hutG; formiminoglutamase [EC:3.5.3.8] ko00340	0	0	0	0	0	0	0	0	0	0	0	0	0	0	0	0	1	0	0	0	1	0	1	0	0	0	0	1	0	0	0	0	0	2	0	0	0	0	0	1
E3.5.4.-; [EC:3.5.4.-] ko00791	12	42	17	16	35	38	9	5	18	55	21	4	4	30	8	19	5	5	18	48	10	10	21	13	14	14	5	10	18	22	8	13	18	27	24	10	13	10	22	21
E3.5.4.1, codA; cytosine deaminase [EC:3.5.4.1] ko00330	66	16	38	12	28	23	53	31	14	55	27	28	16	24	13	16	28	26	21	26	136	51	190	116	153	124	115	70	164	143	62	125	97	163	134	144	274	117	57	137
E3.5.4.13, dcd; dCTP deaminase [EC:3.5.4.13] ko00240	43	59	105	48	68	53	43	75	52	129	90	68	37	96	58	25	61	67	70	40	127	31	88	81	123	78	66	132	118	98	107	103	106	68	167	129	107	165	172	160
E3.5.4.3, guaD; guanine deaminase [EC:3.5.4.3] ko00230	176	191	147	185	177	220	230	230	183	364	235	248	342	375	138	304	241	197	189	228	124	63	182	110	155	107	88	149	128	159	98	97	132	110	77	110	130	130	125	138
E3.5.4.4, ADA, add; adenosine deaminase [EC:3.5.4.4] ko05340	1552	428	556	1459	927	557	951	271	277	224	204	174	145	274	286	748	263	132	202	159	319	151	242	223	380	193	191	215	219	405	161	177	288	148	164	176	266	240	197	232
E3.5.4.5, cdd; cytidine deaminase [EC:3.5.4.5] ko00240	252	408	431	306	394	375	464	397	423	448	485	380	224	519	348	323	342	424	414	343	326	169	314	244	373	272	308	284	335	450	268	382	349	281	380	331	317	312	445	483
E3.5.5.1; nitrilase [EC:3.5.5.1] ko00380	6	10	13	11	16	9	12	20	4	13	13	8	5	11	4	5	7	7	8	9	3	6	0	1	4	6	8	5	9	7	6	12	8	5	8	10	10	2	3	6
E3.5.5.7; aliphatic nitrilase [EC:3.5.5.7] ko00643	0	0	0	1	0	0	1	0	0	0	0	0	0	1	1	0	1	0	0	1	0	0	5	0	2	1	0	0	0	3	0	0	1	1	0	2	1	0	3	0
E3.5.99.7; 1-aminocyclopropane-1-carboxylate deaminase [EC:3.5.99.7] ko00640	3	5	13	6	7	5	11	5	2	1	3	3	2	1	4	2	7	4	2	3	8	3	5	4	2	0	4	3	2	1	8	4	2	4	3	2	1	1	4	6
E3.6.1.17; bis(5'-nucleosidyl)-tetraphosphatase [EC:3.6.1.17] ko00230	0	0	0	0	0	0	0	0	0	0	0	0	0	0	0	0	1	0	0	0	0	0	2	0	3	2	3	1	1	1	2	4	2	1	0	2	0	0	3	0
E3.6.1.22, NUDT12, nudC; NAD+ diphosphatase [EC:3.6.1.22] ko04146	151	170	247	189	226	225	253	213	218	292	277	246	176	296	141	242	176	167	172	216	47	46	85	54	81	63	65	59	94	106	52	106	124	63	155	114	95	72	100	107
E3.6.1.23, dut; dUTP pyrophosphatase [EC:3.6.1.23] ko00240	765	592	589	701	560	604	735	480	477	645	654	523	538	637	413	643	591	559	473	521	683	380	827	634	825	601	681	656	740	993	458	723	606	708	595	543	621	641	639	756
E3.6.1.27, bacA; undecaprenyl-diphosphatase [EC:3.6.1.27] ko00550	682	1095	875	747	763	919	1109	1091	825	1134	1188	1014	1016	1200	719	783	938	1024	989	938	782	407	802	626	935	758	757	791	902	1036	667	907	845	736	827	900	754	594	936	1057
E3.6.1.3; adenosinetriphosphatase [EC:3.6.1.3] ko00230	0	1	0	0	0	0	1	1	0	0	0	0	0	0	0	3	0	0	0	0	0	0	0	0	0	0	0	0	0	0	0	0	0	0	0	0	0	0	0	0
E3.7.1.3; kynureninase [EC:3.7.1.3] ko00380	0	0	0	0	0	0	0	0	0	0	0	0	0	0	0	0	0	0	0	0	3	0	0	0	4	0	2	8	1	2	0	2	2	1	10	2	10	1	8	3
E3.8.1.-; [EC:3.8.1.-] ko00625	0	2	0	0	2	3	1	0	7	5	4	3	0	2	0	7	2	8	1	2	7	1	16	15	53	9	3	13	4	20	37	8	12	3	8	10	8	9	15	4
E3.8.1.2; 2-haloacid dehalogenase [EC:3.8.1.2] ko00361	10	43	21	19	14	35	15	18	23	31	18	13	9	20	17	21	37	32	25	24	30	15	14	27	16	17	22	37	41	40	29	45	23	19	37	36	34	29	23	40
E3.8.1.3; haloacetate dehalogenase [EC:3.8.1.3] ko00361	0	0	0	0	0	0	0	0	0	0	0	0	0	0	0	0	0	0	0	0	0	0	0	0	0	0	1	1	0	1	1	0	0	2	1	2	0	0	0	1
E4.1.1.12; aspartate 4-decarboxylase [EC:4.1.1.12] ko00250	482	508	227	475	269	569	480	511	366	812	522	313	868	715	409	699	494	280	373	765	143	127	257	153	235	154	149	134	135	194	139	178	163	206	202	150	92	169	237	221
E4.1.1.15, gadB, gadA, GAD; glutamate decarboxylase [EC:4.1.1.15] ko04940	105	141	54	86	44	176	119	160	35	204	120	81	218	98	109	112	60	51	90	158	113	82	104	97	99	82	84	65	57	128	60	61	81	105	113	56	38	70	98	84
E4.1.1.17, ODC1, speC, speF; ornithine decarboxylase [EC:4.1.1.17] ko00330	1744	308	405	1513	818	510	901	37	14	9	23	4	40	16	117	608	114	30	3	4	606	416	1113	723	874	581	581	652	726	938	162	523	289	641	205	298	697	658	44	280
E4.1.1.18, ldcC, cadA; lysine decarboxylase [EC:4.1.1.18] ko00310	40	67	47	33	64	78	67	40	25	27	45	36	20	36	46	78	58	53	21	13	43	20	44	27	48	44	33	36	47	52	52	90	46	64	46	40	52	29	75	76
E4.1.1.19; arginine decarboxylase [EC:4.1.1.19] ko00330	5	1	8	3	5	5	4	15	20	8	11	8	3	7	4	4	6	8	12	3	13	7	4	4	12	1	6	1	8	31	8	5	2	1	4	9	5	6	17	4
E4.1.1.19A, adi; arginine decarboxylase [EC:4.1.1.19] ko00330	4	2	7	13	4	6	8	7	0	5	1	5	3	2	3	4	13	6	2	1	13	1	2	3	5	4	17	18	14	12	1	14	6	14	4	8	3	11	9	9
E4.1.1.19S, speA; arginine decarboxylase [EC:4.1.1.19] ko00330	334	402	225	430	204	483	458	417	264	692	352	251	749	559	323	513	404	192	291	503	353	292	756	583	663	405	404	487	411	730	447	448	368	547	549	351	327	298	529	618
E4.1.1.22, HDC; histidine decarboxylase [EC:4.1.1.22] ko00340	19	22	15	41	25	36	32	27	8	28	20	14	12	20	18	46	12	17	16	8	10	8	17	8	4	5	14	6	6	9	5	13	7	19	3	4	15	21	6	3
E4.1.1.25; tyrosine decarboxylase [EC:4.1.1.25] ko00350	0	0	0	0	0	0	0	0	0	0	0	0	0	0	0	0	0	0	0	0	4	0	11	0	25	0	0	0	7	0	3	1	0	1	0	0	2	0	0	4
E4.1.1.32, pckA, PEPCK; phosphoenolpyruvate carboxykinase (GTP) [EC:4.1.1.32] ko04151	215	284	213	192	271	322	250	251	293	198	307	231	100	254	283	405	281	104	254	226	146	114	99	172	136	148	199	228	123	374	195	224	254	178	156	203	88	166	208	228
E4.1.1.3A, oadA; oxaloacetate decarboxylase, alpha subunit [EC:4.1.1.3] ko00330	796	1061	906	790	853	1051	1156	954	953	1355	1094	1058	895	1231	807	960	979	895	923	968	719	371	747	532	720	634	636	773	869	1193	579	878	913	653	872	777	632	746	835	966
E4.1.1.3B, oadB; oxaloacetate decarboxylase, beta subunit [EC:4.1.1.3] ko00330	620	819	648	533	639	836	887	800	567	881	797	804	644	823	579	739	749	584	691	741	662	379	752	607	706	562	740	558	770	1208	552	684	709	689	783	655	528	587	782	993
E4.1.1.3G, oadG; oxaloacetate decarboxylase, gamma subunit [EC:4.1.1.3] ko00330	0	0	0	0	0	0	0	0	0	0	0	0	0	0	0	0	0	0	0	0	2	1	3	12	1	0	1	0	0	0	0	0	1	0	0	0	0	0	2	2
E4.1.1.49, pckA; phosphoenolpyruvate carboxykinase (ATP) [EC:4.1.1.49] ko00010	3541	1519	1994	3292	2299	1762	2673	1385	1073	1625	1440	1645	1021	1734	871	1897	1159	1615	1166	1142	1762	1046	2473	1672	2085	1716	1810	1835	2127	2773	1023	1777	1454	1480	1412	1441	1894	1830	1284	1717
E4.1.1.5, alsD; acetolactate decarboxylase [EC:4.1.1.5] ko00650	334	64	92	309	138	109	166	3	5	4	8	6	8	11	28	98	20	11	6	1	28	19	121	52	65	36	23	10	14	2	17	13	14	64	15	8	59	22	12	17
E4.1.1.50, speD; S-adenosylmethionine decarboxylase [EC:4.1.1.50] ko00270	78	100	173	50	121	121	88	106	83	81	146	43	80	127	43	99	113	62	67	58	30	17	25	19	36	32	14	24	26	43	14	61	37	29	28	40	40	18	50	58
E4.1.1.61; 4-hydroxybenzoate decarboxylase [EC:4.1.1.61] ko00627	0	1	0	0	0	0	0	1	0	2	0	0	0	0	0	0	0	0	2	1	0	0	0	0	0	0	0	0	0	0	0	0	0	0	0	0	0	1	0	1
E4.1.1.70; glutaconyl-CoA decarboxylase [EC:4.1.1.70] ko00650	17	21	41	13	26	17	20	33	18	32	27	31	10	18	5	10	43	31	19	14	31	17	30	23	25	13	26	25	44	46	23	28	43	19	18	31	33	38	38	54
E4.1.1.74, ipdC; indolepyruvate decarboxylase [EC:4.1.1.74] ko00380	0	0	0	0	0	0	0	2	0	0	0	0	0	0	0	0	0	3	0	0	4	1	2	6	5	4	6	12	4	4	5	1	0	15	5	4	2	3	5	6
E4.1.1.77; 4-oxalocrotonate decarboxylase [EC:4.1.1.77] ko00362	1	1	1	1	0	3	1	2	2	1	3	5	1	2	0	0	1	0	2	1	2	0	3	0	0	3	1	0	0	3	0	0	0	0	1	0	4	1	3	1
E4.1.1.82; phosphonopyruvate decarboxylase [EC:4.1.1.82] ko00440	96	137	197	111	147	145	108	172	178	192	165	225	100	229	151	112	144	201	162	96	192	99	157	127	147	177	195	152	225	318	191	260	219	140	223	294	225	133	280	264
E4.1.2.22; fructose-6-phosphate phosphoketolase [EC:4.1.2.22] ko00710	13	23	15	19	21	10	27	18	11	13	12	5	12	10	5	8	31	13	50	17	28	14	27	27	95	42	15	27	33	21	29	29	25	29	24	29	71	10	71	33
E4.1.2.9; phosphoketolase [EC:4.1.2.9] ko00030	1228	303	282	1085	678	385	639	115	24	33	50	19	58	22	113	452	148	59	153	48	672	427	1272	926	697	699	677	737	922	964	198	613	379	765	318	372	975	867	133	391
E4.1.3.3, nanA, NPL; N-acetylneuraminate lyase [EC:4.1.3.3] ko00520	223	191	174	170	184	253	252	260	261	364	256	269	241	352	172	221	196	163	172	202	179	116	232	139	232	150	166	185	251	252	91	180	180	171	174	161	220	180	172	231
E4.1.3.30, prpB; methylisocitrate lyase [EC:4.1.3.30] ko00640	1	1	1	0	3	0	0	0	0	0	0	1	0	1	0	0	1	3	1	2	1	2	0	12	2	4	4	1	6	5	13	6	3	4	6	9	2	10	17	9
E4.1.3.39, mhpE; 4-hydroxy 2-oxovalerate aldolase [EC:4.1.3.39] ko00360	274	453	611	274	411	395	505	518	485	604	555	613	340	699	376	398	412	732	494	425	441	282	285	231	435	287	258	436	493	746	419	607	581	320	523	517	523	411	515	615
E4.1.3.4, HMGCL, hmgL; hydroxymethylglutaryl-CoA lyase [EC:4.1.3.4] ko04146	14	14	22	12	15	6	18	24	9	28	11	16	4	10	8	15	11	9	16	9	9	5	5	3	7	1	3	14	7	19	5	9	13	6	16	10	10	6	8	9
E4.1.99.2; tyrosine phenol-lyase [EC:4.1.99.2] ko00350	0	0	1	1	1	0	1	1	0	0	1	3	1	3	0	2	0	9	1	1	2	0	2	0	1	1	1	4	0	6	1	4	4	3	4	1	2	1	3	7
E4.2.1.-; [EC:4.2.1.-] ko00650	20	14	17	17	28	33	17	25	10	24	24	27	26	25	9	29	12	24	18	32	30	12	32	34	30	16	25	28	31	65	30	24	43	26	20	24	31	24	44	33
E4.2.1.19, hisB; imidazoleglycerol-phosphate dehydratase [EC:4.2.1.19] ko00340	228	247	324	199	274	236	329	329	301	405	323	286	153	395	240	257	284	350	286	220	314	164	163	170	287	265	195	257	375	488	252	357	357	205	305	323	298	248	341	416
E4.2.1.22, CBS; cystathionine beta-synthase [EC:4.2.1.22] ko00260	2	4	10	2	3	0	6	4	3	5	3	2	0	1	1	2	3	4	3	1	2	2	4	1	12	7	5	4	10	6	4	3	4	3	16	2	9	3	2	1
E4.2.1.2A, fumA, fumB; fumarate hydratase, class I [EC:4.2.1.2] ko00020	330	278	146	263	180	339	273	320	202	523	269	166	538	363	254	464	257	134	231	286	269	218	605	412	498	251	342	311	230	603	287	355	301	424	349	280	212	233	361	521
E4.2.1.2AA, fumA; fumarate hydratase subunit alpha [EC:4.2.1.2] ko00020	314	419	503	330	341	422	498	430	494	476	501	556	288	630	390	416	423	511	420	392	341	170	255	141	340	244	231	292	383	401	262	368	419	216	326	341	306	318	334	434
E4.2.1.2AB, fumB; fumarate hydratase subunit beta [EC:4.2.1.2] ko00020	230	325	352	210	272	337	340	295	325	333	420	390	226	396	291	293	317	367	389	264	296	127	200	120	268	198	173	261	373	417	204	293	330	186	294	260	285	250	322	290
E4.2.1.2B, fumC; fumarate hydratase, class II [EC:4.2.1.2] ko05200	565	159	241	564	300	220	334	100	44	69	68	107	42	64	71	209	95	81	91	66	343	237	613	515	398	355	370	375	448	593	135	313	235	420	159	234	391	451	103	255
E4.2.1.46, rfbB, rffG; dTDP-glucose 4,6-dehydratase [EC:4.2.1.46] ko00521	1321	1311	1481	1442	1471	1365	1608	1201	1190	1570	1559	1451	1160	1759	1023	1307	1273	1598	1352	1381	1223	652	1344	957	1490	1116	1069	1222	1396	1857	1109	1318	1377	1207	1457	1236	1355	940	1325	1589
E4.2.1.47, gmd; GDPmannose 4,6-dehydratase [EC:4.2.1.47] ko00051	641	827	1007	583	710	817	933	867	722	1324	1078	1254	804	1130	625	682	677	1502	926	975	768	379	703	539	797	543	575	649	773	1128	590	835	733	665	949	798	766	652	879	1042
E4.2.1.70; pseudouridylate synthase [EC:4.2.1.70] ko00240	0	15	0	0	13	3	9	0	1	0	2	0	1	0	8	0	15	0	35	15	16	3	24	12	61	27	8	35	9	29	39	6	1	7	6	7	6	8	41	3
E4.2.1.79, prpD; 2-methylcitrate dehydratase [EC:4.2.1.79] ko00640	0	0	0	0	0	0	2	0	0	0	0	0	0	0	0	0	0	0	0	0	0	5	0	16	1	0	5	1	3	2	14	2	7	2	7	8	4	7	18	15
E4.2.2.2, pel; pectate lyase [EC:4.2.2.2] ko00040	70	121	116	142	211	183	110	174	269	67	210	148	97	282	182	97	63	57	184	170	30	32	35	66	27	27	43	22	37	75	36	28	30	30	54	28	64	37	27	36
E4.2.2.6; oligogalacturonide lyase [EC:4.2.2.6] ko00040	0	0	0	2	0	0	0	0	0	3	4	6	0	0	3	0	2	0	7	0	0	0	0	0	0	0	1	0	2	2	0	1	2	0	1	0	0	0	0	0
E4.2.2.9; pectate disaccharide-lyase [EC:4.2.2.9] ko00040	0	2	2	1	1	2	0	1	0	1	1	3	0	1	0	0	1	5	1	0	1	0	0	1	1	0	0	0	0	0	0	2	2	0	4	1	0	1	0	1
E4.2.3.12, queD, ptpS, PTS; 6-pyruvoyl tetrahydrobiopterin synthase [EC:4.2.3.12] ko00790	192	230	204	152	172	293	277	200	253	272	298	191	261	320	232	255	166	173	204	268	89	46	165	133	130	89	139	114	90	205	129	134	103	135	118	109	61	68	149	164
E4.2.3.3, mgsA; methylglyoxal synthase [EC:4.2.3.3] ko00620	223	276	343	228	267	236	340	394	283	417	458	455	202	379	240	266	289	405	333	273	327	144	217	199	305	208	238	302	383	387	230	350	366	264	380	328	303	235	318	410
E4.3.1.12, ocd; ornithine cyclodeaminase [EC:4.3.1.12] ko00330	52	72	174	68	96	86	89	129	77	77	86	88	46	95	60	81	79	111	87	79	103	27	76	55	65	76	51	106	95	134	56	138	62	63	58	80	50	90	94	132
E4.3.1.17, sdaA; L-serine dehydratase [EC:4.3.1.17] ko00260	1395	813	831	1272	1043	944	1095	695	571	713	742	616	598	833	637	883	602	398	581	755	484	274	799	544	684	409	590	537	600	766	411	558	402	634	537	457	586	455	524	654
E4.3.1.19, ilvA, tdcB; threonine dehydratase [EC:4.3.1.19] ko00260	505	639	599	443	493	679	640	708	573	780	687	691	578	814	557	631	567	758	655	671	590	374	683	502	729	561	470	587	613	1024	530	631	559	514	642	609	580	452	709	728
E4.3.1.24; phenylalanine ammonia-lyase [EC:4.3.1.24] ko00360	0	0	0	0	0	0	0	0	0	0	0	0	0	0	0	0	0	0	0	0	1	0	0	1	1	0	0	0	0	8	0	1	1	0	0	0	0	1	1	1
E4.3.1.2; methylaspartate ammonia-lyase [EC:4.3.1.2] ko00660	23	27	15	9	18	12	17	12	16	14	24	30	13	13	6	10	10	11	18	23	23	7	17	7	29	10	21	30	24	23	13	26	23	24	20	31	35	26	18	45
E4.3.1.4; formiminotetrahydrofolate cyclodeaminase [EC:4.3.1.4] ko00670	3	8	9	8	8	12	10	12	5	17	6	8	2	10	5	3	8	9	6	5	10	2	10	3	9	10	9	11	14	10	4	14	9	8	16	17	12	10	12	18
E4.3.2.2, purB; adenylosuccinate lyase [EC:4.3.2.2] ko00250	1573	1242	1052	1531	1284	1382	1592	1101	1170	1293	1214	923	1060	1625	913	1567	1070	836	976	1147	1123	685	1764	1253	1364	1120	1207	1183	1267	1806	849	1184	1064	1290	1066	1076	1177	1196	1011	1232
E4.4.1.11; methionine-gamma-lyase [EC:4.4.1.11] ko00270	17	31	26	15	23	15	20	51	36	70	34	50	11	33	20	19	23	19	41	15	22	5	24	17	16	12	34	23	35	34	12	22	24	22	25	24	18	20	16	38
E4.4.1.19, comA; phosphosulfolactate synthase [EC:4.4.1.19] ko00680	0	0	0	0	0	0	0	0	1	0	0	0	0	0	0	0	0	0	0	0	0	0	0	0	0	0	0	0	0	0	0	0	0	0	0	0	0	0	0	0
E4.4.1.1; cystathionine gamma-lyase [EC:4.4.1.1] ko00260	4	3	4	4	6	2	5	9	2	12	10	11	3	6	3	1	8	17	8	3	4	3	4	6	9	1	4	3	6	13	4	6	7	4	1	4	5	7	6	3
E4.4.1.5, GLO1, gloA; lactoylglutathione lyase [EC:4.4.1.5] ko04011	105	143	122	92	91	143	141	122	68	101	111	128	154	165	78	181	146	205	135	130	136	118	226	148	208	179	142	150	139	307	194	187	203	175	214	123	135	120	162	243
E4.6.1.13, plc; 1-phosphatidylinositol phosphodiesterase [EC:4.6.1.13] ko00562	0	0	0	0	0	0	0	0	0	0	0	0	0	0	0	0	0	0	0	0	0	0	0	3	0	3	2	2	0	0	6	0	0	1	1	0	2	1	0	1
E4.6.1.1; adenylate cyclase [EC:4.6.1.1] ko04113	155	166	146	128	123	169	175	191	151	274	218	233	334	276	121	197	151	199	175	234	153	91	160	124	198	122	153	243	250	371	128	201	267	114	188	231	111	193	259	280
E4.6.1.1B, cyaB; adenylate cyclase, class 2 [EC:4.6.1.1] ko00230	0	39	0	2	4	2	0	0	0	0	0	0	0	0	1	0	31	0	1	0	0	0	2	0	0	0	0	0	0	0	0	0	0	0	0	0	0	0	0	0
E5.1.1.13; aspartate racemase [EC:5.1.1.13] ko00250	1590	353	388	1300	817	491	861	129	25	108	83	64	158	71	134	520	169	73	147	118	349	193	426	339	445	285	380	268	288	393	133	227	179	316	151	176	286	367	81	253
E5.1.1.4; proline racemase [EC:5.1.1.4] ko00330	12	9	11	14	13	14	25	22	13	17	15	18	9	17	14	25	13	23	23	12	16	11	10	6	20	11	13	18	19	27	15	19	14	28	9	10	12	27	29	22
E5.1.1.8; 4-hydroxyproline epimerase [EC:5.1.1.8] ko00330	2	0	0	0	0	0	2	0	0	0	0	0	0	1	0	0	0	0	0	1	0	0	1	0	0	0	1	0	0	0	0	0	0	0	0	1	0	0	0	0
E5.1.2.2; mandelate racemase [EC:5.1.2.2] ko00627	6	10	17	10	16	13	14	15	7	20	8	12	4	15	9	10	5	12	15	16	2	0	0	0	0	0	0	0	1	1	1	1	0	0	2	0	0	0	0	4
E5.1.3.15; glucose-6-phosphate 1-epimerase [EC:5.1.3.15] ko00010	1	0	0	0	0	0	0	0	0	2	0	0	0	0	0	0	0	0	0	0	0	0	0	1	0	0	1	1	1	0	3	0	0	0	0	0	2	0	0	0
E5.1.3.3, galM; aldose 1-epimerase [EC:5.1.3.3] ko00010	1139	617	509	1124	703	729	835	624	476	768	640	554	579	863	405	676	550	514	465	609	762	428	916	663	871	604	673	618	626	967	479	733	554	811	749	583	687	720	516	750
E5.1.3.6; UDP-glucuronate 4-epimerase [EC:5.1.3.6] ko00500	3	1	13	8	2	9	3	3	14	0	5	7	4	12	4	5	10	1	5	4	2	3	6	0	7	15	2	3	2	3	4	4	2	0	3	4	4	9	2	2
E5.1.3.7, wbpP; UDP-N-acetylglucosamine 4-epimerase [EC:5.1.3.7] ko00520	0	1	1	1	1	0	3	4	1	7	0	1	0	1	0	1	0	1	0	1	1	1	5	2	2	2	4	2	2	2	1	3	2	2	1	0	0	1	3	2
E5.1.99.4, AMACR, mcr; alpha-methylacyl-CoA racemase [EC:5.1.99.4] ko04146	1	2	3	1	5	0	3	1	0	3	0	3	1	2	1	0	1	1	1	0	2	0	1	1	4	0	1	1	3	2	2	4	1	1	2	3	4	6	2	8
E5.2.1.1; maleate isomerase [EC:5.2.1.1] ko00650	0	2	2	1	7	6	4	5	2	3	2	11	3	5	2	2	5	2	5	2	4	0	7	2	1	0	4	0	0	5	6	1	2	2	5	2	3	0	1	0
E5.3.1.-; [EC:5.3.1.-] ko00040	0	0	2	0	1	0	0	0	0	0	0	0	0	1	0	0	0	1	0	1	0	0	0	0	2	0	0	1	0	0	0	1	0	0	0	1	0	0	0	0
E5.3.1.16, hisA; phosphoribosylformimino-5-aminoimidazole carboxamide ribotide isomerase [EC:5.3.1.16] ko00340	198	268	278	219	257	300	339	288	252	329	293	372	174	356	256	252	228	365	283	219	304	144	256	219	328	282	163	293	304	464	277	270	340	210	365	291	247	291	311	365
E5.3.1.17, kduI; 4-deoxy-L-threo-5-hexosulose-uronate ketol-isomerase [EC:5.3.1.17] ko00040	385	463	487	461	534	537	463	618	700	560	686	551	460	839	467	542	446	386	519	575	398	238	565	335	442	381	323	405	610	644	389	486	506	403	532	552	480	397	426	513
E5.3.1.22, gip; hydroxypyruvate isomerase [EC:5.3.1.22] ko00630	15	15	26	25	16	14	14	45	33	20	24	40	10	30	12	7	30	21	10	8	10	8	14	4	18	3	11	14	14	13	1	21	9	11	19	11	21	5	17	12
E5.3.1.26, lacA, lacB; galactose-6-phosphate isomerase [EC:5.3.1.26] ko00052	1022	140	237	838	489	259	417	23	5	8	11	16	11	14	84	381	100	28	5	6	289	141	204	183	175	133	256	77	81	181	27	51	43	56	22	34	93	167	12	73
E5.3.1.8, manA; mannose-6-phosphate isomerase [EC:5.3.1.8] ko00051	857	619	627	945	626	590	810	568	631	668	661	616	534	775	360	716	435	586	612	600	705	427	964	677	768	561	647	702	848	1133	490	806	680	739	670	663	837	707	512	785
E5.3.2.-; 4-oxalocrotonate tautomerase [EC:5.3.2.-] ko00362	374	196	196	395	263	285	287	201	165	261	206	218	262	244	165	273	157	209	156	217	203	147	379	268	265	185	205	257	243	318	170	219	173	276	187	193	215	231	95	201
E5.3.3.1; steroid delta-isomerase [EC:5.3.3.1] ko00140	0	1	0	0	1	0	4	4	2	4	3	5	2	4	0	2	1	5	2	2	5	1	3	0	1	0	3	2	4	3	11	2	3	3	3	2	12	3	8	7
E5.4.1.2, cobH, cbiC; precorrin-8X methylmutase [EC:5.4.1.2] ko00860	60	200	231	89	140	103	144	126	102	100	140	200	47	149	89	73	132	288	190	113	66	34	47	37	83	79	33	75	87	96	55	97	60	43	87	104	92	63	75	111
E5.4.2.8, manB; phosphomannomutase [EC:5.4.2.8] ko00051	1394	1831	1200	1318	1218	1677	1748	1715	1237	2087	1716	1500	1834	1888	1384	1780	1744	1419	1407	1713	1577	1034	1921	1484	1822	1312	1389	1664	1739	2653	1391	1816	1802	1522	2073	1690	1486	1264	1787	2218
E5.4.3.2, kamA; lysine 2,3-aminomutase [EC:5.4.3.2] ko00310	56	52	89	45	49	38	62	37	28	89	44	87	22	23	27	22	50	67	45	51	62	39	30	32	40	41	61	51	88	126	58	67	78	74	91	63	32	73	69	111
E5.4.3.3; beta-lysine 5,6-aminomutase [EC:5.4.3.3] ko00310	33	27	22	11	25	33	37	39	30	42	18	34	8	17	25	26	31	29	16	13	62	22	39	43	58	49	48	45	57	105	20	62	61	78	60	66	41	38	83	99
E5.4.99.1; methylaspartate mutase [EC:5.4.99.1] ko00660	17	11	21	10	18	26	34	16	22	24	31	48	21	32	22	11	17	21	9	27	40	11	20	18	33	29	38	42	37	52	22	30	41	48	52	40	44	47	27	65
E5.4.99.2; methylmalonyl-CoA mutase [EC:5.4.99.2] ko00280	0	0	0	0	0	0	0	0	0	0	0	0	0	0	0	0	0	0	0	0	0	1	0	0	0	0	0	0	0	0	0	0	0	0	0	0	0	0	0	0
E5.4.99.2A, mcmA1; methylmalonyl-CoA mutase, N-terminal domain [EC:5.4.99.2] ko00280	0	0	0	0	0	0	0	2	0	0	0	0	0	0	2	0	0	0	4	1	23	5	1	15	12	3	18	11	23	47	20	74	14	27	16	35	4	22	11	62
E5.4.99.2B, mcmA2; methylmalonyl-CoA mutase, C-terminal domain [EC:5.4.99.2] ko00280	0	1	9	1	6	4	3	1	1	3	12	0	0	2	1	1	0	1	2	1	13	5	6	22	2	6	2	4	12	28	3	58	12	20	5	35	2	6	14	39
E5.4.99.5; chorismate mutase [EC:5.4.99.5] ko00400	0	0	2	1	1	3	3	1	0	0	0	1	0	0	0	3	0	0	0	0	27	22	71	65	43	33	33	38	24	77	35	31	34	37	40	32	28	19	34	40
E5.5.1.4, INO1; myo-inositol-1-phosphate synthase [EC:5.5.1.4] ko00521	413	444	176	374	245	493	431	317	272	694	450	202	615	570	330	616	378	192	279	522	206	233	528	340	450	241	284	259	197	534	318	322	270	385	379	247	156	172	352	365
E6.2.1.-; [EC:6.2.1.-] ko00960	1	1	7	1	4	1	2	0	0	7	1	3	2	1	0	1	7	3	2	7	14	1	8	4	6	3	6	7	8	18	8	5	12	4	17	7	21	8	2	12
E6.2.1.13; acetyl-CoA synthetase (ADP-forming) [EC:6.2.1.13] ko00010	1	2	1	0	2	1	2	2	1	2	1	4	1	1	0	0	1	1	2	1	3	2	1	4	1	1	2	0	3	9	2	3	1	1	2	2	2	2	3	3
E6.2.1.17, prpE; propionyl-CoA synthetase [EC:6.2.1.17] ko00640	0	0	0	0	0	0	0	0	0	0	0	0	0	0	0	0	0	0	0	1	1	0	0	0	0	1	0	0	0	0	0	0	0	0	0	0	0	0	0	0
E6.3.1.8; glutathionylspermidine synthase [EC:6.3.1.8] ko00480	0	0	0	0	0	0	0	0	0	0	0	0	0	0	0	0	0	0	0	0	19	7	11	36	73	38	14	34	21	55	44	11	21	17	16	19	18	20	43	25
E6.3.2.13, murE; UDP-N-acetylmuramoyl-L-alanyl-D-glutamate--2,6-diaminopimelate ligase [EC:6.3.2.13] ko00300	3253	1879	1481	2933	2087	1953	2520	1118	867	1383	1208	960	934	1265	1057	1995	1585	856	915	1172	1883	1214	2878	2167	2292	1742	1905	1839	2161	2821	1180	1697	1568	1828	1406	1513	2034	1738	1346	1853
E6.3.2.3, gshB; glutathione synthase [EC:6.3.2.3] ko00480	0	0	0	0	0	0	0	0	0	0	0	0	0	0	0	0	0	0	0	0	0	0	4	1	0	1	2	0	0	5	0	2	0	1	1	0	0	1	0	1
E6.3.2.7, murE; UDP-N-acetylmuramoyl-L-alanyl-D-glutamate-L-lysine ligase [EC:6.3.2.7] ko00550	0	2	0	0	0	2	6	0	1	0	0	3	0	0	0	0	4	0	0	2	3	3	0	0	2	6	2	3	2	6	1	1	5	2	1	1	1	1	1	4
E6.3.3.2; 5-formyltetrahydrofolate cyclo-ligase [EC:6.3.3.2] ko00670	472	208	253	513	369	287	371	142	151	164	129	160	73	134	160	269	113	117	174	161	365	215	459	372	359	266	341	271	334	439	137	316	271	298	279	248	334	338	254	283
E6.3.4.2, pyrG; CTP synthase [EC:6.3.4.2] ko00240	2954	2396	1980	2846	2222	2331	2747	1894	1530	2326	2045	1797	1528	2379	1788	2412	1879	1628	1793	1870	2273	1286	2807	2112	2527	1898	2128	2043	2155	3384	1424	2190	1840	1887	1898	1989	2023	2005	1915	2418
E6.3.4.4, purA; adenylosuccinate synthase [EC:6.3.4.4] ko00250	2201	1275	1162	1930	1575	1573	1785	1103	919	1016	1080	869	842	1315	1010	1731	931	827	740	1034	1179	735	1593	1247	1475	1089	1212	1192	1296	1908	860	1165	1095	1164	1066	989	1175	990	1168	1302
E6.3.4.5, argG; argininosuccinate synthase [EC:6.3.4.5] ko00250	911	1368	1070	978	960	1127	1315	1112	1208	1481	1350	1288	1048	1396	915	1209	1196	1212	1002	1074	1076	554	1037	920	1192	867	792	987	1128	1497	1028	1205	1183	947	1096	948	869	915	1225	1277
E6.3.4.6; urea carboxylase [EC:6.3.4.6] ko00330	0	2	0	2	0	0	1	0	0	1	0	0	0	0	1	1	0	1	0	0	0	0	0	26	0	4	0	1	0	48	31	0	12	6	0	0	0	13	2	17
E6.3.5.1, NADSYN1, QNS1, nadE; NAD+ synthase (glutamine-hydrolysing) [EC:6.3.5.1] ko00760	837	1151	933	938	934	1198	1278	1097	1043	1319	1102	1036	1054	1429	955	1077	1005	924	1104	1083	925	572	1049	853	1092	842	874	952	1028	1419	880	960	1014	888	1094	939	826	654	1145	1254
E6.3.5.10, cobQ, cbiP; adenosylcobyric acid synthase [EC:6.3.5.10] ko00860	234	245	311	249	233	282	324	377	280	380	363	345	369	514	240	282	275	423	324	285	132	73	176	95	168	147	102	130	172	230	180	144	169	133	153	209	190	132	185	217
E6.3.5.2, guaA; GMP synthase (glutamine-hydrolysing) [EC:6.3.5.2] ko00230	2332	1691	1755	2451	1880	2027	2347	1652	1453	2192	1711	1606	1553	2063	1222	2121	1686	1387	1449	1587	1536	990	2291	1677	1928	1505	1776	1670	2027	2392	1287	1631	1633	1553	1604	1518	1673	1515	1566	1978
E6.3.5.3, purL; phosphoribosylformylglycinamidine synthase [EC:6.3.5.3] ko00230	1974	2375	2229	1888	2036	2736	2815	2593	2244	3337	2858	2604	2181	3111	1986	2611	2377	2364	2285	2598	2503	1467	3028	2125	2858	2125	2313	2348	2706	3688	2125	2738	2615	2398	2767	2443	2219	2079	3004	3238
E6.4.1.1A, pycA; pyruvate carboxylase subunit A [EC:6.4.1.1] ko00020	7	11	9	7	9	13	16	7	4	12	6	4	2	5	12	3	7	10	4	6	20	6	16	21	67	29	9	27	13	41	45	20	14	9	17	13	18	15	37	26
E6.4.1.1B, pycB; pyruvate carboxylase subunit B [EC:6.4.1.1] ko00020	56	48	48	55	40	50	75	60	73	100	66	52	64	88	30	97	57	24	47	27	73	59	112	144	200	166	115	133	97	190	122	100	72	100	117	80	65	71	139	157
E6.4.1.4A; 3-methylcrotonyl-CoA carboxylase alpha subunit [EC:6.4.1.4] ko00280	1	2	3	2	2	1	3	3	0	3	4	0	0	5	0	0	3	1	3	2	4	1	3	2	2	9	7	4	5	13	1	5	7	4	6	4	4	10	6	9
E6.5.1.1, lig; DNA ligase (ATP) [EC:6.5.1.1] ko03410	20	132	78	59	116	123	101	28	49	11	66	30	30	48	92	23	88	61	214	100	27	10	34	51	56	35	27	56	18	57	49	30	36	11	25	41	13	8	41	42
E6.5.1.2, ligA, ligB; DNA ligase (NAD+) [EC:6.5.1.2] ko03030	3048	2173	1924	2925	2410	2245	2781	1608	1486	1970	1759	1501	1389	1813	1482	2161	1741	1383	1314	1600	1878	1234	2559	1979	2209	1767	1881	1933	2305	3001	1425	1911	1652	1920	1835	1663	1807	1866	1642	2208
EARS, gltX; glutamyl-tRNA synthetase [EC:6.1.1.17] ko00970	975	1511	1115	1020	1227	1414	1547	1201	1024	1348	1382	1184	1132	1587	1070	1282	1337	1066	1308	1258	1052	638	1196	1031	1330	1003	984	1212	1224	1719	1054	1150	1156	984	1167	1024	833	825	1283	1519
EEF1A; elongation factor 1-alpha ko03013	0	0	0	1	0	0	1	1	0	1	0	0	0	0	0	0	0	1	0	0	0	0	0	0	1	0	0	2	0	14	0	0	0	0	0	2	0	3	0	1
EIF1, SUI1; translation initiation factor 1 ko03013	0	0	2	0	0	0	0	0	0	0	0	0	0	0	0	0	0	0	0	1	9	10	33	24	32	21	19	7	15	33	23	20	22	26	17	16	21	13	40	33
EIF2B1; translation initiation factor eIF-2B subunit alpha ko03013	3	2	2	1	1	1	1	2	0	0	0	1	0	1	4	11	5	0	0	1	1	0	0	0	1	0	1	0	1	5	1	1	3	2	0	2	0	0	0	5
EIF2B4; translation initiation factor eIF-2B subunit delta ko03013	0	0	0	0	0	0	0	0	0	0	0	0	0	0	0	0	0	0	0	0	0	0	0	1	0	0	0	0	0	0	0	0	0	0	0	0	0	0	1	0
EIF2S3; translation initiation factor 2 subunit 3 ko03013	0	0	0	0	0	0	0	0	0	0	0	0	0	0	0	0	0	0	0	0	0	0	0	0	0	0	0	0	0	0	0	0	0	0	0	0	2	0	0	0
ENDOG; endonuclease G, mitochondrial ko04210	267	45	65	220	135	54	134	3	1	0	1	1	3	1	22	101	21	3	0	0	181	130	295	198	242	147	162	141	233	199	42	147	83	206	56	97	204	178	21	75
ENO, eno; enolase [EC:4.2.1.11] ko04066	2725	1747	1384	2639	1984	1879	2201	1333	1117	1367	1548	980	1225	1535	1167	1745	1444	1067	1255	1509	1771	994	2089	1751	1957	1462	1546	1447	1645	2270	1177	1509	1396	1624	1475	1250	1488	1410	1551	1711
EPHX1; microsomal epoxide hydrolase [EC:3.3.2.9] ko05204	0	0	0	0	0	0	0	0	0	0	0	0	0	0	0	0	0	0	0	0	3	0	2	0	0	1	4	0	3	3	0	7	1	0	2	3	0	0	2	8
ERCC2, XPD; DNA excision repair protein ERCC-2 [EC:3.6.4.12] ko03420	17	38	46	53	55	66	52	17	82	13	47	23	32	79	42	44	22	24	29	58	15	5	16	2	16	4	6	11	20	6	4	21	13	4	5	16	13	5	15	9
ERCC3, XPB; DNA excision repair protein ERCC-3 [EC:3.6.4.12] ko03420	0	0	0	0	0	0	0	0	1	0	0	2	0	0	0	0	0	0	0	0	24	28	0	39	22	20	34	70	30	128	32	49	66	29	9	43	0	28	66	23
FAD6, desA; omega-6 fatty acid desaturase (delta-12 desaturase) [EC:1.14.19.-] ko02020	0	0	0	0	0	0	0	0	0	0	0	0	0	0	0	0	0	0	0	0	0	0	0	0	0	0	0	0	0	0	0	0	0	1	0	0	0	0	0	0
FARSA, pheS; phenylalanyl-tRNA synthetase alpha chain [EC:6.1.1.20] ko00970	1461	1273	878	1429	1300	1172	1491	915	883	893	1068	844	826	1012	827	1075	923	690	916	958	1020	568	1197	993	1118	894	942	1030	1009	1571	749	1025	985	894	953	931	892	813	978	1111
FARSB, pheT; phenylalanyl-tRNA synthetase beta chain [EC:6.1.1.20] ko00970	2462	1932	1640	2609	2032	2102	2484	1707	1401	2069	1909	1412	1637	2030	1477	2323	1639	1334	1464	1838	1898	1219	2792	2233	2485	1626	1949	1931	2098	3058	1282	1930	1697	1799	1830	1686	1782	1713	1776	2194
FBA, fbaA; fructose-bisphosphate aldolase, class II [EC:4.1.2.13] ko00010	1142	1051	1005	1097	1037	1009	1214	1008	967	1209	1172	1005	755	1243	829	923	971	1053	913	837	1363	808	1587	1236	1507	1181	1228	1191	1488	1940	911	1245	1018	1056	1104	1115	1121	1175	1066	1363
FBP, fbp; fructose-1,6-bisphosphatase I [EC:3.1.3.11] ko00010	0	0	1	0	0	0	0	0	0	0	0	0	0	0	0	0	0	0	0	0	24	17	29	21	94	34	9	56	30	36	33	12	21	21	21	27	15	24	34	17
FDH; formate dehydrogenase [EC:1.2.1.2] ko00630	0	6	2	0	0	1	1	3	1	3	1	4	1	4	1	0	2	3	3	1	3	1	0	2	5	2	2	2	3	4	0	4	4	3	7	3	6	3	3	11
FLOT; flotillin ko04910	277	406	562	311	508	426	504	590	620	507	633	604	212	670	324	275	387	720	479	437	505	212	295	208	381	430	284	323	597	449	383	488	421	289	534	479	498	335	501	557
FTCD; glutamate formiminotransferase / formiminotetrahydrofolate cyclodeaminase [EC:2.1.2.5 4.3.1.4] ko00340	253	202	92	188	118	265	268	253	143	341	237	140	421	301	188	280	196	115	197	316	122	96	259	173	222	145	171	138	123	222	131	148	106	159	155	140	115	104	165	221
FUCA; alpha-L-fucosidase [EC:3.2.1.51] ko00511	757	1077	1134	797	783	881	920	1132	1031	1473	1111	1202	894	1455	651	974	977	1082	1030	969	780	402	817	600	845	567	771	735	961	1285	646	973	1002	779	1049	733	739	672	1035	1230
FUK; fucokinase [EC:2.7.1.52] ko00051	2	4	3	3	5	4	5	4	3	2	3	3	2	3	2	0	2	7	5	2	7	0	0	2	0	3	2	4	3	2	2	11	6	4	2	5	3	3	2	5
G6PD, zwf; glucose-6-phosphate 1-dehydrogenase [EC:1.1.1.49] ko00030	725	130	183	626	353	196	379	6	2	2	4	2	13	4	41	274	43	14	1	5	384	195	642	525	485	315	399	313	387	506	84	252	149	428	119	143	431	448	30	170
GALNS; N-acetylgalactosamine-6-sulfatase [EC:3.1.6.4] ko04142	0	0	0	0	0	0	0	0	0	0	0	0	0	0	0	0	0	0	0	0	0	1	1	0	3	1	0	0	0	1	0	0	0	0	0	1	0	0	0	0
GAPDH, gapA; glyceraldehyde 3-phosphate dehydrogenase [EC:1.2.1.12] ko04066	1576	982	891	1416	1136	1068	1497	795	748	922	850	768	712	963	781	1078	917	710	839	896	1074	712	1574	1094	1277	985	1026	1016	1125	1541	815	1075	879	1050	931	909	1112	979	959	1118
GARS, glyS1; glycyl-tRNA synthetase [EC:6.1.1.14] ko00970	1292	1979	1347	1305	1448	1674	1813	1346	1457	1550	1796	1418	1482	1934	1386	1480	1709	1333	1585	1668	1222	685	1385	1132	1278	1056	1131	1203	1407	1925	1124	1407	1247	1191	1413	1235	972	966	1421	1716
GATM; glycine amidinotransferase [EC:2.1.4.1] ko00260	70	34	40	117	67	78	153	57	46	50	38	31	70	84	66	138	47	11	10	41	16	10	29	9	25	18	20	12	24	26	12	19	27	20	19	15	9	14	36	26
GCDH, gcdH; glutaryl-CoA dehydrogenase [EC:1.3.8.6] ko00310	0	0	0	2	0	1	2	0	0	1	1	0	0	4	0	0	1	0	0	0	0	0	0	0	0	0	0	0	0	0	1	2	0	2	0	2	0	1	0	2
GGPS; geranylgeranyl diphosphate synthase, type II [EC:2.5.1.1 2.5.1.10 2.5.1.29] ko00900	773	538	516	782	588	553	767	465	377	550	578	478	387	612	360	583	482	428	494	557	554	306	748	586	600	429	519	522	625	796	377	602	464	506	497	483	593	499	420	581
GGTA1; N-acetyllactosaminide 3-alpha-galactosyltransferase [EC:2.4.1.87] ko00601	6	19	23	20	32	16	19	16	55	2	18	13	14	54	23	14	9	5	24	42	2	0	1	0	0	1	3	0	2	8	11	0	0	0	7	5	2	0	4	5
GLDC, gcvP; glycine dehydrogenase [EC:1.4.4.2] ko00260	2	0	0	1	3	0	0	0	3	2	0	0	0	2	0	0	0	0	0	2	53	21	69	45	33	27	51	19	47	43	11	23	28	24	72	11	8	23	36	80
GMPP; mannose-1-phosphate guanylyltransferase [EC:2.7.7.13] ko00051	49	86	84	50	85	77	84	69	128	74	94	83	57	116	51	76	75	86	101	58	85	47	50	71	83	60	76	44	62	118	88	63	55	63	85	60	56	62	92	90
GNS; N-acetylglucosamine-6-sulfatase [EC:3.1.6.14] ko04142	0	0	1	0	0	0	0	2	0	0	0	0	0	0	0	0	0	0	1	0	2	0	1	2	3	0	2	0	1	2	0	1	1	2	0	0	1	1	2	4
GPI, pgi; glucose-6-phosphate isomerase [EC:5.3.1.9] ko00010	1738	1709	1317	1779	1591	1671	2034	1362	1388	1430	1753	1333	1501	1607	1299	1817	1406	995	1251	1504	1379	818	1635	1355	1522	1217	1289	1275	1524	1902	965	1333	1147	1459	1251	1218	1418	1280	1295	1499
GST, gst; glutathione S-transferase [EC:2.5.1.18] ko05204	0	0	0	0	0	0	0	0	0	0	0	0	0	0	0	0	0	0	0	0	0	2	0	1	1	4	2	2	2	1	0	3	7	8	6	2	0	3	0	1
GYS; glycogen(starch) synthase [EC:2.4.1.11] ko04151	0	1	0	0	0	0	0	0	0	0	0	0	0	0	0	0	0	1	0	0	9	1	6	5	4	8	1	8	7	14	2	5	4	0	0	1	2	6	6	10
HARS, hisS; histidyl-tRNA synthetase [EC:6.1.1.21] ko00970	1889	1448	1080	1778	1482	1480	1864	1082	1060	1310	1171	1042	1005	1380	1120	1448	1232	904	922	1134	1052	631	1490	1144	1376	1086	1084	1134	1179	1617	960	1110	1024	1229	1123	1019	1148	855	1132	1364
HEXA_B; hexosaminidase [EC:3.2.1.52] ko04142	58	73	74	91	80	76	49	48	46	61	89	37	45	45	49	131	65	42	45	112	385	294	740	474	659	333	435	368	240	674	256	363	331	493	525	262	348	277	420	508
HIS7; glutamine amidotransferase / cyclase [EC:2.4.2.- 4.1.3.-] ko00340	0	0	0	0	0	1	0	0	0	0	0	0	0	0	0	0	0	0	0	0	0	0	1	0	0	0	0	1	0	0	0	1	1	0	0	0	0	0	2	0
HK; hexokinase [EC:2.7.1.1] ko04066	0	0	0	0	0	0	0	0	1	0	0	0	0	0	0	0	0	0	0	0	2	10	2	5	5	6	12	12	5	25	11	4	21	2	4	9	2	2	15	8
HSD17B1; 17beta-estradiol 17-dehydrogenase [EC:1.1.1.62] ko00140	0	0	0	0	0	0	0	0	0	0	0	0	0	0	0	0	0	0	0	0	1	0	1	0	0	0	0	0	0	0	0	0	0	0	0	0	0	0	0	0
HSP20; HSP20 family protein ko04141	387	101	118	374	213	128	222	20	9	22	19	36	16	5	40	142	40	17	31	14	188	109	296	210	152	137	178	134	148	200	52	85	70	154	64	87	154	206	32	92
HXT; MFS transporter, SP family, sugar:H+ symporter ko04113	0	0	0	0	0	0	0	0	0	0	0	0	0	1	0	0	0	1	0	0	0	0	0	2	3	1	0	0	0	0	0	0	0	0	2	1	1	0	0	0
IARS, ileS; isoleucyl-tRNA synthetase [EC:6.1.1.5] ko00970	4157	3724	2995	3996	3575	3690	4365	2918	2349	3185	3286	2764	2619	3385	2619	3604	3111	2624	2916	3084	3114	1795	4024	3293	3475	2727	2914	2925	3248	4615	2272	3123	2850	3003	2952	2827	3104	2607	2951	3626
ICP; inhibitor of cysteine peptidase ko05143	1	6	7	2	5	2	6	14	3	11	7	9	8	8	2	13	3	11	3	8	7	5	3	5	12	6	12	1	16	9	6	15	5	5	13	8	6	2	6	11
IDE, ide; insulysin [EC:3.4.24.56] ko05010	0	0	1	0	0	0	0	0	0	0	0	0	0	1	0	0	3	2	0	0	0	1	5	0	0	4	0	2	3	4	4	4	0	0	3	2	2	1	9	5
IDH1, IDH2, icd; isocitrate dehydrogenase [EC:1.1.1.42] ko04146	339	440	481	369	359	478	606	426	437	485	512	647	343	586	413	419	415	463	472	369	415	174	271	235	446	357	268	421	451	666	361	473	425	261	427	446	373	316	510	505
IDH3; isocitrate dehydrogenase (NAD+) [EC:1.1.1.41] ko00020	43	60	24	60	45	59	43	46	60	48	30	30	32	99	30	100	60	47	33	70	111	58	71	38	83	49	113	64	101	125	94	90	99	88	95	64	51	48	133	81
IDS; iduronate 2-sulfatase [EC:3.1.6.13] ko04142	48	41	42	102	41	57	26	102	33	52	41	24	49	127	18	152	129	21	36	106	2	1	9	2	3	4	5	3	3	4	5	0	2	6	3	3	1	6	5	4
IVD, ivd; isovaleryl-CoA dehydrogenase [EC:1.3.8.4] ko00280	0	0	0	0	0	0	0	0	0	0	0	0	0	0	1	0	0	2	0	0	0	0	0	0	1	1	0	0	0	3	0	0	0	2	0	0	0	1	0	0
K00400; methyl coenzyme M reductase system, component A2 ko00680	0	1	0	0	3	1	1	1	6	1	1	1	0	3	0	5	2	3	1	1	4	1	1	0	4	1	6	4	0	4	3	6	0	8	3	1	7	2	5	4
K01270, pepD; dipeptidase D [EC:3.4.13.-] ko00480	1366	1100	958	1374	996	1175	1352	1090	892	1559	993	943	1264	1315	894	1277	853	969	934	1068	1130	712	1628	1135	1451	981	1090	1095	1152	1614	792	1023	1003	1155	1118	1033	1193	990	1001	1313
K06001, trpB; tryptophan synthase beta chain [EC:4.2.1.20] ko00260	499	648	681	505	513	662	753	647	693	997	814	892	529	897	521	693	540	838	725	657	600	346	553	400	677	464	436	552	678	890	533	681	648	510	661	587	526	456	622	728
K06122, dhbE; glycerol dehydratase small subunit [EC:4.2.1.30] ko00561	0	2	14	2	6	4	6	6	0	6	5	3	0	1	4	2	1	7	4	0	4	0	0	1	3	3	3	5	5	3	1	2	3	2	2	2	1	4	3	4
K06985; aspartyl protease family protein ko04112	0	0	0	0	0	0	0	0	0	0	0	0	0	0	0	0	0	0	0	0	0	0	0	0	0	0	0	0	0	0	1	1	0	0	0	0	0	0	1	0
K08303; putative protease [EC:3.4.-.-] ko05120	1325	1966	1448	1363	1498	1807	2029	1721	1485	2230	2033	1721	1592	2104	1357	1754	1697	1478	1577	1740	1457	843	1599	1309	1743	1334	1260	1448	1683	2462	1327	1725	1627	1420	1776	1564	1244	1144	1876	2106
K11521, manR; two-component system, OmpR family, manganese sensing response regulator ko02020	16	10	6	8	7	49	1	4	6	36	10	10	28	3	23	28	25	19	6	48	10	7	14	7	23	9	9	4	4	15	6	5	4	13	5	6	1	10	2	11
K11625; membrane protein YdfJ ko02020	0	0	0	0	0	0	0	0	0	0	0	0	0	0	0	0	0	0	0	0	0	0	0	0	0	0	0	0	0	0	0	0	0	0	0	0	1	0	0	0
K11646; dehydroquinate synthase II [EC:1.4.1.-] ko00400	0	0	0	0	0	0	0	0	0	0	0	0	0	0	0	0	0	0	0	0	10	7	7	16	10	15	9	15	10	9	3	11	4	11	2	4	8	6	6	7
K11785; 1,4-dihydroxy-6-naphthoate synthase [EC:1.14.-.-] ko00130	0	0	0	0	0	0	0	0	0	0	0	0	0	0	0	0	0	0	0	0	0	0	0	0	0	0	0	0	0	1	0	0	0	0	0	0	0	0	0	0
K11903, hcp; type VI secretion system secreted protein Hcp ko03070	0	0	0	0	0	0	0	0	0	0	0	0	0	0	0	0	0	0	0	0	2	2	7	3	42	14	0	19	0	8	5	0	0	1	2	0	2	0	0	0
K11957, natA; neutral amino acid transport system ATP-binding protein ko02010	0	0	0	0	0	0	1	1	0	0	0	0	0	0	0	0	0	1	0	0	1	1	3	0	0	1	0	4	0	2	2	0	1	0	0	0	0	0	1	1
K13522, nadM; bifunctional NMN adenylyltransferase/nudix hydrolase [EC:2.7.7.1 3.6.1.-] ko00760	0	0	0	0	0	0	0	0	0	0	0	0	0	0	0	0	0	0	0	0	2	1	0	9	1	2	0	0	2	0	0	3	1	2	2	2	3	0	1	0
K13746; carboxynorspermidine dehydrogenase ko00330	0	0	0	0	1	0	2	2	1	1	0	0	1	0	1	0	1	1	1	0	0	0	0	1	1	0	0	0	2	0	0	0	0	0	0	1	1	1	1	0
K13798, rpoB; DNA-directed RNA polymerase subunit B [EC:2.7.7.6] ko03020	0	0	0	0	0	0	0	0	0	0	0	0	0	0	0	0	0	0	0	0	0	0	0	0	0	0	1	0	0	0	0	1	0	0	0	0	0	1	0	0
K14465; succinate semialdehyde reductase (NADPH) [EC:1.1.1.-] ko00720	0	0	0	0	0	0	1	4	0	1	1	0	0	2	0	0	0	2	5	0	1	1	0	1	0	1	0	0	2	2	0	0	3	0	1	0	2	23	0	0
K14471, smtA; succinyl-CoA:(S)- malate CoA transferase subunit A [EC:2.8.3.-] ko00720	0	0	0	0	0	0	0	0	0	0	1	0	0	0	0	0	0	0	0	0	0	0	0	0	0	0	0	0	1	0	0	0	0	0	0	0	1	0	0	0
KARS, lysS; lysyl-tRNA synthetase, class II [EC:6.1.1.6] ko00970	1833	1529	1143	1875	1511	1628	1943	1244	1033	1495	1414	1064	1276	1494	1145	1584	1343	988	1262	1372	1585	937	2097	1730	1837	1420	1543	1406	1684	2212	1059	1572	1280	1605	1498	1312	1409	1394	1423	1748
LARS, leuS; leucyl-tRNA synthetase [EC:6.1.1.4] ko00970	3607	3012	2468	3536	3016	3019	3839	2430	2209	2902	2939	2184	2546	3197	2106	3081	2496	2205	2474	2741	2738	1677	3403	2776	3104	2438	2570	2608	3031	4215	2075	2756	2583	2454	2809	2366	2524	2409	2664	3300
LDH, ldh; L-lactate dehydrogenase [EC:1.1.1.27] ko00270	2435	849	831	2169	1471	1016	1528	193	146	199	234	200	193	233	350	1030	501	351	263	239	1202	803	2333	1647	1402	1056	1064	1112	1188	1482	396	922	648	1419	491	713	1470	1295	345	672
LIG1; DNA ligase 1 [EC:6.5.1.1] ko03030	0	0	0	0	0	0	0	0	0	0	0	0	0	0	0	0	0	0	0	0	0	0	0	1	0	0	0	0	0	0	0	0	0	0	0	0	0	0	0	0
LYS1; saccharopine dehydrogenase (NAD+, L-lysine forming) [EC:1.5.1.7] ko00300	436	497	323	420	386	656	516	580	546	710	640	362	575	759	401	678	488	310	441	680	355	290	672	539	619	338	398	403	294	700	363	399	310	468	480	337	330	305	473	536
LYS4; homoaconitate hydratase [EC:4.2.1.36] ko00300	0	1	0	1	0	0	0	0	0	0	1	0	0	0	0	0	0	0	0	0	4	0	0	1	1	0	0	1	0	1	0	0	1	1	1	1	0	0	2	0
LYSN; 2-aminoadipate transaminase [EC:2.6.1.-] ko00300	0	0	2	0	0	1	1	2	0	1	1	1	0	0	1	2	0	0	0	3	3	2	2	0	2	1	1	1	3	2	2	2	3	0	0	0	1	0	2	0
MAO, aofH; monoamine oxidase [EC:1.4.3.4] ko05030	0	0	0	0	1	0	0	0	0	0	0	0	0	1	0	1	0	2	0	0	0	0	0	0	1	1	0	0	1	0	0	1	0	0	0	0	1	0	0	1
MARS, metG; methionyl-tRNA synthetase [EC:6.1.1.10] ko00970	2549	1962	1945	2611	2404	2294	2725	1763	1796	2030	2317	1718	1506	2360	1356	2002	1812	1609	1809	1745	2457	1259	2716	2048	2622	1894	2074	2075	2499	3147	1671	2270	1895	2029	1962	1909	2140	1942	1917	2384
MET8; precorrin-2 dehydrogenase / sirohydrochlorin ferrochelatase [EC:1.3.1.76 4.99.1.4] ko00860	61	67	108	58	36	48	84	96	35	129	46	151	28	88	57	38	83	168	94	59	86	31	48	34	63	32	73	53	99	83	30	58	50	41	54	37	39	78	43	86
MGAT3; beta-1,4-mannosyl-glycoprotein beta-1,4-N-acetylglucosaminyltransferase [EC:2.4.1.144] ko00510	28	33	88	44	80	38	34	41	69	61	56	79	22	71	30	34	33	47	68	34	98	38	56	28	66	83	40	55	142	128	48	92	108	35	94	82	67	74	45	86
MGLL; acylglycerol lipase [EC:3.1.1.23] ko00561	0	0	0	0	0	0	0	1	0	0	0	0	0	0	0	1	1	0	1	0	1	0	1	0	0	0	2	1	0	0	1	0	0	0	0	0	0	0	3	0
MME; neprilysin [EC:3.4.24.11] ko05010	2	7	18	4	3	6	15	4	21	6	7	7	1	14	7	7	1	6	6	0	4	2	4	2	7	1	1	3	2	8	2	4	6	8	3	4	3	1	5	2
MOCS1, moaA; molybdenum cofactor biosynthesis protein ko04122	80	91	110	120	96	117	129	98	59	131	80	123	42	82	55	74	80	112	98	63	101	64	117	79	154	119	103	151	163	178	89	184	144	124	127	165	112	125	120	163
MOCS2, moaE; molybdopterin synthase catalytic subunit [EC:2.-.-.-] ko04122	0	0	0	0	0	0	0	0	0	0	4	0	0	0	0	0	0	0	0	0	40	17	92	75	39	13	10	4	18	11	16	6	20	68	18	11	56	25	15	17
MOCS3, UBA4, moeB; adenylyltransferase and sulfurtransferase ko04122	18	28	26	20	13	33	28	16	24	38	15	27	8	28	24	23	8	26	18	26	80	46	212	168	152	77	68	74	58	92	66	54	68	124	75	56	132	61	49	91
MPG; DNA-3-methyladenine glycosylase [EC:3.2.2.21] ko03410	929	212	305	847	491	344	535	86	39	87	83	75	49	74	105	385	118	68	72	40	375	245	716	461	411	292	374	436	534	602	114	336	198	427	223	274	448	511	89	303
MTFMT, fmt; methionyl-tRNA formyltransferase [EC:2.1.2.9] ko00970	1322	960	810	1000	895	1061	1178	709	614	908	795	776	697	917	694	895	954	720	754	827	891	486	1077	775	895	692	700	858	888	1256	525	997	747	827	873	752	940	656	748	992
MUG, TDG; TDG/mug DNA glycosylase family protein [EC:3.2.2.-] ko03410	1	0	0	1	1	4	0	3	0	3	0	2	3	1	3	0	1	0	0	1	5	4	2	4	1	1	6	1	2	5	0	1	1	3	2	1	1	0	0	0
MUT; methylmalonyl-CoA mutase [EC:5.4.99.2] ko00280	1025	1026	486	932	552	1454	1122	1236	754	1906	1041	748	1989	1517	955	1501	901	557	818	1483	775	721	1935	1464	1570	925	1119	999	792	1881	936	935	826	1393	1272	840	651	694	1097	1427
MVD, mvaD; diphosphomevalonate decarboxylase [EC:4.1.1.33] ko00900	287	60	79	261	188	87	165	6	3	1	8	0	3	1	20	94	21	6	0	0	154	104	298	177	194	128	176	164	238	255	33	133	94	183	51	109	238	218	27	65
NAGLU; alpha-N-acetylglucosaminidase [EC:3.2.1.50] ko04142	66	47	42	63	38	85	56	56	82	144	116	37	136	89	50	143	81	26	49	124	34	36	80	60	73	36	48	26	26	68	29	40	37	46	35	22	26	22	51	57
NAMPT; nicotinamide phosphoribosyltransferase [EC:2.4.2.12] ko00760	20	9	16	10	10	12	14	3	15	1	6	11	5	14	11	4	18	6	4	6	20	16	16	29	9	9	9	11	6	64	16	14	14	22	31	9	4	9	11	23
NARS, asnS; asparaginyl-tRNA synthetase [EC:6.1.1.22] ko00970	1763	1500	1182	1936	1713	1629	1855	1301	1520	1419	1575	1198	1199	1688	1249	1607	1241	914	1361	1401	1191	784	1707	1306	1439	1099	1220	1146	1379	1861	948	1237	1185	1277	1115	1103	1143	1177	1122	1401
NEU1; sialidase-1 [EC:3.2.1.18] ko04142	92	69	48	64	39	118	95	83	66	121	51	44	123	115	69	142	51	33	25	113	16	15	33	18	31	21	27	23	23	20	12	21	26	22	47	11	11	21	15	18
NSF; vesicle-fusing ATPase [EC:3.6.4.6] ko04962	2	0	1	1	1	2	3	2	0	3	2	4	1	4	1	0	1	0	0	3	0	0	1	0	0	0	2	0	10	0	0	9	0	4	2	1	5	0	0	8
NTH; endonuclease III [EC:4.2.99.18] ko03410	644	534	390	602	504	626	668	382	334	542	486	384	439	489	402	551	537	355	465	473	505	327	766	625	739	487	512	591	525	779	342	541	481	561	442	437	465	532	506	592
OGDH, sucA; 2-oxoglutarate dehydrogenase E1 component [EC:1.2.4.2] ko00310	2	0	0	0	1	0	0	2	0	1	0	1	2	0	0	0	0	2	0	0	2	0	1	5	0	1	4	0	5	4	1	1	3	7	6	2	3	3	2	1
OGG1; N-glycosylase/DNA lyase [EC:3.2.2.- 4.2.99.18] ko03410	151	293	178	152	236	289	348	159	223	179	247	206	124	233	246	248	322	281	192	252	151	75	91	90	119	131	124	154	148	191	169	160	157	86	158	192	121	94	187	195
OTC, argF, argI; ornithine carbamoyltransferase [EC:2.1.3.3] ko00330	595	710	733	514	608	681	852	664	623	757	721	819	406	795	537	649	742	711	644	521	716	316	724	633	690	642	670	750	951	1073	455	858	786	696	714	730	783	737	672	965
OXCT; 3-oxoacid CoA-transferase [EC:2.8.3.5] ko00280	0	0	0	0	0	0	0	0	0	0	0	1	0	0	0	1	0	0	0	0	0	0	0	1	3	0	0	1	1	4	3	0	2	0	1	2	1	0	2	0
PARP; poly [ADP-ribose] polymerase [EC:2.4.2.30] ko03410	0	0	1	0	0	0	2	0	0	1	0	0	0	0	0	0	0	0	0	0	0	0	0	0	0	0	1	0	2	0	0	0	1	0	0	0	0	0	1	2
PARS, proS; prolyl-tRNA synthetase [EC:6.1.1.15] ko00970	2088	1808	1377	2214	1981	1846	1991	1323	1082	1415	1470	1300	1127	1459	1166	1587	1448	1140	1378	1296	1520	758	1732	1537	1728	1280	1583	1519	1669	2311	1249	1562	1511	1511	1581	1410	1402	1419	1461	1734
PC, pyc; pyruvate carboxylase [EC:6.4.1.1] ko00020	47	38	76	45	39	79	51	66	28	124	52	52	30	43	52	59	48	72	56	48	134	53	146	52	210	112	94	171	130	115	120	104	90	102	118	81	232	71	146	118
PCCA, pccA; propionyl-CoA carboxylase alpha chain [EC:6.4.1.3] ko00280	0	0	0	0	1	0	2	3	2	1	4	1	7	2	4	2	6	6	2	5	4	0	2	2	0	3	4	12	2	6	6	1	4	5	0	2	2	1	3	1
PCCB, pccB; propionyl-CoA carboxylase beta chain [EC:6.4.1.3] ko00280	415	627	665	419	477	487	592	736	629	974	741	884	468	855	488	559	514	954	657	595	625	325	412	325	529	415	499	480	770	1014	461	783	801	457	698	646	480	533	719	736
PCYT1; choline-phosphate cytidylyltransferase [EC:2.7.7.15] ko00564	152	294	286	279	326	261	289	172	410	285	324	335	183	466	342	295	195	440	287	326	266	176	202	160	264	281	85	277	448	329	177	271	245	213	260	284	269	199	254	308
PDE; 3',5'-cyclic-nucleotide phosphodiesterase [EC:3.1.4.17] ko05032	5	3	14	8	8	7	10	10	8	8	4	3	0	5	4	2	2	0	5	2	27	9	10	5	21	6	9	23	38	37	15	25	38	12	19	27	8	16	12	14
PDHA, pdhA; pyruvate dehydrogenase E1 component subunit alpha [EC:1.2.4.1] ko04066	26	31	55	46	47	51	39	69	39	39	21	41	13	66	18	19	52	49	50	21	118	53	153	113	154	94	68	55	86	74	52	67	49	140	66	58	173	87	74	94
PDHB, pdhB; pyruvate dehydrogenase E1 component subunit beta [EC:1.2.4.1] ko04066	38	37	45	33	32	53	56	74	42	75	31	58	10	76	18	34	43	49	66	38	126	50	135	74	186	55	77	54	89	76	60	59	67	121	66	64	156	83	57	87
PDS, crtP; 15-cis-phytoene desaturase [EC:1.3.5.5] ko00906	0	0	0	0	0	0	0	0	0	0	0	0	0	0	0	0	0	0	0	0	4	2	2	5	4	4	1	2	0	1	3	0	1	0	3	6	1	1	3	6
PFKFB; 6-phosphofructo-2-kinase / fructose-2,6-bisphosphatase [EC:2.7.1.105 3.1.3.46] ko04066	0	0	0	0	0	0	1	0	0	0	0	0	0	0	0	0	0	0	0	0	5	1	9	0	1	3	9	9	8	10	2	6	8	7	2	3	0	7	5	2
PGK, pgk; phosphoglycerate kinase [EC:2.7.2.3] ko00010	2067	1540	1271	1961	1742	1637	2007	1235	1183	1326	1352	1064	979	1392	1115	1477	1344	930	1198	1196	1500	829	1805	1491	1621	1244	1388	1284	1451	1973	1009	1331	1335	1372	1243	1202	1283	1147	1402	1570
PGLS, pgl, devB; 6-phosphogluconolactonase [EC:3.1.1.31] ko00030	0	0	0	0	0	0	0	0	0	0	0	0	0	0	0	0	0	0	0	0	15	3	9	11	8	13	18	15	10	19	6	10	12	14	11	6	6	8	12	24
PGM2L1; glucose-1,6-bisphosphate synthase [EC:2.7.1.106] ko00500	0	2	1	0	0	0	1	0	0	0	1	4	0	0	0	0	0	1	0	3	0	0	1	0	0	1	0	1	2	2	0	2	1	2	2	3	0	3	0	2
PK, pyk; pyruvate kinase [EC:2.7.1.40] ko05203	1589	1324	1259	1657	1369	1184	1593	1213	1149	1212	1491	1262	708	1421	903	1203	1146	1188	1142	1042	1210	655	1328	1039	1183	1027	1156	1013	1369	1609	735	1214	1227	967	1066	1129	1142	953	1121	1230
PPCDC, coaC; phosphopantothenoylcysteine decarboxylase [EC:4.1.1.36] ko00770	9	2	5	7	4	10	5	3	1	7	2	1	1	3	8	10	0	3	3	1	1	0	1	0	3	0	0	2	0	1	2	0	0	0	2	1	0	0	0	3
PPCS, coaB; phosphopantothenate-cysteine ligase [EC:6.3.2.5] ko00770	3	7	3	8	0	9	10	2	17	3	3	3	1	9	5	2	11	1	1	4	4	2	6	2	2	5	5	2	3	4	4	9	4	1	1	2	2	4	4	7
PPOX, hemY; oxygen-dependent protoporphyrinogen oxidase [EC:1.3.3.4] ko00860	0	0	0	0	0	0	0	0	0	0	0	1	0	0	0	0	1	0	0	0	11	1	10	12	13	9	25	4	11	34	3	48	13	19	10	18	6	3	9	37
PPX1; exopolyphosphatase [EC:3.6.1.11] ko00230	56	87	167	83	113	99	119	171	151	235	204	212	92	187	81	74	92	220	169	116	383	180	523	366	369	298	281	225	341	378	206	314	329	457	313	294	467	303	259	317
PROC; protein C (activated) [EC:3.4.21.69] ko04610	0	0	0	0	0	0	0	0	0	0	0	0	0	0	0	0	0	0	0	0	0	1	0	2	5	0	1	0	0	0	2	0	0	0	0	1	1	0	1	0
PRPS, prsA; ribose-phosphate pyrophosphokinase [EC:2.7.6.1] ko00030	2703	1622	1646	2678	2060	1771	2307	1296	1239	1336	1459	1298	902	1570	1065	1735	1299	1166	1293	1203	1866	988	2016	1611	1890	1487	1651	1639	1910	2221	973	1571	1354	1495	1299	1270	1716	1544	1221	1555
PTS-Aga-EIIA, agaF; PTS system, N-acetylgalactosamine-specific IIA component [EC:2.7.1.69] ko02060	360	67	145	311	184	110	243	30	7	35	42	76	23	27	45	144	53	86	41	28	26	24	16	13	21	31	10	14	38	39	53	40	22	41	26	42	37	26	24	48
PTS-Aga-EIIB, agaV; PTS system, N-acetylgalactosamine-specific IIB component [EC:2.7.1.69] ko02060	16	10	12	13	2	9	53	9	11	14	9	11	1	7	13	13	8	9	5	7	1	9	4	7	9	12	2	4	7	11	6	3	10	4	5	6	6	2	4	8
PTS-Aga-EIIC, agaW; PTS system, N-acetylgalactosamine-specific IIC component ko02060	7	13	11	9	5	10	13	15	11	13	15	25	9	16	12	15	13	14	15	10	7	2	6	5	12	4	2	10	4	5	9	4	9	3	6	3	8	5	2	15
PTS-Aga-EIID, agaE; PTS system, N-acetylgalactosamine-specific IID component ko02060	7	15	10	10	3	11	11	14	13	15	15	31	9	16	9	2	10	25	12	10	9	0	12	8	9	4	5	5	12	12	19	8	5	6	5	17	9	6	5	6
PTS-Arb-EIIB, glvB; PTS system, arbutin-like IIB component [EC:2.7.1.69] ko02060	11	20	15	8	8	5	16	42	20	36	41	72	20	25	11	4	8	61	65	32	150	140	457	324	330	251	234	351	562	494	148	353	178	396	185	229	480	372	106	165
PTS-Asc-EIIB, ascF; PTS system, arbutin-, cellobiose-, and salicin-specific IIB component [EC:2.7.1.69] ko02060	1	0	0	1	0	1	1	2	2	2	1	0	0	0	0	2	3	2	1	0	0	0	4	0	2	2	3	1	4	6	5	6	2	4	0	6	2	1	1	1
PTS-Asc-EIIC, ascF; PTS system, arbutin-, cellobiose-, and salicin-specific IIC component ko02060	0	0	2	2	0	0	0	0	0	2	0	0	0	1	0	2	2	0	1	0	0	1	4	1	2	0	2	2	2	4	2	2	6	2	3	2	5	1	1	5
PTS-Bgl-EIIA, bglF; PTS system, beta-glucosides-specific IIA component [EC:2.7.1.69] ko02060	2117	460	694	1964	1260	691	1253	228	181	260	235	352	96	237	254	751	266	355	187	128	1063	623	1448	1225	1152	815	1005	882	1159	1493	318	748	620	779	491	637	1124	1071	292	610
PTS-Bgl-EIIB, bglF; PTS system, beta-glucosides-specific IIB component [EC:2.7.1.69] ko02060	931	303	440	883	602	394	592	220	197	285	176	306	83	243	174	397	190	329	226	108	694	375	954	684	807	648	638	646	742	999	369	632	488	594	368	535	929	747	310	559
PTS-Bgl-EIIC, bglF; PTS system, beta-glucosides-specific IIC component ko02060	0	0	0	0	0	0	0	0	0	0	0	0	0	0	0	0	0	0	0	0	0	1	0	0	0	0	0	0	0	3	0	0	0	0	1	0	0	0	0	0
PTS-Cel-EIIA, celC; PTS system, cellobiose-specific IIA component [EC:2.7.1.69] ko02060	331	106	95	328	191	158	213	60	39	59	39	85	35	58	47	162	48	84	51	23	196	100	273	213	216	172	190	208	193	232	58	169	71	171	82	100	244	206	78	74
PTS-Cel-EIIB, celA; PTS system, cellobiose-specific IIB component [EC:2.7.1.69] ko02060	802	164	265	748	473	292	459	96	83	73	53	150	46	70	102	325	94	127	78	50	388	214	404	326	395	329	311	239	202	331	93	130	86	170	59	90	296	277	87	119
PTS-Cel-EIIC, celB; PTS system, cellobiose-specific IIC component ko02060	4417	832	1200	3848	2276	1381	2238	309	212	341	249	350	175	257	384	1596	357	405	246	161	2182	1433	3344	2826	2439	1846	2127	1900	1943	2829	475	1165	793	1469	611	1003	1987	2283	274	858
PTS-Dgl-EIIA, gamP; PTS system, D-glucosamine-specific IIA component [EC:2.7.1.69] ko02060	236	318	280	231	189	297	403	304	239	371	359	399	274	422	257	283	230	462	304	285	134	56	104	50	127	101	95	123	137	267	125	166	96	99	88	113	187	160	170	143
PTS-Dgl-EIIB, gamP; PTS system, D-glucosamine-specific IIB component [EC:2.7.1.69] ko02060	60	92	95	56	65	52	87	84	30	93	82	100	41	82	52	66	109	197	99	60	46	20	100	31	59	53	41	61	93	82	60	96	65	56	69	112	108	96	101	61
PTS-EI.PTSP, ptsP; phosphotransferase system, enzyme I, PtsP [EC:2.7.3.9] ko02060	0	6	2	1	3	0	2	3	0	1	1	3	0	4	0	1	7	6	8	2	5	4	1	5	9	4	4	9	5	38	8	10	17	6	5	17	3	5	13	18
PTS-Fru-EIIA, fruB; PTS system, fructose-specific IIA component [EC:2.7.1.69] ko02060	1226	298	390	1008	581	436	655	110	89	91	88	82	55	147	126	570	182	102	78	91	398	249	591	434	514	334	367	335	360	529	147	305	193	267	186	201	424	376	138	272
PTS-Fru-EIIB, fruA; PTS system, fructose-specific IIB component [EC:2.7.1.69] ko02060	28	37	11	20	12	56	47	28	37	27	40	29	35	46	44	45	26	19	24	80	30	12	11	5	17	17	13	18	4	15	13	12	16	5	20	12	26	6	24	10
PTS-Fru-EIIC, fruA; PTS system, fructose-specific IIC component ko02060	430	316	186	314	246	324	440	292	306	353	299	272	256	378	335	435	251	218	204	304	237	148	390	210	387	262	218	219	213	300	158	238	215	218	185	316	326	312	225	238
PTS-Fru1-EIID, levG; PTS system, fructose-specific IID component ko02060	24	27	46	23	35	27	41	44	18	53	51	83	23	52	19	24	31	127	55	43	48	20	34	29	55	22	34	41	50	69	62	47	56	40	37	51	68	54	41	53
PTS-Gam-EIIB, agaB; PTS system, galactosamine-specific IIB component [EC:2.7.1.69] ko02060	337	42	93	297	157	102	137	15	10	4	11	7	4	5	25	133	20	19	7	11	7	3	3	3	7	2	3	1	9	5	3	4	7	5	4	7	0	1	11	12
PTS-Gam-EIIC, agaC; PTS system, galactosamine-specific IIC component ko02060	857	142	185	695	329	246	409	13	10	7	22	15	17	8	73	240	65	36	17	0	10	2	4	4	6	2	3	4	12	4	13	6	8	13	5	4	6	2	10	10
PTS-Gam-EIID, agaD; PTS system, galactosamine-specific IID component ko02060	580	110	130	501	286	192	310	14	5	9	13	12	13	2	47	214	40	9	8	1	6	1	8	0	9	0	6	3	8	2	8	4	9	3	9	6	0	3	5	10
PTS-Gat-EIIA, gatA; PTS system, galactitol-specific IIA component [EC:2.7.1.69] ko02060	729	203	276	942	375	288	381	17	3	16	12	5	14	6	65	277	79	16	19	5	464	274	737	574	467	359	559	377	520	680	118	201	148	323	186	218	417	423	19	195
PTS-Gat-EIIB, gatB; PTS system, galactitol-specific IIB component [EC:2.7.1.69] ko02060	275	80	62	281	123	86	189	10	3	9	8	4	10	5	24	107	19	8	15	6	182	93	231	194	147	104	167	130	165	217	35	94	58	104	46	74	130	202	10	74
PTS-Gat-EIIC, gatC; PTS system, galactitol-specific IIC component ko02060	2112	555	637	1861	1123	863	1103	295	223	467	265	191	465	370	334	992	360	151	201	366	484	266	826	576	567	440	455	378	391	506	187	290	226	477	227	228	476	478	84	300
PTS-Glc-EIIA, crr; PTS system, glucose-specific IIA component [EC:2.7.1.69] ko02060	23	13	26	54	24	26	27	44	17	33	26	56	12	21	12	19	15	47	21	12	453	327	619	456	495	377	581	416	437	580	133	296	172	309	149	205	519	502	52	182
PTS-Glc-EIIB, ptsG; PTS system, glucose-specific IIB component [EC:2.7.1.69] ko02060	1042	207	257	951	579	346	598	26	13	27	28	28	32	15	79	418	84	33	10	9	79	55	137	91	145	103	96	81	82	85	80	77	52	60	32	59	165	99	99	48
PTS-Glc-EIIC, ptsG; PTS system, glucose-specific IIC component ko02060	2	0	0	0	0	0	0	1	0	2	0	0	0	0	0	0	2	0	0	0	2	2	10	2	10	1	0	1	2	1	6	6	1	0	0	2	6	3	5	6
PTS-Gut-EIIA, srlB; PTS system, glucitol/sorbitol-specific IIA component [EC:2.7.1.69] ko02060	229	44	78	224	133	81	124	11	2	10	7	11	6	0	17	100	16	11	12	3	125	73	249	161	131	118	115	108	159	175	49	118	60	107	61	86	101	180	2	68
PTS-Gut-EIIB, srlE; PTS system, glucitol/sorbitol-specific IIB component [EC:2.7.1.69] ko02060	6	15	18	9	8	13	7	45	22	24	26	55	12	38	4	5	10	24	30	16	30	9	27	8	53	26	17	19	39	34	27	30	23	35	18	29	35	20	24	32
PTS-Gut-EIIC, srlA; PTS system, glucitol/sorbitol-specific IIC component ko02060	2	12	13	11	15	17	12	42	19	25	28	60	8	23	7	9	12	31	32	10	49	19	48	12	75	30	45	33	58	63	29	24	39	35	37	46	33	53	39	72
PTS-HPR.FRUB, fruB, fpr; phosphocarrier protein FPr ko02060	9	10	17	9	8	11	7	6	5	18	7	10	6	9	5	8	7	13	16	5	6	1	2	2	3	5	3	6	7	5	1	10	6	4	3	9	2	1	3	8
PTS-HPR.PTSH, ptsH; phosphocarrier protein HPr ko02060	0	1	0	0	1	0	1	1	0	1	0	1	0	0	1	0	0	0	0	0	4	0	0	0	0	0	0	0	0	0	1	0	0	1	1	0	2	2	0	0
PTS-Lac-EIIA, lacF; PTS system, lactose-specific IIA component [EC:2.7.1.69] ko02060	310	43	64	239	127	81	147	4	0	0	1	0	4	0	16	104	11	3	1	0	73	51	88	61	55	70	52	49	17	60	9	4	5	12	5	9	31	49	3	21
PTS-Lac-EIIB, lacE; PTS system, lactose-specific IIB component [EC:2.7.1.69] ko02060	578	94	166	504	280	146	291	12	4	1	6	0	6	5	39	228	33	11	0	0	44	40	39	36	47	44	21	41	15	33	22	11	6	16	2	2	21	22	5	9
PTS-Lac-EIIC, lacE; PTS system, lactose-specific IIC component ko02060	720	121	194	628	367	189	355	14	3	2	7	1	8	5	53	265	39	14	0	0	240	131	259	213	204	155	229	118	70	227	28	26	28	34	17	23	102	165	10	67
PTS-Mal-EIIB, malX; PTS system, maltose and glucose-specific IIB component [EC:2.7.1.69] ko02060	13	25	43	21	20	20	18	40	21	42	67	45	30	37	10	6	23	34	53	36	53	14	24	21	53	32	37	42	57	64	27	69	37	42	29	53	64	53	32	78
PTS-Mal-EIIC, malX; PTS system, maltose and glucose-specific IIC component ko02060	2	10	13	10	6	15	9	32	25	21	33	37	13	25	3	6	13	35	22	15	16	8	12	6	14	8	6	10	15	16	17	27	7	14	8	19	13	14	18	18
PTS-Man-EIIA, manX; PTS system, mannose-specific IIA component [EC:2.7.1.69] ko02060	1492	295	358	1315	641	454	870	38	15	12	13	15	49	19	94	538	85	38	13	13	506	380	674	586	498	432	387	378	338	590	94	224	148	241	107	136	459	421	45	205
PTS-Man-EIIB, manX; PTS system, mannose-specific IIB component [EC:2.7.1.69] ko02060	2460	491	681	2051	1157	729	1259	131	47	154	130	218	94	125	223	892	253	261	111	92	679	293	599	500	649	442	556	374	343	620	183	260	235	297	152	197	466	537	143	272
PTS-Man-EIIC, manY; PTS system, mannose-specific IIC component ko02060	2454	530	668	2210	1315	726	1388	133	60	159	108	148	90	131	240	955	236	210	113	75	895	585	993	837	971	665	741	526	580	983	223	379	307	383	250	320	729	705	193	449
PTS-Man-EIID, manZ; PTS system, mannose-specific IID component ko02060	2146	393	560	1989	1213	639	1310	84	58	54	61	96	67	73	196	796	165	100	58	35	784	420	962	737	824	572	649	474	548	804	188	375	260	346	187	244	691	674	136	288
PTS-Mng-EIIA, mngA, hrsA; PTS system, 2-O-A-mannosyl-D-glycerate-specific IIA component [EC:2.7.1.69] ko02060	0	0	0	0	0	0	0	1	1	0	0	0	0	0	0	0	0	0	0	0	1	2	1	0	0	1	0	0	0	1	1	1	0	1	0	0	0	0	1	1
PTS-Mng-EIIC, mngA, hrsA; PTS system, 2-O-A-mannosyl-D-glycerate-specific IIC component ko02060	0	0	0	0	0	1	0	0	0	0	0	0	0	0	0	0	0	1	0	0	0	0	1	0	0	0	1	0	0	0	0	2	1	0	0	1	2	0	0	2
PTS-Mtl-EIIA, mtlA; PTS system, mannitol-specific IIA component [EC:2.7.1.69] ko02060	66	147	179	62	90	75	114	115	37	157	124	214	56	116	74	67	115	290	163	75	223	88	314	202	288	188	211	272	313	337	95	314	193	261	135	249	334	191	116	220
PTS-Mtl-EIIB, mtlA; PTS system, mannitol-specific IIB component [EC:2.7.1.69] ko02060	71	124	205	69	84	95	130	152	51	210	157	212	57	143	69	68	120	314	157	93	190	119	384	254	357	216	199	316	390	377	125	315	196	270	163	246	404	307	140	255
PTS-Mtl-EIIC, mtlA; PTS system, mannitol-specific IIC component ko02060	0	0	0	0	0	0	0	0	0	0	1	0	0	0	0	0	0	2	0	0	0	0	0	0	0	0	0	0	0	0	0	0	0	1	1	1	0	0	0	0
PTS-Mur-EIIB, murP; PTS system, N-acetylmuramic acid-specific IIB component [EC:2.7.1.69] ko02060	0	0	0	0	0	0	0	0	0	0	0	0	0	0	0	0	0	0	0	0	0	0	0	0	0	0	0	0	0	0	0	0	0	0	1	0	0	0	0	0
PTS-Nag-EIIA, nagE; PTS system, N-acetylglucosamine-specific IIA component [EC:2.7.1.69] ko02060	0	0	0	1	0	1	1	4	0	2	1	3	0	1	2	1	1	3	2	0	1	0	0	0	0	0	0	0	0	0	0	0	0	0	0	0	0	0	2	0
PTS-Nag-EIIB, nagE; PTS system, N-acetylglucosamine-specific IIB component [EC:2.7.1.69] ko02060	37	64	91	50	53	60	65	93	80	104	67	113	38	68	50	43	71	137	75	50	84	36	44	30	58	43	46	63	86	121	75	88	122	37	114	65	60	72	74	88
PTS-Nag-EIIC, nagE; PTS system, N-acetylglucosamine-specific IIC component ko02060	12	11	29	13	20	20	18	27	18	38	24	44	11	28	14	8	13	42	38	17	9	8	15	4	11	6	8	6	16	15	7	9	8	7	7	12	11	8	12	12
PTS-Ntr-EIIA, ptsN; PTS system, nitrogen regulatory IIA component [EC:2.7.1.69] ko02060	1	0	0	0	2	0	0	1	0	0	0	0	0	0	0	0	0	0	0	0	6	11	0	14	8	13	33	37	14	56	17	22	44	13	15	15	0	9	31	11
PTS-Scr-EIIA, scrA; PTS system, sucrose-specific IIA component [EC:2.7.1.69] ko02060	1216	203	326	1004	610	384	607	29	15	19	23	20	17	18	73	391	77	48	24	10	353	224	366	359	286	222	268	143	111	378	33	34	54	26	31	43	174	228	34	95
PTS-Scr-EIIB, scrA; PTS system, sucrose-specific IIB component [EC:2.7.1.69] ko02060	1011	248	357	871	540	344	595	126	81	206	131	243	69	134	117	367	145	240	141	64	262	124	331	216	317	244	260	229	186	324	132	217	130	183	118	143	282	204	189	166
PTS-Scr-EIIC, scrA; PTS system, sucrose-specific IIC component ko02060	676	154	249	697	363	275	474	61	47	99	61	91	49	77	67	268	99	113	65	37	695	360	895	713	858	479	611	452	476	796	170	298	228	333	188	258	624	616	191	317
PTS-Sor-EIID, sorM; PTS system, sorbose-specific IID component ko02060	0	1	0	0	0	0	0	0	0	0	0	1	0	0	1	0	0	0	0	0	0	0	2	0	1	0	2	0	0	0	0	0	1	0	0	0	1	0	0	0
PTS-Tre-EIIA, treP; PTS system, trehalose-specific IIA component [EC:2.7.1.69] ko02060	0	0	0	3	2	3	2	6	0	12	1	2	0	1	2	2	0	1	1	0	0	6	3	10	3	6	2	2	3	5	1	1	2	2	2	9	2	7	10	3
PTS-Tre-EIIB, treB; PTS system, trehalose-specific IIB component [EC:2.7.1.69] ko02060	1	10	13	5	6	12	12	11	16	31	21	23	5	12	8	1	4	62	14	15	12	29	25	14	27	23	15	31	22	41	23	20	21	31	24	33	31	19	31	38
PTS-Tre-EIIC, treB; PTS system, trehalose-specific IIC component ko02060	12	15	28	19	24	24	15	47	26	60	54	58	9	52	16	7	23	84	51	21	50	29	30	24	32	37	42	46	46	63	51	50	57	46	53	38	66	43	49	71
PTS-Ula-EIIA, ulaC, sgaA; PTS system, ascorbate-specific IIA component [EC:2.7.1.69] ko02060	3	3	10	3	9	8	3	13	7	21	14	20	1	13	7	4	4	14	27	9	7	4	8	6	15	5	0	11	4	3	10	7	7	9	5	5	3	5	12	26
PTS-Ula-EIIB, ulaB, sgaB; PTS system, ascorbate-specific IIB component [EC:2.7.1.69] ko02060	5	0	8	5	0	4	2	11	7	10	9	18	7	9	9	2	8	15	18	10	58	39	74	53	88	56	53	33	28	60	13	17	19	27	14	22	25	31	11	35
PTS-Ula-EIIC, ulaA, sgaT; PTS system, ascorbate-specific IIC component ko02060	36	37	76	41	31	75	90	151	96	127	106	237	51	114	42	39	37	136	128	63	375	199	302	258	296	201	258	204	164	254	87	76	109	115	107	144	165	234	135	216
QARS, glnS; glutaminyl-tRNA synthetase [EC:6.1.1.18] ko00970	912	1175	1000	1081	999	1274	1211	1313	1202	1435	1488	1256	1248	1709	1138	1240	985	1022	1176	1291	981	573	1104	803	1098	867	884	950	1095	1550	751	1031	1020	906	1181	1040	830	845	1168	1251
RARS, argS; arginyl-tRNA synthetase [EC:6.1.1.19] ko00970	2485	1740	1521	2448	1833	1801	2263	1296	1132	1427	1509	1141	1211	1655	1203	1830	1511	1107	1323	1476	1703	1054	2299	1835	1997	1509	1678	1608	1767	2547	1242	1678	1437	1631	1524	1491	1508	1594	1488	1823
RENBP; N-acylglucosamine 2-epimerase [EC:5.1.3.8] ko00520	8	19	26	17	21	16	18	17	9	19	17	26	8	15	6	10	39	16	14	12	79	51	144	80	120	50	77	67	94	135	42	75	61	77	80	42	84	68	85	126
RETSAT; all-trans-retinol 13,14-reductase [EC:1.3.99.23] ko00830	0	0	2	0	0	1	2	4	0	2	1	2	0	0	1	0	3	0	2	2	26	8	18	21	24	14	5	16	7	24	13	9	3	10	10	15	2	1	11	13
RFC1; replication factor C subunit 1 ko03030	0	0	0	0	0	0	0	0	0	0	0	0	1	1	0	0	0	0	0	0	0	0	0	0	0	0	0	0	0	0	0	0	0	0	4	0	0	0	0	0
RP-L1, rplA; large subunit ribosomal protein L1 ko03010	1226	1073	908	1240	1061	986	1217	906	727	953	848	760	624	1007	774	1073	858	778	697	802	926	543	1167	888	987	821	971	870	1059	1398	708	969	777	937	978	794	929	831	935	1115
RP-L10, rplJ; large subunit ribosomal protein L10 ko03010	1124	669	586	926	755	677	875	504	391	598	513	577	363	540	532	746	516	543	484	557	719	408	855	644	842	589	606	594	633	965	444	626	557	588	606	539	621	646	661	641
RP-L11, rplK; large subunit ribosomal protein L11 ko03010	805	725	588	810	781	825	982	674	622	715	673	576	638	877	600	692	651	594	716	629	672	401	812	640	707	650	596	742	738	991	535	688	613	714	614	620	677	600	667	813
RP-L13, rplM; large subunit ribosomal protein L13 ko03010	1091	747	711	995	849	849	1164	757	722	732	639	649	626	960	771	825	776	546	633	788	690	398	902	765	829	597	590	808	953	1134	561	779	649	671	629	630	721	666	637	845
RP-L14, rplN; large subunit ribosomal protein L14 ko03010	612	587	592	704	632	664	741	689	601	710	757	532	488	758	493	696	607	496	650	640	610	365	653	578	695	504	552	562	679	823	496	625	599	540	640	518	569	512	583	711
RP-L15, rplO; large subunit ribosomal protein L15 ko03010	850	672	616	747	695	795	869	768	610	815	746	581	614	769	607	760	658	504	604	742	617	341	757	610	658	554	560	578	735	953	467	679	572	508	670	576	625	569	656	795
RP-L16, rplP; large subunit ribosomal protein L16 ko03010	764	572	459	682	550	704	646	625	518	607	559	424	597	640	473	578	498	384	481	657	433	269	707	543	696	407	464	493	526	800	438	606	498	639	436	469	513	440	498	626
RP-L17, rplQ; large subunit ribosomal protein L17 ko03010	761	690	567	710	718	664	791	604	486	615	607	573	461	622	508	663	530	533	587	608	652	329	794	673	709	535	680	688	780	864	484	672	562	664	596	522	637	495	528	793
RP-L18, rplR; large subunit ribosomal protein L18 ko03010	730	709	595	668	674	596	739	642	503	748	724	538	474	707	484	594	656	553	620	495	644	354	760	592	627	502	605	600	750	816	525	589	666	573	595	570	539	709	579	761
RP-L19, rplS; large subunit ribosomal protein L19 ko03010	832	706	473	801	676	661	751	480	486	461	531	410	456	605	529	705	531	421	473	564	477	323	663	568	564	442	522	462	588	763	405	451	456	553	449	381	407	375	396	615
RP-L2, rplB; large subunit ribosomal protein L2 ko03010	1040	864	671	1000	908	959	1117	897	639	869	807	587	712	937	680	915	866	482	747	783	889	580	1186	899	1064	749	939	888	972	1454	611	907	784	791	792	749	836	747	775	980
RP-L20, rplT; large subunit ribosomal protein L20 ko03010	984	640	612	961	874	825	967	588	567	629	710	459	510	664	591	753	670	514	561	622	638	385	758	700	797	623	624	557	707	871	403	722	539	626	514	563	582	514	617	663
RP-L21, rplU; large subunit ribosomal protein L21 ko03010	777	581	530	733	607	674	750	519	483	531	512	501	411	509	437	685	493	409	493	564	598	352	671	519	634	525	580	579	614	885	409	499	515	504	606	540	451	495	543	631
RP-L22, rplV; large subunit ribosomal protein L22 ko03010	583	559	399	496	449	489	596	497	416	471	531	362	427	524	399	459	422	253	410	453	451	272	612	475	570	392	461	444	552	587	297	466	431	404	439	370	468	438	488	527
RP-L23, rplW; large subunit ribosomal protein L23 ko03010	509	453	359	518	428	468	468	423	514	525	461	436	330	548	348	377	389	401	436	339	446	243	491	407	528	446	511	398	491	697	313	464	425	409	428	455	445	458	458	557
RP-L24, rplX; large subunit ribosomal protein L24 ko03010	469	364	286	380	306	308	381	355	211	296	313	235	261	305	205	320	259	223	290	275	355	211	512	248	404	296	350	320	352	608	272	295	255	347	295	307	294	345	286	413
RP-L25, rplY; large subunit ribosomal protein L25 ko03010	152	164	61	104	86	185	138	114	122	224	158	99	246	200	128	170	122	85	100	181	112	95	224	193	216	95	134	127	128	213	102	112	80	159	134	92	77	87	129	168
RP-L27, rpmA; large subunit ribosomal protein L27 ko03010	593	533	457	557	591	515	688	382	354	479	422	330	331	392	349	565	488	333	402	327	487	288	555	433	495	388	442	476	474	682	361	421	415	403	380	370	348	349	346	552
RP-L28, rpmB; large subunit ribosomal protein L28 ko03010	368	321	188	401	241	337	360	252	255	326	270	194	355	329	281	383	285	223	224	320	227	232	347	341	318	218	305	261	248	350	214	224	183	318	187	211	232	210	212	290
RP-L29, rpmC; large subunit ribosomal protein L29 ko03010	161	192	173	155	161	197	280	157	99	208	179	186	140	204	154	187	188	163	131	141	178	125	219	172	187	146	157	178	228	336	171	226	194	165	198	197	185	146	178	230
RP-L3, rplC; large subunit ribosomal protein L3 ko03010	1065	973	794	1003	948	892	1154	901	713	974	1051	816	678	1002	740	873	824	726	785	812	847	444	967	762	940	727	744	777	850	1210	621	734	773	719	758	798	821	604	879	935
RP-L30, rpmD; large subunit ribosomal protein L30 ko03010	350	173	158	275	200	175	277	126	116	128	118	149	83	180	118	147	112	142	120	109	214	132	240	155	198	134	187	200	172	269	97	158	125	147	167	158	209	175	185	203
RP-L31, rpmE; large subunit ribosomal protein L31 ko03010	762	429	336	620	502	503	578	368	281	407	341	316	304	396	278	568	369	295	333	331	458	279	564	441	443	334	374	416	482	581	265	422	319	385	392	314	382	415	392	443
RP-L32, rpmF; large subunit ribosomal protein L32 ko03010	337	381	214	402	343	345	411	205	242	185	289	183	255	304	313	277	304	120	252	376	212	113	290	271	290	185	213	173	217	274	136	198	151	256	190	199	194	181	198	227
RP-L33, rpmG; large subunit ribosomal protein L33 ko03010	441	355	302	419	260	373	442	245	227	328	298	216	236	303	256	317	317	187	217	282	289	99	406	268	403	293	250	334	323	423	223	269	217	333	229	253	341	287	289	291
RP-L34, rpmH; large subunit ribosomal protein L34 ko03010	318	378	267	477	340	365	332	239	317	277	311	202	232	315	288	337	320	179	259	321	314	199	475	322	371	328	314	294	343	394	218	336	265	346	295	266	243	313	252	306
RP-L35, rpmI; large subunit ribosomal protein L35 ko03010	266	215	229	328	263	278	350	193	123	244	239	209	175	290	169	264	212	291	182	160	366	128	323	321	364	253	270	303	341	387	223	301	241	336	229	280	248	317	254	395
RP-L36, rpmJ; large subunit ribosomal protein L36 ko03010	93	145	114	112	124	125	120	128	39	156	115	130	74	137	58	120	142	94	98	109	116	31	109	79	121	68	76	110	134	144	88	115	116	84	61	114	68	60	130	152
RP-L4, rplD; large subunit ribosomal protein L4 ko03010	846	811	644	895	677	645	822	789	628	808	796	524	551	745	570	849	587	499	599	633	655	443	829	637	751	547	605	631	692	1142	476	658	641	631	637	663	642	549	606	737
RP-L5, rplE; large subunit ribosomal protein L5 ko03010	969	931	714	950	809	800	1042	789	825	732	934	702	606	875	737	812	716	624	803	699	840	465	994	814	948	736	662	804	954	1175	544	785	664	724	691	718	660	814	708	795
RP-L6, rplF; large subunit ribosomal protein L6 ko03010	1066	794	644	1120	873	821	1004	659	616	760	843	621	519	860	521	835	674	564	589	615	804	472	983	840	866	688	756	738	964	1085	556	800	759	723	668	673	760	696	657	851
RP-L7, rplL; large subunit ribosomal protein L7/L12 ko03010	820	771	706	866	819	810	861	712	750	831	773	669	568	876	631	685	687	652	698	752	699	393	929	789	842	647	756	792	862	1038	665	795	743	725	708	743	709	677	810	946
RP-L7A; large subunit ribosomal protein L7A ko03010	1	0	0	0	0	1	1	1	1	2	1	1	4	1	0	0	0	2	1	1	1	2	1	1	2	1	2	3	2	1	0	3	2	1	1	1	0	1	10	3
RP-L9, rplI; large subunit ribosomal protein L9 ko03010	930	559	493	772	528	616	772	396	306	530	520	386	394	412	388	536	445	372	414	435	558	362	951	611	731	505	536	640	682	891	373	532	524	716	527	507	813	605	463	614
RP-S10, rpsJ; small subunit ribosomal protein S10 ko03010	712	770	620	736	641	771	830	701	572	818	691	565	476	849	646	705	621	490	660	576	549	359	729	554	569	522	579	488	638	858	515	543	511	560	525	489	477	502	571	658
RP-S11, rpsK; small subunit ribosomal protein S11 ko03010	854	922	799	867	780	802	1003	760	694	1075	930	790	794	863	703	850	774	759	658	812	684	398	891	654	880	567	632	635	861	1051	611	669	731	690	775	605	695	666	736	856
RP-S12, rpsL; small subunit ribosomal protein S12 ko03010	727	697	593	773	735	678	743	666	527	656	742	487	610	619	453	757	636	459	481	551	607	367	845	625	784	551	682	689	815	982	528	600	628	672	580	506	535	541	563	710
RP-S13, rpsM; small subunit ribosomal protein S13 ko03010	782	670	655	789	700	645	851	504	545	698	782	603	502	720	567	587	637	602	600	669	668	364	696	649	684	529	649	647	756	1023	453	691	627	584	654	650	628	575	576	754
RP-S14, rpsN; small subunit ribosomal protein S14 ko03010	922	450	373	774	540	549	585	335	202	347	293	166	402	407	233	611	269	204	253	360	451	314	659	502	555	410	444	504	572	685	199	403	320	509	357	362	488	523	286	489
RP-S15, rpsO; small subunit ribosomal protein S15 ko03010	491	527	412	519	442	475	585	417	339	454	430	334	420	469	411	445	494	346	474	486	420	224	545	499	555	381	468	420	457	587	357	449	365	442	363	418	363	386	461	473
RP-S16, rpsP; small subunit ribosomal protein S16 ko03010	544	494	382	594	445	558	542	456	429	544	467	338	462	493	478	641	444	320	487	451	452	239	606	405	524	406	455	405	447	635	372	413	372	478	409	393	351	392	444	557
RP-S17, rpsQ; small subunit ribosomal protein S17 ko03010	457	491	357	473	453	545	549	606	404	505	523	333	390	472	350	639	428	267	557	488	481	291	717	474	495	419	569	456	412	654	336	421	343	477	452	400	380	364	418	508
RP-S18, rpsR; small subunit ribosomal protein S18 ko03010	649	556	457	694	503	546	685	436	467	504	590	402	443	589	486	562	428	513	508	488	528	276	582	492	558	376	454	468	554	568	381	536	416	457	455	441	483	463	486	659
RP-S19, rpsS; small subunit ribosomal protein S19 ko03010	570	606	419	587	499	434	623	498	415	523	429	386	370	548	390	490	462	355	460	374	484	299	579	439	525	402	491	452	651	797	346	520	483	431	484	396	491	530	440	579
RP-S19e, RPS19; small subunit ribosomal protein S19e ko03010	0	0	0	0	0	0	0	0	0	0	0	0	0	0	0	0	0	0	0	0	0	1	1	0	0	0	0	1	0	0	1	0	0	0	2	0	0	0	0	0
RP-S2, rpsB; small subunit ribosomal protein S2 ko03010	1233	1074	814	1054	1036	1054	1179	938	791	929	1157	715	644	1041	800	1053	960	649	843	814	933	426	1058	933	961	783	848	861	957	1236	686	874	752	813	820	777	851	693	829	1037
RP-S20, rpsT; small subunit ribosomal protein S20 ko03010	550	443	340	513	390	491	495	282	248	383	384	256	297	287	286	501	341	237	217	262	428	221	484	408	473	332	368	386	417	526	310	340	321	341	338	322	283	345	345	384
RP-S21, rpsU; small subunit ribosomal protein S21 ko03010	382	435	375	414	420	471	515	354	358	371	402	340	309	378	306	428	348	317	342	355	381	231	500	376	469	304	330	317	357	495	246	409	320	364	355	293	280	393	344	443
RP-S3, rpsC; small subunit ribosomal protein S3 ko03010	1112	814	776	1014	985	937	1069	812	607	839	918	723	602	991	746	912	751	647	786	847	761	467	1123	895	1038	748	803	767	916	1352	560	855	744	866	730	747	816	756	785	959
RP-S4, rpsD; small subunit ribosomal protein S4 ko03010	920	885	751	989	912	956	1086	760	774	760	880	668	588	916	615	726	889	645	799	681	884	487	1127	822	948	740	853	875	978	1138	567	771	727	808	730	830	775	829	755	976
RP-S5, rpsE; small subunit ribosomal protein S5 ko03010	930	892	671	950	960	797	1003	850	770	908	849	666	641	970	700	806	775	550	733	724	728	412	892	676	798	612	664	721	861	1064	430	802	654	694	677	649	667	658	642	851
RP-S6, rpsF; small subunit ribosomal protein S6 ko03010	615	449	525	581	503	501	619	381	359	477	449	383	344	440	323	477	369	350	356	357	573	282	614	519	721	464	477	474	520	728	421	544	467	492	358	465	495	479	424	515
RP-S7, rpsG; small subunit ribosomal protein S7 ko03010	782	752	526	635	609	643	861	670	451	526	537	408	492	658	467	672	572	395	529	588	532	343	789	675	677	528	545	511	635	845	439	569	533	561	521	471	516	497	521	658
RP-S8, rpsH; small subunit ribosomal protein S8 ko03010	769	809	649	722	765	929	857	776	554	776	802	675	664	819	686	739	758	559	659	839	741	397	860	638	772	633	661	634	804	1038	549	708	640	670	714	628	690	617	787	955
RP-S9, rpsI; small subunit ribosomal protein S9 ko03010	928	764	570	944	697	775	803	594	512	655	657	437	579	705	537	807	609	526	617	570	620	303	829	724	774	573	658	688	697	966	465	700	600	621	571	531	679	549	614	750
RPR2, RPP21; ribonuclease P protein subunit RPR2 [EC:3.1.26.5] ko03013	0	0	0	0	0	0	0	0	0	0	0	0	0	0	0	0	0	0	0	0	1	0	0	0	0	0	0	0	0	2	0	0	0	0	1	0	0	1	0	0
SARDH; sarcosine dehydrogenase [EC:1.5.8.3] ko00260	0	0	0	0	0	0	0	0	0	0	0	0	0	0	0	0	0	0	0	0	0	0	0	0	0	0	0	0	0	0	0	0	0	0	0	0	1	0	0	0
SARS, serS; seryl-tRNA synthetase [EC:6.1.1.11] ko00970	1596	1493	1395	1677	1484	1442	1671	1287	1104	1390	1472	1348	1120	1547	1095	1532	1404	1231	1390	1354	1650	902	1973	1559	1840	1472	1499	1454	1908	2157	1221	1582	1436	1340	1553	1435	1478	1433	1510	1749
SEC11, sipW; signal peptidase, endoplasmic reticulum-type [EC:3.4.-.-] ko03060	0	3	1	0	3	1	2	2	0	2	3	2	0	1	0	1	3	1	1	2	4	1	3	0	4	6	4	5	3	1	6	2	2	2	4	5	5	2	3	8
SERPINB; serpin B ko05146	7	4	7	11	6	2	4	5	8	24	37	22	7	10	1	8	9	10	7	4	13	15	21	15	16	12	0	15	20	14	6	17	3	17	13	21	18	1	27	9
SIG2, rpoS; RNA polymerase nonessential primary-like sigma factor ko05111	2	2	5	0	2	0	2	0	1	1	0	2	0	0	1	0	1	2	3	0	4	0	1	4	3	3	2	2	1	9	2	4	2	8	5	0	0	2	2	7
SIG3.2, rpoE; RNA polymerase sigma-70 factor, ECF subfamily ko03020	0	0	0	0	0	0	0	0	0	1	1	0	0	0	0	0	0	0	0	0	14	11	7	14	12	10	11	24	23	32	9	27	22	23	16	20	4	21	22	28
SIG3.3.1, rpoH; RNA polymerase sigma-32 factor ko03020	3	4	8	2	7	8	12	14	13	20	8	34	4	17	7	3	9	12	3	5	10	3	7	10	5	4	3	9	15	5	19	9	8	9	4	2	1	6	1	6
SIG3.3.2, sigB; RNA polymerase sigma-B factor ko03020	1703	2973	2416	1943	2479	2412	2827	1976	2184	1945	2552	2394	1333	2650	2037	1949	2402	2447	2439	2251	1818	865	1254	1071	1467	1377	1375	1602	2018	2289	1432	1785	1997	1283	1923	1843	1516	1454	1937	2134
SIG3.4; RNA polymerase sporulation-specific sigma factor ko03020	1	3	6	1	3	2	2	2	2	11	2	3	2	4	0	0	1	6	1	1	1	1	1	1	2	2	1	2	1	0	2	1	5	4	7	3	3	4	3	2
SIG54, rpoN; RNA polymerase sigma-54 factor ko02020	621	155	222	578	333	235	383	90	62	182	79	64	158	100	72	286	182	116	68	91	383	246	503	346	456	277	353	314	282	458	185	218	202	238	239	225	248	242	308	347
SKI3, TTC37; superkiller protein 3 ko03018	0	0	0	0	0	0	0	0	0	0	0	1	0	0	0	0	1	0	0	0	0	1	0	0	0	0	0	0	1	1	0	0	0	0	1	0	0	0	2	0
SMUG1; single-strand selective monofunctional uracil DNA glycosylase [EC:3.2.2.-] ko03410	0	0	0	2	0	0	0	2	0	0	0	0	0	0	0	0	0	0	0	0	0	0	0	0	0	0	0	0	0	0	0	0	0	0	0	0	0	0	0	0
SOD1; superoxide dismutase, Cu-Zn family [EC:1.15.1.1] ko04146	80	145	169	74	138	108	188	118	130	112	124	116	64	174	112	124	111	148	97	97	61	23	47	32	131	63	46	66	43	97	57	80	77	38	73	45	30	30	32	75
SOD2; superoxide dismutase, Fe-Mn family [EC:1.15.1.1] ko04146	105	163	138	101	94	250	185	200	115	240	204	204	156	220	149	97	160	164	118	179	233	175	392	286	410	172	169	254	256	377	216	244	227	239	279	237	170	140	366	351
SPS, sds; all-trans-nonaprenyl-diphosphate synthase [EC:2.5.1.84 2.5.1.85] ko00900	0	0	0	0	0	0	0	0	0	0	0	0	0	0	0	0	0	0	0	0	1	0	1	0	1	1	0	0	1	1	0	1	0	2	0	0	0	0	2	1
SRD5A1; 3-oxo-5-alpha-steroid 4-dehydrogenase 1 [EC:1.3.99.5] ko00140	15	21	0	24	8	0	25	16	0	33	0	9	0	33	0	15	0	0	1	0	18	6	48	32	39	32	40	29	20	46	42	24	33	68	36	22	21	20	37	43
SRD5A2; 3-oxo-5-alpha-steroid 4-dehydrogenase 2 [EC:1.3.99.5] ko05215	71	51	35	42	56	84	46	81	94	93	106	48	146	74	38	128	102	27	66	98	11	9	31	24	20	8	13	22	14	20	6	26	18	12	17	25	14	9	23	24
SRP54, ffh; signal recognition particle subunit SRP54 ko03070	1502	1472	1260	1612	1482	1536	1774	1173	1384	1306	1570	1182	1197	1591	1119	1390	1314	1163	1296	1276	1339	720	1515	1222	1382	1043	1159	1352	1459	1788	987	1339	1226	1091	1304	1238	1112	1001	1293	1579
STT3; dolichyl-diphosphooligosaccharide--protein glycosyltransferase [EC:2.4.99.18] ko04141	0	0	1	0	0	0	0	0	0	0	0	0	0	2	0	0	0	0	0	0	18	8	17	25	28	15	19	31	42	37	19	34	24	21	6	25	8	30	14	33
TARS, thrS; threonyl-tRNA synthetase [EC:6.1.1.3] ko00970	3243	2427	2330	2907	2639	2404	3276	2113	2020	2641	2588	2140	1813	2730	1795	2516	2232	2071	2099	2056	2471	1278	2842	2180	2599	1835	2167	2149	2360	3211	1657	2252	2015	2084	2157	1940	2077	1972	2412	2792
THOP1; thimet oligopeptidase [EC:3.4.24.15] ko05143	0	0	0	0	0	0	0	0	0	0	0	0	0	0	0	0	0	0	0	0	2	0	5	4	1	3	3	1	2	13	1	0	0	2	1	0	0	0	3	5
TPI, tpiA; triosephosphate isomerase (TIM) [EC:5.3.1.1] ko00010	929	853	697	992	860	896	963	826	714	770	816	678	608	841	645	751	725	689	665	665	949	554	1388	1069	1073	788	958	902	1143	1249	616	980	843	1030	801	819	984	808	789	976
TST, MPST, sseA; thiosulfate/3-mercaptopyruvate sulfurtransferase [EC:2.8.1.1 2.8.1.2] ko04122	8	11	24	13	21	16	12	8	6	15	9	18	0	6	11	18	16	8	13	6	2	0	0	2	3	6	2	14	1	6	0	2	2	0	3	3	7	2	3	7
UAP1; UDP-N-acetylglucosamine pyrophosphorylase [EC:2.7.7.23] ko00520	374	467	543	343	443	408	544	526	476	638	703	743	404	633	445	418	374	817	649	498	526	199	245	204	363	325	243	349	573	494	301	464	536	285	595	494	506	315	550	469
UGDH, ugd; UDPglucose 6-dehydrogenase [EC:1.1.1.22] ko00040	765	978	858	790	859	949	1142	1356	943	1445	1229	1253	1159	1437	704	979	925	1167	1085	1131	1142	539	1059	855	1298	935	787	1129	1294	1487	990	1050	1079	960	1206	1049	1001	871	1324	1318
UGP2, galU, galF; UTP--glucose-1-phosphate uridylyltransferase [EC:2.7.7.9] ko00040	668	400	284	724	473	413	471	154	308	92	200	132	123	305	266	482	247	115	215	275	344	218	602	438	464	406	368	372	400	511	247	361	238	396	244	300	409	362	290	380
UNG, UDG; uracil-DNA glycosylase [EC:3.2.2.27] ko03410	892	579	499	890	711	679	813	449	697	600	561	472	494	827	517	698	428	437	522	546	754	450	917	727	818	592	650	570	660	961	398	584	599	577	552	515	694	574	581	747
UQCRFS1, RIP1, petA; ubiquinol-cytochrome c reductase iron-sulfur subunit [EC:1.10.2.2] ko02020	0	0	0	0	0	1	0	0	0	0	0	0	0	0	0	0	0	0	0	0	4	5	8	15	27	16	1	12	4	16	10	3	7	2	5	4	4	2	14	4
URA4, pyrC; dihydroorotase [EC:3.5.2.3] ko00240	1170	981	873	1170	1011	1029	1318	806	845	962	980	825	591	1064	645	981	726	811	726	744	850	411	1129	739	1017	736	726	811	1039	1347	733	939	884	844	927	879	981	790	1023	1069
VARS, valS; valyl-tRNA synthetase [EC:6.1.1.9] ko00970	3710	2864	2509	3576	3165	2899	3686	2568	2408	3058	2854	2478	2187	3345	2101	2910	2612	2308	2336	2591	2586	1451	3004	2474	2848	2250	2461	2329	2921	3855	1867	2700	2467	2385	2534	2464	2383	2105	2480	3044
VCP, CDC48; transitional endoplasmic reticulum ATPase ko04141	11	18	22	11	13	18	30	14	31	12	26	23	7	24	10	14	22	6	13	1	28	14	14	18	18	18	18	25	20	23	13	7	12	13	8	11	7	12	16	15
WARS, trpS; tryptophanyl-tRNA synthetase [EC:6.1.1.2] ko00970	1434	1143	953	1380	1169	1171	1372	867	918	1088	991	834	884	1066	790	1175	1029	769	929	970	1238	633	1561	1155	1420	1027	1197	1185	1236	1894	914	1212	1129	1165	1182	1193	1162	1014	1126	1418
YARS, tyrS; tyrosyl-tRNA synthetase [EC:6.1.1.1] ko00970	1922	1217	1150	1763	1328	1464	1803	962	929	1182	1128	964	901	1251	862	1309	1099	933	940	1023	1414	857	1753	1420	1595	1070	1315	1085	1257	1805	1032	1188	1117	1280	1172	1035	1245	1160	1111	1389
aapJ, bztA; general L-amino acid transport system substrate-binding protein ko02010	0	0	0	0	0	0	0	0	0	0	0	0	0	0	0	0	0	0	0	0	0	0	0	0	0	0	0	0	0	0	0	2	0	0	0	0	0	1	2	0
aapM, bztC; general L-amino acid transport system permease protein ko02010	0	0	0	0	0	0	1	0	0	0	0	0	0	0	0	0	0	0	0	0	0	0	0	0	2	0	0	1	0	0	0	0	0	0	0	0	0	0	0	0
aapP, bztD; general L-amino acid transport system ATP-binding protein [EC:3.6.3.-] ko02010	8	9	10	18	19	8	11	11	1	10	16	3	4	18	4	13	10	15	4	1	21	10	15	8	21	11	5	12	35	12	32	20	14	7	18	10	13	6	10	5
aapQ, bztB; general L-amino acid transport system permease protein ko02010	0	0	0	0	0	0	0	0	0	0	0	0	0	0	0	0	0	0	0	0	1	0	0	0	0	0	0	2	0	0	0	0	0	0	0	0	0	2	0	0
aas; acyl-[acyl-carrier-protein]-phospholipid O-acyltransferase / long-chain-fatty-acid--[acyl-carrier-protein] ligase [EC:2.3.1.40 6.2.1.20] ko00071	4	2	4	2	1	7	4	7	4	10	9	9	11	2	0	0	2	15	5	0	5	2	10	51	4	3	2	6	1	11	37	3	17	3	17	4	3	9	82	1
abmG; 2-aminobenzoate-CoA ligase [EC:6.2.1.32] ko00627	0	0	1	0	0	2	2	0	0	0	0	3	0	1	0	0	0	0	0	1	0	0	0	0	0	0	0	0	0	0	0	0	0	0	0	0	0	0	0	0
accA; acetyl-CoA carboxylase carboxyl transferase subunit alpha [EC:6.4.1.2] ko00620	195	345	292	183	225	277	323	211	106	285	280	284	136	303	216	263	337	370	286	254	266	127	292	222	350	223	236	268	296	412	262	285	281	270	218	268	283	196	372	376
accB, bccP; acetyl-CoA carboxylase biotin carboxyl carrier protein ko00620	109	177	101	60	104	123	175	74	62	109	102	88	73	139	95	104	139	153	95	93	85	37	74	54	97	72	48	74	72	85	90	74	76	78	63	71	81	52	132	90
accC; acetyl-CoA carboxylase, biotin carboxylase subunit [EC:6.4.1.2 6.3.4.14] ko00620	291	497	380	281	306	417	493	275	185	318	318	269	208	368	293	314	431	399	256	301	327	172	357	317	386	269	238	304	300	500	300	407	324	318	245	330	271	231	391	474
accD; acetyl-CoA carboxylase carboxyl transferase subunit beta [EC:6.4.1.2] ko00620	184	295	262	168	197	271	286	225	155	230	204	213	140	266	173	218	302	222	233	210	225	106	293	259	272	225	191	214	216	275	202	233	215	213	239	213	280	176	274	291
acdH; short/branched chain acyl-CoA dehydrogenase [EC:1.3.99.12] ko00280	0	0	0	0	0	0	0	0	0	0	0	0	0	0	0	0	0	0	0	0	0	0	0	0	0	0	2	0	0	0	0	3	0	0	0	0	1	1	0	0
aceE; pyruvate dehydrogenase E1 component [EC:1.2.4.1] ko00010	0	0	0	0	0	0	0	0	0	0	0	0	0	0	0	0	0	0	0	0	0	0	1	0	0	0	0	0	0	0	0	0	0	0	0	0	0	0	0	0
acfB; accessory colonization factor AcfB ko05111	0	0	1	1	1	0	0	0	1	0	0	4	0	0	0	0	0	0	0	0	0	0	0	0	0	0	0	0	0	0	0	0	0	0	0	0	0	0	0	0
acfD; accessory colonization factor AcfD ko05111	2	1	0	3	1	1	1	4	0	1	0	0	0	0	1	1	1	2	0	2	5	1	9	1	4	12	9	9	7	11	9	13	5	2	2	5	5	3	5	4
ackA; acetate kinase [EC:2.7.2.1] ko00620	2445	1870	1352	2262	1796	1745	2145	1149	1036	1390	1438	1156	968	1469	1132	1609	1609	1115	1228	1163	1638	908	1982	1632	1924	1353	1573	1497	1626	2364	1192	1580	1404	1348	1376	1280	1432	1294	1423	1772
acnB; aconitate hydratase 2 / 2-methylisocitrate dehydratase [EC:4.2.1.3 4.2.1.99] ko00020	0	0	0	0	0	0	0	0	1	0	0	1	0	0	0	0	0	0	0	0	20	20	38	57	110	46	24	74	14	59	58	4	8	18	21	20	20	25	46	16
acpS; holo-[acyl-carrier protein] synthase [EC:2.7.8.7] ko00770	358	190	120	329	176	137	223	43	29	53	63	54	47	58	77	140	134	136	54	49	218	109	342	233	313	192	193	189	191	267	97	164	113	217	109	85	218	227	62	139
acyP; acylphosphatase [EC:3.6.1.7] ko00620	521	105	143	510	223	143	264	22	8	27	27	41	18	11	77	177	59	42	36	13	131	118	319	259	153	155	214	168	209	243	50	147	95	186	82	93	216	221	18	103
ada-alkA; AraC family transcriptional regulator, regulatory protein of adaptative response / DNA-3-methyladenine glycosylase II [EC:3.2.2.21] ko03410	1	5	12	4	12	3	6	16	0	18	4	11	2	9	2	4	4	6	20	10	15	6	11	8	6	6	12	15	10	19	9	14	4	23	13	12	11	9	13	3
ade; adenine deaminase [EC:3.5.4.2] ko00230	2450	671	908	2556	1574	930	1506	486	307	428	464	495	333	470	434	1048	441	348	380	307	170	91	119	157	218	178	143	213	232	255	151	174	234	203	164	222	179	227	199	301
adhE; acetaldehyde dehydrogenase / alcohol dehydrogenase [EC:1.2.1.10 1.1.1.1] ko00350	1922	1404	971	1830	1552	1368	1736	772	909	573	943	585	399	936	796	1297	1062	484	723	849	1226	702	1902	1448	1438	1101	1199	1243	1452	1659	805	1176	892	1282	808	911	1342	1269	733	1053
adhP; alcohol dehydrogenase, propanol-preferring [EC:1.1.1.1] ko00350	3	0	9	4	5	1	2	2	0	10	3	6	1	4	1	3	2	4	6	1	131	49	263	154	151	84	97	36	83	69	30	53	57	221	52	44	202	120	21	54
aer; aerotaxis receptor ko02030	18	27	19	16	9	15	15	7	14	34	19	34	6	36	17	5	13	34	53	10	23	5	3	10	15	11	2	8	11	16	21	13	11	7	17	14	20	6	14	16
afuA, fbpA; iron(III) transport system substrate-binding protein ko02010	54	102	133	48	100	50	71	137	78	137	101	155	75	107	72	32	91	113	106	105	88	45	71	54	78	90	57	97	150	152	66	87	88	66	109	97	127	84	102	161
afuB, fbpB; iron(III) transport system permease protein ko02010	160	282	297	168	259	222	200	314	205	361	316	398	175	263	168	114	246	304	301	239	226	96	192	184	188	226	182	198	366	317	117	235	267	190	287	225	287	186	302	370
afuC, fbpC; iron(III) transport system ATP-binding protein [EC:3.6.3.30] ko02010	204	217	298	156	275	173	208	255	146	214	260	322	102	189	111	86	217	198	224	188	146	62	130	107	162	146	172	147	264	219	88	180	180	122	179	182	204	157	185	258
agaA; N-acetylgalactosamine-6-phosphate deacetylase [EC:3.5.1.25] ko00052	0	0	0	0	0	0	1	0	0	0	0	1	0	0	0	0	0	0	1	0	1	0	0	0	0	0	0	1	1	0	0	0	0	0	0	1	0	0	0	0
agaI; galactosamine-6-phosphate isomerase [EC:5.3.1.-] ko00052	0	0	0	0	0	0	0	0	0	0	0	0	0	0	0	0	0	0	0	0	0	1	5	0	0	0	0	1	0	3	1	0	0	1	0	0	0	0	0	0
aglE; alpha-glucoside transport system substrate-binding protein ko02010	0	0	0	0	0	0	0	0	0	0	0	0	0	0	0	0	0	0	0	0	0	0	0	0	1	0	0	0	0	0	0	0	0	0	0	0	0	0	0	0
aglF; alpha-glucoside transport system permease protein ko02010	0	4	0	1	8	0	1	0	1	0	0	0	0	0	0	0	0	0	1	0	7	2	2	0	4	5	6	2	3	4	3	1	0	2	1	2	4	0	3	1
aglG; alpha-glucoside transport system permease protein ko02010	2	0	3	3	1	1	2	3	1	1	2	1	2	3	0	5	0	2	5	0	0	0	1	0	2	2	2	3	2	2	1	2	2	0	2	0	0	0	0	2
aglK; alpha-glucoside transport system ATP-binding protein ko02010	0	0	0	0	0	0	0	2	0	0	9	1	0	0	1	0	3	2	0	0	2	0	0	0	2	1	0	0	24	1	1	0	0	1	1	1	1	0	3	1
agp; glucose-1-phosphatase [EC:3.1.3.10] ko00010	0	0	0	0	0	0	0	0	0	0	0	1	0	0	0	0	0	0	0	0	42	43	99	75	132	78	96	69	45	101	63	80	43	110	63	67	50	35	88	88
agrA; two-component system, AgrA family, response regulator AgrA ko02020	617	267	508	797	636	422	622	255	184	269	234	351	103	274	210	437	305	481	266	199	237	163	366	253	299	246	209	259	363	310	172	260	192	295	204	202	428	326	162	189
agrB; accessory gene regulator B ko02020	3	8	20	7	18	14	9	13	28	10	13	18	2	27	6	11	3	21	10	6	11	11	14	15	5	25	2	14	22	15	1	11	12	7	10	30	18	4	14	19
agrC; two-component system, AgrA family, sensor histidine kinase AgrC [EC:2.7.13.-] ko02020	389	115	216	696	424	230	374	93	14	36	41	51	26	56	69	311	91	62	34	21	167	63	185	139	216	125	108	164	174	162	68	85	81	92	96	115	165	188	48	66
agrD; AgrD protein ko02020	0	0	0	0	0	0	0	0	0	0	0	0	0	0	0	0	0	0	0	0	0	0	0	0	0	0	0	0	0	0	0	0	0	0	0	0	1	0	0	0
aguB; N-carbamoylputrescine amidase [EC:3.5.1.53] ko00330	152	229	157	198	152	247	216	270	132	381	282	174	334	263	133	283	173	144	202	300	185	156	365	275	331	171	205	235	195	363	218	216	160	294	262	160	124	159	274	277
alaA; alanine-synthesizing transaminase [EC:2.6.1.66 2.6.1.2] ko00250	77	141	233	88	131	91	170	145	97	179	187	287	101	157	78	98	138	347	198	125	43	31	35	34	42	56	54	20	88	115	23	120	72	61	49	85	85	38	105	116
ald; alanine dehydrogenase [EC:1.4.1.1] ko00250	267	279	139	244	191	315	321	266	211	433	274	171	397	325	230	376	241	121	201	485	160	99	225	181	223	178	190	182	173	286	157	184	134	184	185	169	117	169	207	212
aldA; lactaldehyde dehydrogenase / glycolaldehyde dehydrogenase [EC:1.2.1.22 1.2.1.21] ko00620	1	0	0	0	1	1	1	4	0	3	0	1	0	1	0	2	0	1	0	0	2	5	19	19	15	7	14	9	5	13	9	3	11	14	4	14	3	4	15	11
algB; two-component system, NtrC family, response regulator AlgB ko02020	1	0	2	0	1	0	0	0	0	0	0	2	1	1	0	0	0	2	0	0	1	1	1	0	3	0	1	1	1	0	2	0	1	0	0	0	0	1	0	3
algD; GDP-mannose 6-dehydrogenase [EC:1.1.1.132] ko02020	10	12	10	3	0	2	11	27	6	35	23	40	6	12	7	6	14	40	24	7	3	3	12	3	6	8	10	1	4	5	1	10	2	3	15	36	17	10	5	7
algL; poly(beta-D-mannuronate) lyase [EC:4.2.2.3] ko00051	0	0	3	0	0	1	1	1	0	5	1	0	1	0	2	0	0	1	0	1	2	1	1	1	3	1	1	1	0	3	1	0	0	1	2	2	2	0	0	2
algR; two-component system, LytT family, response regulator AlgR ko02020	27	43	44	17	27	15	53	16	4	20	34	60	16	29	19	11	13	113	34	7	7	2	5	3	11	14	1	11	4	14	13	6	17	3	11	2	6	9	6	8
algZ; two-component system, LytT family, sensor histidine kinase AlgZ [EC:2.7.13.3] ko02020	0	0	2	1	2	1	1	4	1	2	0	1	2	2	0	4	2	3	2	1	0	0	1	1	0	1	0	1	1	0	1	0	0	1	1	1	0	0	1	2
aliA; cyclohexanecarboxylate-CoA ligase [EC:6.2.1.-] ko00362	0	0	0	0	0	0	0	0	0	0	0	0	0	0	0	0	0	0	0	0	0	0	0	0	0	0	0	0	1	0	0	0	0	0	0	0	0	0	0	0
aliB; cyclohexanecarboxyl-CoA dehydrogenase [EC:1.3.99.-] ko00362	0	0	0	0	0	0	0	0	0	0	0	0	0	0	0	0	0	0	0	0	0	0	0	1	0	0	0	0	0	0	0	1	0	0	0	0	0	0	0	0
alkA; DNA-3-methyladenine glycosylase II [EC:3.2.2.21] ko03410	16	16	10	17	8	14	14	10	5	26	16	24	9	19	9	15	12	9	22	11	34	15	27	18	22	16	22	18	49	28	14	41	24	24	88	12	55	17	52	33
allC; allantoate deiminase [EC:3.5.3.9] ko00230	1	3	0	0	0	4	5	0	2	7	3	4	3	4	7	6	3	1	3	7	2	0	2	3	2	2	2	3	3	8	1	9	5	6	1	6	0	3	2	9
allD; ureidoglycolate dehydrogenase [EC:1.1.1.154] ko00230	4	11	9	18	9	13	19	8	4	6	9	9	6	4	8	11	14	7	6	7	14	1	6	3	23	8	6	27	13	16	15	18	5	12	8	14	17	19	25	23
alsA; D-allose transport system ATP-binding protein [EC:3.6.3.17] ko02010	10	12	26	14	17	12	15	19	13	17	11	11	4	7	8	10	12	13	8	11	9	0	7	3	7	5	14	11	11	16	6	17	10	9	8	17	11	18	15	6
alsB; D-allose transport system substrate-binding protein ko02010	5	6	2	3	1	4	11	5	1	6	1	2	1	5	4	2	7	8	5	1	1	2	3	1	1	5	0	2	7	1	8	4	6	6	4	3	1	2	3	2
alsC; D-allose transport system permease protein ko02010	4	7	8	5	2	0	5	1	3	5	2	9	1	3	1	3	7	1	1	0	2	2	2	2	0	0	3	1	0	0	3	5	5	2	0	0	12	9	5	14
amn; AMP nucleosidase [EC:3.2.2.4] ko00230	0	0	0	0	0	0	1	0	0	0	0	0	0	0	0	0	0	0	0	0	5	5	28	6	15	3	9	2	4	5	3	4	5	3	16	1	26	3	10	6
aotP; arginine/ornithine transport system ATP-binding protein [EC:3.6.3.-] ko02010	0	0	0	0	0	0	0	0	1	0	0	0	0	0	0	0	0	1	0	0	0	0	0	0	0	0	0	0	0	0	0	0	0	0	0	0	0	0	0	0
apaH; bis(5'-nucleosyl)-tetraphosphatase (symmetrical) [EC:3.6.1.41] ko00230	0	0	0	4	1	1	2	2	0	5	0	5	0	0	0	0	0	1	1	1	1	0	2	2	0	0	0	3	2	8	1	3	2	2	1	4	3	1	0	1
appA; 4-phytase / acid phosphatase [EC:3.1.3.26 3.1.3.2] ko00562	0	0	0	0	0	0	0	0	0	0	0	0	0	0	0	0	0	0	0	0	0	0	0	0	2	0	0	5	3	3	1	3	2	1	0	0	0	2	2	1
aprA; adenylylsulfate reductase, subunit A [EC:1.8.99.2] ko00920	0	0	0	0	0	0	0	0	0	0	0	0	0	0	0	0	0	0	0	0	23	2	13	5	5	3	21	27	30	26	11	22	18	16	8	17	14	17	20	30
aprB; adenylylsulfate reductase, subunit B [EC:1.8.99.2] ko00920	0	0	0	0	0	0	0	0	0	0	0	0	0	0	0	0	0	0	0	0	0	1	4	1	0	5	3	11	6	9	2	8	3	8	0	1	0	2	1	5
araA; L-arabinose isomerase [EC:5.3.1.4] ko00040	380	484	367	356	329	413	401	462	309	554	426	407	425	649	342	494	430	266	336	400	439	287	1077	640	671	567	520	710	790	885	395	647	473	786	491	526	863	625	338	646
araB; L-ribulokinase [EC:2.7.1.16] ko00040	44	81	114	41	25	52	106	109	66	179	96	140	31	82	53	58	64	168	81	66	249	115	397	295	268	159	273	243	317	264	174	232	173	269	221	136	329	309	108	233
araD; L-ribulose-5-phosphate 4-epimerase [EC:5.1.3.4] ko00040	274	319	426	265	311	344	304	408	269	519	421	433	233	437	234	323	321	467	405	351	446	201	355	276	354	298	323	394	536	590	313	431	422	339	484	472	486	446	370	487
araF; L-arabinose transport system substrate-binding protein ko02010	7	22	8	6	1	6	6	27	4	44	14	37	8	12	6	5	15	55	24	11	2	4	2	2	12	1	0	4	7	4	3	6	5	5	3	9	11	6	11	12
araG; L-arabinose transport system ATP-binding protein [EC:3.6.3.17] ko02010	28	47	49	22	19	45	53	90	22	118	61	129	41	48	46	27	50	146	82	55	23	13	21	8	32	12	20	8	36	28	19	29	45	16	32	33	45	31	57	37
araH; L-arabinose transport system permease protein ko02010	0	0	0	1	0	0	0	4	0	0	1	1	0	1	1	0	0	1	1	0	0	0	1	0	1	1	2	0	3	0	0	1	3	3	2	1	2	0	1	1
arcA; two-component system, OmpR family, aerobic respiration control protein ArcA ko02020	0	0	0	0	0	0	0	0	0	1	0	0	0	0	0	0	1	0	0	0	0	0	4	0	2	1	0	0	0	0	0	0	0	0	1	0	1	0	0	0
arcB; two-component system, OmpR family, aerobic respiration control sensor histidine kinase ArcB [EC:2.7.13.3] ko02020	2	0	6	3	1	2	3	2	0	4	2	1	2	3	2	4	1	2	1	1	1	1	3	1	1	0	0	4	4	3	5	1	3	4	1	1	1	0	3	4
arcC; carbamate kinase [EC:2.7.2.2] ko00330	343	460	638	369	433	483	566	608	518	716	661	604	441	682	388	411	453	591	512	475	734	344	649	437	662	511	470	537	689	709	294	618	545	444	517	609	685	636	589	757
argA; amino-acid N-acetyltransferase [EC:2.3.1.1] ko00330	0	0	0	1	0	0	0	4	0	2	0	0	3	1	0	0	0	0	0	0	13	7	16	9	28	20	13	33	19	51	28	21	24	11	12	18	7	20	32	10
argB; acetylglutamate kinase [EC:2.7.2.8] ko00330	491	636	635	494	525	668	665	648	594	792	636	670	393	788	447	585	637	612	549	553	510	268	521	448	567	428	451	515	651	883	476	620	636	482	617	598	553	552	598	733
argC; N-acetyl-gamma-glutamyl-phosphate reductase [EC:1.2.1.38] ko00330	541	686	731	614	615	766	787	640	622	876	849	745	578	812	491	698	674	731	672	642	774	432	718	595	832	625	664	822	921	1319	620	970	885	623	1010	856	670	628	871	1008
argD; acetylornithine/N-succinyldiaminopimelate aminotransferase [EC:2.6.1.11 2.6.1.17] ko00300	505	737	814	501	590	688	810	767	723	974	905	959	500	1038	595	675	659	1009	827	643	768	334	379	284	574	538	400	593	776	808	474	800	810	457	717	757	722	550	692	803
argE; acetylornithine deacetylase [EC:3.5.1.16] ko00330	23	34	34	41	18	27	17	24	7	44	33	40	27	34	52	33	26	30	16	21	97	84	177	140	147	80	133	89	75	171	104	101	81	135	157	62	81	85	110	120
argF2; N-succinyl-L-ornithine transcarbamylase [EC:2.1.3.11] ko00330	123	126	64	162	100	134	142	150	126	197	138	83	203	194	108	231	140	34	91	163	86	87	232	181	171	110	143	105	99	197	141	131	118	142	181	113	116	66	153	172
argH, ASL; argininosuccinate lyase [EC:4.3.2.1] ko00250	691	970	819	643	688	878	1026	843	748	1028	899	955	719	1109	709	922	933	779	808	804	779	455	883	779	932	734	743	809	874	1258	800	920	870	796	921	908	902	773	947	1188
argJ; glutamate N-acetyltransferase / amino-acid N-acetyltransferase [EC:2.3.1.35 2.3.1.1] ko00330	465	602	643	440	490	598	655	613	477	689	575	708	376	755	404	542	565	728	512	490	516	251	385	310	497	466	325	443	614	753	433	610	547	336	513	579	496	418	560	723
arnA, pmrI; UDP-4-amino-4-deoxy-L-arabinose formyltransferase / UDP-glucuronic acid dehydrogenase (UDP-4-keto-hexauronic acid decarboxylating) [EC:2.1.2.13 1.1.1.305] ko00520	6	4	11	13	9	5	9	14	14	8	10	14	4	3	6	6	8	5	8	15	54	1	7	0	5	2	31	41	49	1	1	9	0	13	45	13	5	0	16	20
arnB, pmrH; UDP-4-amino-4-deoxy-L-arabinose-oxoglutarate aminotransferase [EC:2.6.1.87] ko02020	2	1	4	7	4	2	2	4	2	2	4	1	0	6	0	3	3	0	6	0	1	0	4	0	0	0	3	0	0	2	2	1	1	0	0	1	0	1	2	1
arnC, pmrF; undecaprenyl-phosphate 4-deoxy-4-formamido-L-arabinose transferase [EC:2.7.8.30] ko00520	103	144	284	144	183	155	208	253	185	260	277	274	149	223	107	115	136	274	223	159	262	89	132	84	193	181	93	192	280	252	169	207	255	114	310	211	275	190	229	292
aroA; 3-phosphoshikimate 1-carboxyvinyltransferase [EC:2.5.1.19] ko00400	452	673	743	613	703	710	750	687	904	755	862	854	485	1077	647	585	560	691	762	649	698	362	620	425	710	595	542	681	776	932	607	787	694	515	789	746	630	551	832	900
aroB; 3-dehydroquinate synthase [EC:4.2.3.4] ko00400	505	609	555	543	528	704	713	684	565	739	800	649	672	826	480	638	587	563	581	633	556	348	680	470	702	527	505	546	684	905	512	666	607	578	657	554	498	466	737	839
aroC; chorismate synthase [EC:4.2.3.5] ko00400	594	822	849	638	718	827	1065	977	844	1014	921	858	661	1131	695	687	688	723	645	706	792	419	814	597	891	601	709	692	870	1239	594	923	867	732	829	802	693	587	881	992
aroD; 3-dehydroquinate dehydratase I [EC:4.2.1.10] ko00400	402	104	153	351	249	150	297	59	63	89	51	102	41	59	56	181	86	74	65	34	167	91	297	158	183	164	195	175	252	223	69	202	111	252	84	132	207	204	56	154
aroDE, DHQ-SDH; 3-dehydroquinate dehydratase / shikimate dehydrogenase [EC:4.2.1.10 1.1.1.25] ko00400	0	0	0	1	0	1	0	0	2	1	0	2	0	0	0	0	0	2	2	1	0	0	0	0	0	0	0	0	0	0	0	0	0	0	1	0	0	0	0	0
aroE; shikimate dehydrogenase [EC:1.1.1.25] ko00400	458	545	522	457	446	545	625	574	552	688	684	653	610	622	469	640	466	519	502	596	566	320	911	485	700	602	560	742	897	962	477	748	594	686	704	691	715	672	597	779
aroG, aroA; 3-deoxy-7-phosphoheptulonate synthase / chorismate mutase [EC:2.5.1.54 5.4.99.5] ko00400	1	0	3	2	0	10	1	0	0	1	0	0	1	0	2	3	0	0	0	0	4	0	53	7	9	7	7	18	10	7	11	16	13	22	11	26	15	6	49	7
aroH; chorismate mutase [EC:5.4.99.5] ko00400	3	1	0	0	1	0	0	2	0	0	1	6	0	2	1	0	2	2	0	1	1	0	2	2	0	2	0	0	2	3	2	0	0	1	1	0	0	0	1	1
aroKB; shikimate kinase / 3-dehydroquinate synthase [EC:2.7.1.71 4.2.3.4] ko00400	2	11	15	7	14	14	9	8	6	18	17	18	5	17	4	7	8	2	15	4	4	8	6	5	16	8	9	12	18	19	6	12	12	8	22	5	14	8	2	17
aroQ, qutE; 3-dehydroquinate dehydratase II [EC:4.2.1.10] ko00400	390	383	356	390	416	493	472	490	501	611	563	452	407	568	336	423	373	316	415	445	511	229	455	348	584	459	394	440	579	757	412	555	549	477	648	448	444	414	521	658
artI; arginine transport system substrate-binding protein ko02010	0	0	0	0	0	0	0	0	0	0	0	0	0	0	0	0	0	0	0	0	0	0	0	0	0	1	0	0	0	0	0	0	0	0	0	0	0	0	0	0
artJ; arginine transport system substrate-binding protein ko02010	0	1	4	0	0	0	0	0	0	1	2	2	1	1	0	0	0	1	0	1	0	0	2	0	2	0	2	0	2	3	1	1	5	3	5	6	2	3	1	0
artP; arginine transport system ATP-binding protein [EC:3.6.3.-] ko02010	0	0	0	0	0	0	0	1	0	0	1	0	0	0	1	0	0	0	0	1	0	0	0	0	0	0	0	0	0	0	0	0	0	0	0	0	0	0	0	0
aruH; arginine:pyruvate transaminase [EC:2.6.1.84] ko00330	0	1	0	1	0	1	0	0	1	0	0	0	0	1	0	0	0	0	0	0	0	0	0	0	0	0	0	0	0	1	0	0	0	1	0	0	1	2	0	0
aruI; 5-guanidino-2-oxopentanoate decarboxylase [EC:4.1.1.75] ko00330	0	0	0	0	0	0	0	0	0	0	0	0	0	0	0	0	0	0	0	0	0	0	0	0	0	0	0	0	0	0	0	0	1	0	0	0	0	0	0	0
asd; aspartate-semialdehyde dehydrogenase [EC:1.2.1.11] ko00260	577	993	724	650	788	1000	1069	858	830	1056	1014	818	809	1170	774	909	894	803	804	1077	802	610	1198	836	1046	822	831	866	942	1466	687	997	849	1014	901	889	873	819	961	1012
asnA; aspartate--ammonia ligase [EC:6.3.1.1] ko00250	1605	715	833	1354	995	878	1209	581	512	796	752	625	389	754	562	781	514	618	546	434	1114	651	1495	1033	1224	947	1118	1034	1224	1442	509	966	910	954	787	801	1150	1034	561	954
asnB, ASNS; asparagine synthase (glutamine-hydrolysing) [EC:6.3.5.4] ko00250	2557	2431	2698	2555	2681	2381	3129	2000	2354	2578	2426	2659	1440	2945	1742	2105	2190	2815	2308	1853	2848	1387	2586	1741	2573	1997	2010	2445	3217	3572	1850	2812	2640	1981	2293	2298	2648	2625	1926	2687
aspA; aspartate ammonia-lyase [EC:4.3.1.1] ko00250	224	199	151	212	162	251	270	237	193	370	246	176	347	330	159	378	202	128	177	276	138	83	157	149	230	129	121	181	158	200	134	124	109	129	141	98	107	105	157	183
aspC; nondiscriminating aspartyl-tRNA synthetase [EC:6.1.1.23] ko00970	109	133	153	93	168	166	145	186	172	150	242	199	83	204	151	144	127	149	167	135	176	78	105	77	114	164	117	126	237	158	151	173	158	104	251	244	213	125	273	200
aspQ, ansB; glutamin-(asparagin-)ase [EC:3.5.1.38] ko00250	0	0	0	0	0	0	0	0	0	0	0	0	0	0	0	0	0	0	0	0	0	3	0	0	0	0	0	0	0	1	1	0	0	0	0	0	0	0	0	0
astC; succinylornithine aminotransferase [EC:2.6.1.81] ko00330	0	0	0	0	1	0	1	1	0	1	0	5	0	0	0	0	1	2	0	0	0	1	1	3	0	0	5	0	0	6	1	2	5	0	0	3	2	5	0	1
astD; succinylglutamic semialdehyde dehydrogenase [EC:1.2.1.71] ko00330	0	0	0	0	0	0	0	0	0	0	0	0	0	0	0	0	0	0	0	0	3	0	4	3	2	0	3	0	1	3	0	0	0	0	0	0	0	0	1	0
atoA; acetate CoA-transferase beta subunit [EC:2.8.3.8] ko02020	2	1	4	2	7	0	4	5	7	8	1	11	2	6	6	3	2	1	4	2	18	4	6	12	9	12	18	13	14	31	16	22	15	16	19	20	10	9	13	24
atoC; two-component system, NtrC family, response regulator AtoC ko02020	10	5	13	4	12	13	18	12	8	19	9	7	1	11	3	8	14	6	5	9	9	5	13	6	13	13	11	13	12	33	14	25	14	20	12	10	7	17	16	16
atoD; acetate CoA-transferase alpha subunit [EC:2.8.3.8] ko02020	6	13	17	8	17	16	9	9	13	11	1	12	6	12	8	7	9	16	11	4	33	6	23	40	28	13	26	26	32	55	16	55	34	55	27	46	22	48	49	54
atoE; short-chain fatty acids transporter ko02020	3	11	12	5	9	11	8	16	11	25	9	22	2	8	8	8	14	18	13	2	31	9	11	39	24	23	44	20	44	52	15	63	37	50	33	59	24	24	43	82
atoS; two-component system, NtrC family, sensor histidine kinase AtoS [EC:2.7.13.3] ko02020	4	3	1	3	2	2	2	0	1	0	0	0	0	0	5	2	4	0	0	1	15	14	11	27	52	17	2	29	7	36	24	16	20	12	11	20	8	17	38	21
attA1; mannopine transport system ATP-binding protein ko02010	0	0	0	0	0	0	0	0	0	0	0	0	0	0	0	0	0	0	0	0	0	0	0	0	0	0	0	0	0	1	0	0	1	0	0	0	0	0	0	0
atuD; citronellyl-CoA dehydrogenase [EC:1.3.99.-] ko00281	0	0	0	0	0	0	0	0	0	0	0	0	0	0	0	0	0	0	0	0	0	0	0	0	0	0	0	0	2	0	0	0	0	1	1	1	0	0	0	0
atuE; isohexenylglutaconyl-CoA hydratase [EC:4.2.1.57] ko00281	0	0	0	0	0	0	0	0	0	0	0	1	0	0	0	0	0	0	0	0	0	0	0	0	0	0	0	0	0	1	0	0	0	0	1	0	0	0	0	1
atuF; geranyl-CoA carboxylase alpha subunit [EC:6.4.1.5] ko00281	3	1	5	2	1	4	2	6	3	1	2	2	2	1	0	1	1	3	4	1	4	3	1	7	1	1	7	5	4	7	0	2	8	0	8	5	1	4	10	1
atuG; citronellol/citronellal dehydrogenase ko00281	0	1	3	0	0	0	2	0	0	0	0	0	0	0	0	1	1	1	0	1	0	0	0	0	0	1	1	2	1	2	0	1	0	0	1	0	0	0	1	2
atzB; hydroxyatrazine ethylaminohydrolase [EC:3.5.99.3] ko00791	34	41	52	21	34	31	38	53	23	43	27	47	15	48	26	14	63	28	49	32	71	38	35	41	54	49	83	67	113	111	42	69	73	90	68	83	75	65	61	128
atzC; N-isopropylammelide isopropylaminohydrolase [EC:3.5.99.4] ko00791	0	0	0	0	0	0	0	1	0	0	1	1	1	0	0	0	0	1	2	1	0	0	0	0	0	0	0	0	1	0	0	0	0	0	0	0	0	0	0	1
atzD; cyanuric acid amidohydrolase [EC:3.5.2.15] ko00791	0	0	0	0	0	1	0	1	1	1	0	0	0	0	0	0	1	1	0	0	0	0	0	0	0	0	0	0	0	0	0	0	0	0	0	1	0	0	0	0
aur; aureolysin [EC:3.4.24.29] ko05150	0	0	0	0	0	0	0	0	0	0	0	0	0	0	0	0	0	1	0	0	0	0	0	0	0	0	0	0	0	0	0	0	0	1	0	0	0	0	0	0
avtA; valine--pyruvate aminotransferase [EC:2.6.1.66] ko00290	0	0	2	2	1	0	0	2	0	1	0	0	0	0	0	0	0	0	0	0	0	0	0	0	0	0	0	0	0	0	0	0	0	0	0	0	0	0	0	0
badA; benzoate-CoA ligase [EC:6.2.1.25] ko00362	0	0	0	0	0	0	0	0	0	0	0	0	0	0	0	0	0	0	0	0	0	0	0	0	0	0	1	0	1	0	0	0	1	0	0	0	0	1	0	0
badF; benzoyl-CoA reductase subunit [EC:1.3.7.8] ko00362	1	0	0	0	0	2	0	0	0	0	0	0	0	0	0	0	0	0	0	0	10	1	2	0	0	2	0	1	0	0	0	0	0	0	0	0	0	0	2	0
badH; 2-hydroxycyclohexanecarboxyl-CoA dehydrogenase [EC:1.1.1.-] ko00362	2	2	10	2	4	4	5	15	7	14	9	18	6	8	1	1	1	18	12	9	9	0	8	3	14	7	12	0	21	10	4	6	6	10	8	11	8	14	5	13
badI; 2-ketocyclohexanecarboxyl-CoA hydrolase [EC:3.1.2.-] ko00362	0	0	0	0	0	0	1	0	0	0	0	0	0	0	0	0	0	0	0	0	0	0	0	0	0	0	0	0	0	0	0	0	0	0	0	0	0	0	0	0
baeR; two-component system, OmpR family, response regulator BaeR ko02020	2	2	27	4	4	25	7	7	7	12	6	11	3	22	8	12	8	6	8	12	6	2	25	3	5	12	10	11	29	4	9	8	10	21	12	26	18	4	20	10
baeS; two-component system, OmpR family, sensor histidine kinase BaeS [EC:2.7.13.3] ko02020	21	24	23	28	11	19	31	27	12	54	21	38	7	27	20	17	23	38	33	17	17	8	21	17	28	23	8	17	30	7	15	29	28	22	24	35	22	4	16	35
barA; two-component system, NarL family, sensor histidine kinase BarA [EC:2.7.13.3] ko02020	36	71	79	42	70	35	49	76	43	82	77	83	37	64	33	34	49	105	67	49	100	44	53	52	63	84	49	98	139	96	55	78	88	71	95	105	78	47	95	87
basR; two-component system, OmpR family, response regulator BasR ko02020	7	8	3	7	4	4	1	8	4	7	18	7	2	8	5	5	11	6	11	8	3	0	11	5	4	6	3	0	5	3	2	4	2	3	5	3	0	1	7	2
bbsB; benzoylsuccinyl-CoA thiolase BbsB subunit [EC:2.3.1.-] ko00623	0	0	0	0	0	0	0	0	0	0	0	0	0	0	0	0	0	0	0	0	0	0	0	0	0	0	0	0	0	0	0	0	1	0	0	0	0	0	0	0
bbsD; 2-[hydroxy(phenyl)methyl]-succinyl-CoA dehydrogenase BbsD subunit [EC:1.1.1.35] ko00623	0	0	0	0	0	0	0	0	0	0	0	0	0	0	0	0	0	0	0	0	0	0	0	0	0	0	1	0	0	0	0	0	0	0	0	0	0	0	0	0
bceA; bacitracin transport system ATP-binding protein ko02010	13	11	28	25	30	21	41	37	17	25	33	43	12	14	3	17	21	26	23	20	26	4	15	7	25	17	3	29	21	38	47	46	28	11	36	26	28	11	26	11
bceR; two-component system, OmpR family, bacitracin resistance response regulator BceR ko02020	0	2	2	2	4	11	5	4	2	2	3	3	2	4	2	2	5	5	11	5	3	2	3	1	4	6	0	2	7	5	7	4	6	5	3	3	4	2	4	3
bceS; two-component system, OmpR family, bacitracin resistance sensor histidine kinase BceS [EC:2.7.13.3] ko02020	0	0	0	0	0	0	1	1	4	0	0	0	0	2	0	2	0	4	0	2	0	0	0	0	0	0	0	0	0	1	0	0	2	0	3	0	2	0	0	1
bchE; anaerobic magnesium-protoporphyrin IX monomethyl ester cyclase [EC:4.-.-.-] ko00860	4	20	10	7	5	4	10	4	2	3	5	16	4	4	6	5	9	7	3	11	3	1	33	5	6	12	10	11	13	6	6	18	17	12	8	26	20	13	65	12
bchQ; bacteriochlorophyll C8 methyltransferase [EC:2.1.1.-] ko00860	0	0	0	0	0	0	0	0	1	0	0	0	0	0	0	0	0	0	0	0	0	0	0	0	0	0	0	0	0	0	0	0	0	0	0	0	0	0	0	0
bchY; chlorophyllide reductase subunit Y ko00860	2	1	2	1	3	1	1	1	0	0	0	1	1	2	1	0	0	2	0	0	0	1	4	0	2	0	0	0	1	0	0	2	3	0	1	0	1	1	1	1
bcsA; cellulose synthase (UDP-forming) [EC:2.4.1.12] ko00500	20	22	42	18	42	19	40	40	41	21	25	25	13	32	18	19	20	33	33	10	29	19	24	20	28	31	9	62	27	33	39	17	22	17	10	35	13	49	27	26
benC-xylZ; benzoate/toluate 1,2-dioxygenase electron transfer component ko00362	0	0	0	0	0	0	0	0	0	0	0	0	0	0	0	0	0	0	0	0	0	0	0	0	0	0	0	0	0	0	0	0	0	0	1	0	0	0	0	1
benD-xylL; dihydroxycyclohexadiene carboxylate dehydrogenase [EC:1.3.1.25 1.3.1.-] ko00362	0	0	0	0	0	0	0	1	0	0	1	0	0	0	0	0	0	1	0	0	1	0	2	1	1	0	0	0	2	3	0	0	2	0	1	1	0	0	0	4
betB, gbsA; betaine-aldehyde dehydrogenase [EC:1.2.1.8] ko00260	5	6	5	2	3	6	13	10	1	7	4	8	3	1	2	2	6	3	5	4	10	3	13	1	4	12	10	11	18	11	6	10	8	11	8	14	11	14	17	14
bgaB, lacA; beta-galactosidase [EC:3.2.1.23] ko00052	1044	1001	1546	1082	1093	958	1138	1270	1028	1711	1564	1171	833	1439	791	1024	932	1304	1074	1034	1794	817	1420	1135	1621	1150	1298	1435	1909	2085	1228	1495	1454	1236	1729	1517	1872	1475	1375	1864
bglB; beta-glucosidase [EC:3.2.1.21] ko00940	139	190	302	117	195	171	166	203	129	246	234	251	90	209	131	123	177	187	219	156	504	192	266	253	460	403	358	378	631	534	376	432	413	318	714	577	755	366	489	588
bglX; beta-glucosidase [EC:3.2.1.21] ko00940	2697	3271	3811	2605	3216	3389	3910	3680	3268	4901	4459	3635	3281	4564	2660	3434	3767	3084	3503	3427	4126	1751	3168	2375	3684	2664	3090	3601	4480	5611	2874	4304	4258	3243	5063	4260	4089	3677	4174	5039
bioA; adenosylmethionine-8-amino-7-oxononanoate aminotransferase [EC:2.6.1.62] ko00780	355	338	193	277	205	467	384	417	273	589	359	271	546	451	247	391	317	213	323	443	329	238	531	394	531	305	327	379	300	659	361	402	265	400	366	320	219	241	363	466
bioB; biotin synthase [EC:2.8.1.6] ko00780	290	357	496	269	424	324	365	414	318	470	428	483	154	361	285	354	302	554	360	252	441	244	391	337	540	354	370	481	512	819	381	525	629	429	499	501	360	367	628	644
bioD; dethiobiotin synthetase [EC:6.3.3.3] ko00780	138	160	117	118	112	204	211	230	131	300	207	160	258	225	108	196	142	130	166	196	133	73	223	131	215	117	102	151	128	232	125	153	108	148	198	146	58	93	153	190
bioF; 8-amino-7-oxononanoate synthase [EC:2.3.1.47] ko00780	405	389	167	341	218	487	452	372	261	624	430	266	610	432	402	455	278	168	315	600	316	269	659	455	608	306	355	413	299	595	372	361	297	554	396	311	212	280	416	492
birA; BirA family transcriptional regulator, biotin operon repressor / biotin-[acetyl-CoA-carboxylase] ligase [EC:6.3.4.15] ko00780	399	421	329	288	320	474	475	461	428	582	454	525	352	590	357	505	393	451	435	479	357	195	441	287	440	284	303	305	428	459	310	430	373	364	386	377	360	301	385	474
butA; (R,R)-butanediol dehydrogenase / diacetyl reductase [EC:1.1.1.4 1.1.1.303] ko00650	0	3	5	2	2	1	1	6	1	4	1	2	1	1	0	3	0	1	3	2	76	36	119	84	90	88	39	23	32	24	20	22	45	92	24	16	132	61	18	14
cah; carbonic anhydrase [EC:4.2.1.1] ko00910	0	0	0	0	0	0	0	0	0	0	0	0	0	0	1	0	0	0	0	0	0	0	0	0	0	0	0	0	0	0	1	0	0	0	0	0	0	0	0	0
carA, CPA1; carbamoyl-phosphate synthase small subunit [EC:6.3.5.5] ko00250	1319	1074	936	1318	1052	1083	1292	890	706	1002	1002	853	696	970	690	1164	877	774	769	875	1049	605	1424	1020	1303	955	955	1215	1270	1596	749	1058	1073	1039	1108	1075	1103	1100	965	1155
carB, CPA2; carbamoyl-phosphate synthase large subunit [EC:6.3.5.5] ko00250	4974	3244	3132	4569	3773	3690	4377	2907	2545	3860	3393	3241	2359	3675	2558	3751	3058	2876	2986	2814	3678	2007	4649	3486	4259	2942	3530	3701	4046	5555	2679	3852	3687	3521	3605	3359	3462	3396	3259	3972
catB; muconate cycloisomerase [EC:5.5.1.1] ko00361	0	0	0	0	0	0	0	0	0	0	0	0	0	0	0	0	0	0	0	0	0	1	0	0	1	0	0	0	0	0	0	0	0	0	1	0	0	0	0	0
cbiB, cobD; adenosylcobinamide-phosphate synthase [EC:6.3.1.10] ko00860	157	181	200	152	153	194	191	232	156	241	180	208	170	266	141	217	212	249	161	190	96	45	128	89	143	111	117	90	144	140	113	141	138	111	130	153	124	69	120	176
cbiD; cobalt-precorrin-5B (C1)-methyltransferase [EC:2.1.1.195] ko00860	92	141	256	89	163	121	152	129	109	194	175	239	58	183	105	116	136	255	182	110	93	35	95	83	119	117	84	114	150	178	103	157	123	106	100	146	139	102	114	182
cbiE; cobalt-precorrin-6Y C5-methyltransferase [EC:2.1.1.-] ko00860	1	0	0	0	0	0	1	0	0	0	2	0	0	1	2	0	0	1	0	0	0	0	0	0	2	0	1	2	2	1	0	0	0	1	0	3	4	2	0	1
cbiG; cobalt-precorrin 5A hydrolase [EC:3.7.1.12] ko00860	45	66	112	64	81	64	78	95	68	107	91	125	50	93	57	45	83	118	94	57	52	21	55	39	76	64	53	65	51	90	42	74	69	57	55	73	56	66	73	78
cbiGH-cobJ; cobalt-precorrin 5A hydrolase / precorrin-3B C17-methyltransferase [EC:3.7.1.12 2.1.1.131] ko00860	0	0	1	1	2	3	1	1	1	0	4	0	3	0	2	0	1	2	0	1	1	0	4	1	3	4	2	2	0	0	1	3	2	5	1	6	2	1	6	7
cbiK; sirohydrochlorin cobaltochelatase [EC:4.99.1.3] ko00860	30	23	50	18	36	35	34	40	16	44	47	67	21	48	18	16	35	76	62	19	58	22	49	26	67	77	54	81	91	71	46	70	95	56	63	73	72	49	67	74
cbiM; cobalt/nickel transport system permease protein ko02010	272	320	266	231	215	357	389	329	183	499	350	367	366	317	297	250	361	476	305	293	180	116	413	250	303	208	187	230	279	264	112	210	147	316	187	275	340	149	222	272
cbiN; cobalt transport protein ko02010	15	25	26	6	19	26	32	44	8	41	13	40	14	27	9	23	37	82	26	32	8	10	17	4	34	9	7	24	13	11	13	13	20	14	5	13	28	2	10	13
cbiO; cobalt/nickel transport system ATP-binding protein ko02010	4925	2462	2975	4864	3646	3017	4126	1998	1974	2286	2301	2311	1485	2559	1924	3028	2036	2252	2041	1833	2655	1477	3576	2549	3127	2180	2379	2557	3267	3595	1458	2595	2396	2374	2120	2264	2919	2897	1692	2430
cbiQ; cobalt/nickel transport system permease protein ko02010	2030	888	1070	1890	1362	1085	1412	647	593	661	817	761	423	835	641	1082	581	710	677	606	1013	519	1249	920	1033	933	882	806	1016	1204	449	804	723	740	567	653	987	1027	524	808
cbiT; cobalt-precorrin-7 (C15)-methyltransferase [EC:2.1.1.196] ko00860	5	5	7	2	12	3	7	4	6	9	11	9	14	4	10	3	5	4	14	10	8	0	8	2	12	1	8	17	14	8	1	11	8	8	6	17	25	8	14	19
cbiX; sirohydrochlorin cobaltochelatase [EC:4.99.1.3] ko00860	0	0	1	0	1	0	0	0	0	1	1	0	1	0	0	1	0	0	0	0	2	1	4	1	3	2	1	3	4	3	1	0	2	3	2	0	0	2	0	3
cbiZ; adenosylcobinamide hydrolase [EC:3.5.1.90] ko00860	0	0	1	2	1	1	1	1	0	3	0	2	0	1	1	2	0	1	0	1	0	0	2	1	0	1	2	0	0	0	1	1	1	0	0	0	0	0	1	2
cca; tRNA nucleotidyltransferase (CCA-adding enzyme) [EC:2.7.7.72 3.1.3.- 3.1.4.-] ko03013	1050	528	623	888	692	579	779	456	419	536	509	549	270	649	398	623	406	574	446	404	589	260	683	530	635	500	539	501	675	842	343	545	486	510	454	522	619	547	476	597
cckA; two-component system, cell cycle sensor histidine kinase and response regulator CckA [EC:2.7.13.3] ko04112	9	4	5	4	4	7	6	7	0	19	5	18	2	0	20	0	4	23	13	0	14	2	17	10	4	4	10	14	14	26	13	7	10	8	10	10	2	6	11	14
ccmA; heme exporter protein A [EC:3.6.3.41] ko02010	2	1	2	2	0	1	1	2	0	0	0	3	0	2	1	0	3	0	0	0	9	2	2	5	8	21	4	4	14	20	7	8	7	11	7	25	4	12	14	19
ccmB; heme exporter protein B ko02010	15	6	7	17	11	15	23	6	3	7	7	9	7	11	12	16	9	5	3	7	15	2	9	9	7	7	10	11	14	31	8	32	13	15	14	17	15	6	11	31
ccmC; heme exporter protein C ko02010	16	7	7	26	12	18	24	12	6	10	10	7	12	20	7	15	9	5	4	5	20	11	26	51	53	40	24	27	21	55	44	55	24	27	27	53	14	27	68	57
ccoN; cytochrome c oxidase cbb3-type subunit I [EC:1.9.3.1] ko02020	0	0	1	0	0	0	0	0	0	0	0	0	0	0	0	1	0	0	0	0	25	18	16	50	61	41	23	44	32	93	51	88	28	25	15	36	14	22	48	58
ccoO; cytochrome c oxidase cbb3-type subunit II ko02020	0	0	0	0	0	0	0	0	0	0	0	0	0	0	0	0	0	0	0	0	15	3	7	42	20	16	8	17	12	32	26	33	13	23	10	9	11	14	23	12
ccoP; cytochrome c oxidase cbb3-type subunit III ko02020	0	0	0	0	0	0	0	0	0	0	0	0	0	0	0	0	0	0	0	0	9	8	12	22	51	21	4	32	10	27	22	3	4	6	9	14	6	12	27	6
ccoQ; cytochrome c oxidase cbb3-type subunit IV ko02020	0	0	0	0	0	0	0	0	0	0	0	0	0	0	0	0	0	0	0	0	0	0	0	3	0	0	0	0	0	0	1	0	3	0	1	0	0	2	4	0
ccr; crotonyl-CoA carboxylase/reductase [EC:1.3.1.85] ko00630	0	0	0	0	0	0	0	0	0	0	0	0	0	0	0	0	0	0	0	0	0	0	0	0	0	0	1	0	1	0	0	0	0	0	0	0	0	0	0	0
ccrM; modification methylase [EC:2.1.1.72] ko04112	23	58	88	57	77	65	58	23	102	87	81	64	19	107	35	53	48	59	34	48	91	38	105	94	92	70	100	117	123	186	93	102	104	88	73	116	65	130	206	148
cdh; CDP-diacylglycerol pyrophosphatase [EC:3.6.1.26] ko00564	0	0	0	0	0	0	0	0	0	0	0	0	0	0	0	0	0	0	0	0	0	0	0	0	0	0	0	0	0	0	0	0	0	0	0	0	0	1	0	0
cdhC; acetyl-CoA decarbonylase/synthase complex subunit beta [EC:2.3.1.-] ko00680	0	0	0	0	0	0	1	0	0	0	0	0	0	0	0	0	0	0	0	1	0	0	1	0	0	1	0	0	0	0	0	0	0	0	0	0	0	0	1	0
cdhD; acetyl-CoA decarbonylase/synthase complex subunit delta [EC:2.1.1.245] ko00680	24	32	64	20	31	46	55	78	42	72	37	117	15	38	26	23	48	55	60	45	48	10	31	23	50	38	55	50	80	53	21	46	99	43	40	80	58	75	47	93
cdhE; acetyl-CoA decarbonylase/synthase complex subunit gamma [EC:2.1.1.245] ko00680	26	28	79	43	45	42	50	65	41	67	63	88	20	40	22	20	47	58	77	33	56	18	47	37	58	39	56	48	94	86	37	73	65	46	55	90	57	71	65	110
cheA; two-component system, chemotaxis family, sensor kinase CheA [EC:2.7.13.3] ko02030	796	1195	1708	912	1301	1066	1320	1450	978	1910	1539	1949	791	1559	904	742	1164	2430	1620	1234	1581	670	893	683	1327	1206	919	1302	1884	2018	1143	1793	1846	1010	1785	1815	1617	1290	1789	1937
cheB; two-component system, chemotaxis family, response regulator CheB [EC:3.1.1.61] ko02030	580	883	1266	669	859	713	915	1031	632	1266	951	1381	509	967	601	592	828	1455	1019	751	1079	490	571	443	861	816	654	933	1307	1436	707	1145	1287	724	1137	1230	1173	925	1213	1335
cheBR; two-component system, chemotaxis family, CheB/CheR fusion protein [EC:2.1.1.80 3.1.1.61] ko02030	3	5	4	17	4	5	11	3	6	3	3	1	1	5	2	7	7	0	1	7	3	2	4	7	8	7	3	7	6	15	13	5	8	4	6	7	7	4	8	10
cheC; chemotaxis protein CheC ko02030	244	376	583	268	389	356	441	388	327	577	455	611	226	449	235	234	388	676	370	359	423	175	238	148	380	277	288	324	478	503	281	396	523	263	428	484	405	287	454	573
cheD; chemotaxis protein CheD [EC:3.5.1.44] ko02030	254	404	555	246	416	323	376	470	374	586	534	541	184	543	268	258	345	652	451	334	483	176	265	128	381	312	231	385	540	495	349	465	525	287	493	513	474	386	359	516
cheR; chemotaxis protein methyltransferase CheR [EC:2.1.1.80] ko02030	404	614	920	462	570	531	648	639	490	700	711	1000	334	694	389	340	543	1123	725	446	735	347	406	316	630	499	404	579	865	848	521	848	815	537	771	669	714	611	849	840
cheV; two-component system, chemotaxis family, response regulator CheV ko02030	298	491	629	359	502	380	540	579	423	614	649	752	260	574	311	327	463	828	663	399	657	290	374	309	594	470	421	593	734	743	479	640	641	381	601	644	540	553	782	773
cheW; purine-binding chemotaxis protein CheW ko02030	215	240	453	231	336	196	320	289	293	506	314	385	136	387	227	199	281	570	284	179	426	169	217	146	246	279	216	309	461	527	340	441	449	238	466	401	427	300	386	378
cheX; chemotaxis protein CheX ko02030	37	42	37	6	36	31	29	42	32	36	34	52	32	63	36	20	20	83	61	55	37	18	17	28	31	12	54	40	48	82	53	46	37	55	21	30	19	39	68	58
cheY; two-component system, chemotaxis family, response regulator CheY ko02030	380	583	988	391	750	567	695	640	743	856	684	980	294	733	432	377	599	1010	687	442	882	356	416	307	679	644	464	664	856	980	558	870	933	521	722	836	764	619	782	896
cheZ; chemotaxis protein CheZ ko02030	0	0	0	0	0	0	0	0	0	0	0	0	0	0	0	0	0	0	0	0	8	2	4	1	1	7	6	12	16	15	0	17	6	5	2	8	0	1	2	20
chlD, bchD; magnesium chelatase subunit D [EC:6.6.1.1] ko00860	7	4	6	0	2	1	6	3	0	6	3	5	1	0	0	0	2	1	3	0	9	4	4	4	8	6	3	5	5	15	10	5	9	2	12	8	1	10	9	6
chlH, bchH; magnesium chelatase subunit H [EC:6.6.1.1] ko00860	0	0	0	0	0	1	5	0	1	0	0	0	0	0	0	0	0	0	0	0	0	0	0	0	1	0	0	0	0	0	1	1	0	0	0	0	0	0	0	0
chlI, bchI; magnesium chelatase subunit I [EC:6.6.1.1] ko00860	10	2	4	0	0	0	6	5	0	10	4	3	4	0	2	0	0	1	0	5	4	2	6	5	6	5	5	6	4	23	6	5	10	5	4	8	5	13	9	10
chlL; light-independent protochlorophyllide reductase subunit L [EC:1.3.7.7] ko00860	0	0	0	1	1	0	2	3	0	2	1	0	0	0	0	0	0	4	1	2	0	0	0	0	0	0	1	0	0	0	0	0	0	0	0	0	0	0	2	0
chlP, bchP; geranylgeranyl reductase [EC:1.3.1.83] ko00860	0	0	0	0	0	0	0	0	0	0	0	0	0	0	0	0	0	0	0	0	2	0	0	0	0	2	0	2	0	2	2	0	0	0	0	0	1	0	0	0
chpA; chemosensory pili system protein ChpA (sensor histidine kinase/response regulator) ko02020	0	0	0	0	0	0	1	0	0	3	0	2	2	0	1	0	0	5	1	3	1	2	0	0	0	0	1	1	2	5	3	6	1	2	2	8	0	1	4	11
cikA; two-component system, sensor histidine kinase and response regulator [EC:2.7.13.3] ko02020	0	0	1	0	0	0	0	1	1	1	0	0	0	0	0	0	0	1	0	0	2	2	8	0	12	2	0	1	2	2	3	2	3	2	0	4	0	3	4	7
cimA; D-citramalate synthase [EC:2.3.1.182] ko00290	0	5	0	1	1	0	2	1	1	1	0	0	0	1	0	2	2	1	0	2	38	41	116	70	63	58	44	69	26	112	76	36	44	55	72	30	55	23	25	41
citC; [citrate (pro-3S)-lyase] ligase [EC:6.2.1.22] ko02020	36	99	131	37	67	64	76	47	18	61	89	121	42	65	52	30	88	160	83	70	171	83	268	147	172	101	131	219	193	193	86	165	146	166	114	172	218	229	100	227
citD; citrate lyase subunit gamma [EC:4.1.3.6] ko02020	6	7	12	5	1	2	10	5	5	7	7	9	0	7	3	2	4	15	14	3	47	18	151	82	61	53	28	45	50	52	14	28	44	73	40	35	53	57	12	39
citE; citrate lyase subunit beta / citryl-CoA lyase [EC:4.1.3.6 4.1.3.34] ko02020	22	27	20	11	25	18	36	9	8	23	14	42	9	31	13	9	31	22	10	13	72	45	255	137	136	97	113	100	205	164	39	120	118	155	80	111	210	158	43	123
citF; citrate lyase subunit alpha / citrate CoA-transferase [EC:4.1.3.6 2.8.3.10] ko02020	30	31	56	17	53	48	46	34	27	26	48	58	17	35	27	22	47	38	33	29	151	103	573	397	270	158	264	290	409	395	98	269	202	375	218	213	369	351	70	253
citG; triphosphoribosyl-dephospho-CoA synthase [EC:2.7.8.25] ko02020	11	20	26	24	16	13	23	12	8	27	20	22	4	12	15	15	8	15	18	10	367	136	373	370	248	186	214	184	198	276	27	121	90	123	78	116	228	234	24	115
citT; citrate:succinate antiporter ko02020	0	0	0	0	0	0	1	0	0	0	0	0	0	0	0	0	0	0	0	0	0	4	0	6	2	2	5	0	8	6	1	4	5	3	6	10	6	5	3	9
citX; holo-ACP synthase [EC:2.7.7.61] ko02020	1	0	1	2	3	1	1	1	0	3	1	3	1	1	0	0	1	0	1	3	29	12	113	106	43	34	48	74	105	68	11	85	49	74	39	46	82	71	2	31
citXG; holo-ACP synthase / triphosphoribosyl-dephospho-CoA synthase [EC:2.7.7.61 2.7.8.25] ko02020	0	0	0	0	1	0	0	0	0	0	0	2	0	0	1	0	0	3	0	2	0	0	3	0	0	3	0	1	2	2	0	0	1	0	0	2	0	3	3	3
clfA; clumping factor A ko05150	0	1	2	0	0	0	4	15	3	3	9	9	3	5	0	0	0	11	13	4	0	0	0	0	0	0	0	0	0	0	0	0	1	0	0	0	1	1	0	0
clpP, CLPP; ATP-dependent Clp protease, protease subunit [EC:3.4.21.92] ko04112	1100	1210	1457	1193	1263	1275	1451	1280	1202	1477	1427	1478	878	1387	894	995	1151	1224	1308	1189	1351	663	1335	1042	1328	1016	1024	1202	1392	1844	973	1309	1188	1154	1326	1215	1258	929	1288	1500
clpX, CLPX; ATP-dependent Clp protease ATP-binding subunit ClpX ko04112	2064	1822	1811	1852	1678	1776	2159	1560	1371	2163	1790	1910	1321	2037	1347	1805	1614	1782	1607	1524	2063	1098	2087	1785	2166	1607	1616	1916	2380	2883	1503	2053	1974	1552	2041	1892	1970	1688	1906	2317
cls; cardiolipin synthase [EC:2.7.8.-] ko00564	1937	975	1116	1913	1594	1134	1531	740	612	811	1048	954	499	800	687	1035	741	968	800	709	1519	691	1869	1355	1604	1130	1270	1100	1495	1778	663	1278	1093	1506	1059	1051	1504	1287	1086	1266
cmcH; hydroxymethyl cephem carbamoyltransferase [EC:2.1.3.7] ko00311	0	0	1	0	0	0	0	0	0	2	2	0	0	0	0	0	0	4	2	2	0	0	0	0	0	0	0	0	0	0	0	0	0	0	0	0	0	0	0	0
cmk; cytidylate kinase [EC:2.7.4.14] ko00240	722	589	587	753	656	662	769	552	583	729	610	583	432	776	563	602	532	585	503	643	601	428	819	602	790	577	697	695	788	1026	434	847	731	579	712	675	600	638	683	773
cmpC; bicarbonate transport system ATP-binding protein [EC:3.6.3.-] ko02010	0	0	0	0	0	0	0	0	0	0	1	0	0	0	0	0	0	0	0	0	0	0	0	0	0	0	1	0	4	0	3	0	0	0	2	2	0	2	2	3
cmpD; bicarbonate transport system ATP-binding protein [EC:3.6.3.-] ko02010	249	497	435	305	413	299	386	418	318	509	504	539	308	546	299	293	477	528	523	411	490	201	268	209	364	301	248	316	489	478	277	419	341	233	405	432	418	322	490	492
coaA; type I pantothenate kinase [EC:2.7.1.33] ko00770	503	91	115	440	272	152	267	9	0	0	6	1	9	2	35	206	39	10	1	0	227	170	574	362	328	259	296	338	427	405	66	272	155	373	130	146	412	348	25	123
coaBC, dfp; phosphopantothenoylcysteine decarboxylase / phosphopantothenate--cysteine ligase [EC:4.1.1.36 6.3.2.5] ko00770	1065	681	657	1000	710	792	1107	686	500	1003	754	626	628	755	526	977	540	616	573	615	803	485	1180	840	1004	722	776	749	850	1173	553	752	768	818	720	668	713	766	732	899
coaE; dephospho-CoA kinase [EC:2.7.1.24] ko00770	608	288	316	643	413	367	472	165	188	205	160	213	148	224	238	393	135	228	185	177	307	186	452	362	370	258	296	330	335	391	150	286	252	278	268	263	274	332	179	267
coaW; type II pantothenate kinase [EC:2.7.1.33] ko00770	15	17	15	22	11	29	11	15	4	19	3	5	9	9	5	8	15	15	16	4	13	7	11	7	10	15	12	19	25	27	6	22	14	12	39	22	33	19	12	32
coaX; type III pantothenate kinase [EC:2.7.1.33] ko00770	356	418	506	411	364	469	499	502	461	660	657	570	495	712	424	434	390	520	458	447	380	198	317	232	390	297	290	322	411	493	302	479	444	264	436	438	346	284	385	458
cobA-hemD; uroporphyrinogen III methyltransferase / synthase [EC:2.1.1.107 4.2.1.75] ko00860	75	123	196	119	138	109	143	185	105	194	123	245	60	142	76	89	124	247	163	91	154	56	100	66	104	89	95	136	165	167	55	121	136	106	101	125	136	120	116	157
cobA; uroporphyrin-III C-methyltransferase [EC:2.1.1.107] ko00860	39	67	109	42	59	58	69	59	40	82	70	97	35	81	36	46	55	135	63	46	59	16	31	31	49	40	31	39	65	62	41	49	56	25	65	36	61	25	27	71
cobB-cbiA; cobyrinic acid a,c-diamide synthase [EC:6.3.5.9 6.3.5.11] ko00860	293	260	366	214	277	284	391	278	261	480	383	429	428	465	289	348	332	369	335	291	151	64	128	65	211	156	123	153	148	238	148	172	185	109	161	214	224	160	138	231
cobC2, cobC, phpB; alpha-ribazole phosphatase [EC:3.1.3.73] ko00860	25	40	50	17	24	26	32	31	7	34	45	49	22	38	26	13	48	122	32	52	9	8	15	9	16	30	2	7	9	16	13	15	13	13	17	14	12	20	11	22
cobD; threonine-phosphate decarboxylase [EC:4.1.1.81] ko00860	106	108	185	99	155	126	127	128	90	149	131	177	118	198	87	121	109	249	110	148	90	44	121	49	90	64	59	72	95	102	78	78	90	95	68	67	79	71	109	121
cobI-cbiL; precorrin-2/cobalt-factor-2 C20-methyltransferase [EC:2.1.1.130 2.1.1.151] ko00860	31	61	82	41	45	65	72	51	33	66	73	85	60	72	37	49	49	137	61	53	59	24	49	28	65	49	43	69	69	67	39	68	49	37	39	62	71	34	69	87
cobIJ; precorrin-2 C20-methyltransferase / precorrin-3B C17-methyltransferase [EC:2.1.1.130 2.1.1.131] ko00860	0	0	0	0	0	0	1	0	0	0	0	0	0	2	0	0	0	0	0	0	0	0	0	0	0	0	4	4	1	1	1	1	0	0	0	2	0	1	1	1
cobL; precorrin-6Y C5,15-methyltransferase (decarboxylating) [EC:2.1.1.132] ko00860	81	113	231	76	196	121	171	141	152	173	153	184	67	187	107	105	155	206	140	85	48	34	83	42	82	107	60	77	104	94	84	88	77	55	56	128	120	64	79	110
cobN; cobaltochelatase CobN [EC:6.6.1.2] ko00860	44	34	35	34	24	54	41	44	36	64	31	16	83	85	34	72	34	19	18	27	29	16	56	24	49	28	38	27	36	54	18	29	25	23	37	15	16	14	49	44
cobP, cobU; adenosylcobinamide kinase / adenosylcobinamide-phosphate guanylyltransferase [EC:2.7.1.156 2.7.7.62] ko00860	91	116	101	106	66	147	124	96	96	134	140	81	173	173	90	197	81	79	89	114	48	21	65	41	60	77	39	44	53	70	70	48	52	55	44	72	56	34	60	65
cobS; cobaltochelatase CobS [EC:6.6.1.2] ko00860	0	0	0	0	0	0	0	0	0	0	0	0	0	0	0	0	0	0	0	0	9	0	11	5	7	8	7	10	11	15	6	10	13	14	7	6	3	7	9	12
cobW; cobalamin biosynthesis protein CobW ko00860	0	0	0	0	0	1	0	0	0	0	0	0	0	0	0	0	0	0	0	1	1	0	1	0	2	1	1	1	0	1	2	0	2	1	1	1	1	0	0	0
comE; two-component system, AgrA family, response regulator ComE ko02020	0	0	0	0	0	0	0	0	0	0	0	0	0	0	0	0	0	0	0	0	0	0	0	0	0	0	0	5	0	0	0	1	0	1	0	0	0	0	8	0
comEB; dCMP deaminase [EC:3.5.4.12] ko00240	751	708	522	752	660	671	831	561	456	627	563	530	500	638	484	662	605	457	542	501	666	361	799	600	675	481	631	513	715	895	396	669	546	567	593	557	563	562	550	682
coxA; cytochrome c oxidase subunit I [EC:1.9.3.1] ko00190	0	0	0	0	0	0	0	0	0	0	0	3	1	2	0	0	0	0	0	0	0	0	0	0	0	0	0	0	0	0	0	0	0	0	0	0	0	0	0	0
cpdB; 2',3'-cyclic-nucleotide 2'-phosphodiesterase [EC:3.1.4.16] ko00230	32	41	33	31	19	22	39	33	21	65	47	50	21	57	25	15	26	69	37	33	77	49	119	64	94	64	69	51	56	112	70	64	79	111	92	66	133	55	92	108
cpdR; two-component system, cell cycle response regulator CpdR ko04112	2	1	0	0	0	0	0	0	0	0	0	1	0	0	0	0	0	0	6	0	0	0	0	0	0	0	1	2	0	2	1	2	3	0	1	0	0	0	0	0
cph1; two-component system, chemotaxis family, sensor kinase Cph1 [EC:2.7.13.3] ko02020	0	0	0	0	0	0	1	0	0	0	0	0	0	0	0	0	0	0	0	0	0	0	0	0	0	0	0	1	0	0	0	0	0	0	0	0	0	1	0	0
cpxA; two-component system, OmpR family, sensor histidine kinase CpxA [EC:2.7.13.3] ko02020	0	2	0	0	0	0	0	1	0	0	0	0	0	1	1	0	1	0	0	0	0	0	0	0	0	0	0	1	0	0	1	0	0	1	0	0	0	0	0	1
cpxR; two-component system, OmpR family, response regulator CpxR ko02020	22	22	32	23	29	22	39	33	19	34	20	49	15	27	10	22	29	18	25	15	1	5	4	4	2	10	5	6	11	9	3	6	3	2	26	21	26	3	16	4
cqsS; two-component system, CAI-1 autoinducer sensor kinase/phosphatase CqsS [EC:2.7.13.3 3.1.3.-] ko02020	0	0	0	0	0	0	0	0	0	0	0	0	0	0	0	0	0	0	0	0	0	0	0	0	0	0	0	0	0	0	1	0	0	0	0	0	0	0	0	0
creB; two-component system, OmpR family, catabolic regulation response regulator CreB ko02020	8	8	37	7	15	37	34	16	6	13	11	15	13	19	11	20	12	10	36	6	2	6	14	6	10	8	8	3	11	18	18	9	7	22	5	3	9	3	10	11
creC; two-component system, OmpR family, sensor histidine kinase CreC [EC:2.7.13.3] ko02020	0	0	0	0	0	0	0	0	0	0	0	0	0	0	0	0	0	0	0	0	0	0	0	0	0	0	0	0	1	0	0	0	0	0	0	0	0	0	0	0
crp; CRP/FNR family transcriptional regulator, cyclic AMP receptor protein ko02020	11	14	34	16	19	14	17	16	12	31	21	36	6	10	11	8	16	33	11	15	9	5	10	5	17	6	2	16	18	14	11	10	14	22	12	19	28	20	11	23
crt; 3-hydroxybutyryl-CoA dehydratase [EC:4.2.1.55] ko00630	250	379	425	199	330	306	441	341	366	638	521	493	334	501	265	255	273	549	378	328	366	158	205	183	291	274	212	272	465	435	239	355	460	248	375	354	390	314	344	374
crtD; 1-hydroxycarotenoid 3,4-desaturase [EC:1.3.99.27] ko00906	0	0	0	0	0	0	0	0	0	0	0	0	0	0	0	0	0	0	0	0	0	0	0	0	1	0	1	0	0	0	0	0	0	0	0	0	0	0	0	1
crtI; phytoene desaturase [EC:1.3.99.26 1.3.99.28 1.3.99.29 1.3.99.31] ko00906	0	0	0	0	0	0	1	0	0	0	0	0	1	0	0	0	1	0	0	0	0	0	1	0	4	0	2	2	0	4	1	0	0	2	4	1	0	1	2	2
crtISO, crtH; prolycopene isomerase [EC:5.2.1.13] ko00906	0	1	2	0	0	0	1	4	0	1	1	0	0	0	0	0	0	1	2	0	0	0	1	0	3	0	1	0	1	1	0	0	0	0	0	0	0	0	3	0
crtN; 4,4'-diapophytoene desaturase [EC:1.3.8.2] ko00906	0	0	0	0	0	0	0	0	0	0	0	0	0	0	0	0	0	0	0	0	0	0	0	0	0	0	0	0	0	0	0	0	0	0	0	0	0	0	0	1
crtO; beta-carotene ketolase (CrtO type) ko00906	0	1	1	0	0	1	1	1	0	1	0	1	1	2	0	1	0	0	2	1	0	0	0	0	0	1	0	1	0	0	0	0	0	0	0	0	0	2	0	0
crtP; diapolycopene oxygenase [EC:1.14.99.44] ko00906	1	0	0	0	0	0	0	0	0	0	0	0	0	0	0	0	0	2	0	0	0	0	0	0	0	0	0	0	0	0	0	0	0	0	0	0	0	0	0	0
crtU; isorenieratene synthase ko00906	0	0	0	0	0	0	0	1	0	0	0	0	0	0	0	0	0	0	0	0	0	0	1	0	0	0	1	0	0	1	0	1	0	0	0	0	0	0	0	1
csn; chitosanase [EC:3.2.1.132] ko00520	0	0	0	0	0	0	0	0	0	0	0	0	0	0	0	0	0	0	0	0	2	4	0	0	2	0	1	9	1	5	1	2	0	0	0	1	8	0	1	0
csrA; carbon storage regulator ko02020	141	145	290	129	173	161	183	266	187	314	283	317	161	199	158	117	157	398	288	171	262	102	131	100	178	177	152	207	316	266	157	319	276	145	314	247	196	214	288	230
cssR; two-component system, OmpR family, response regulator CssR ko02020	29	113	79	163	219	153	117	3	266	3	154	69	95	184	130	95	87	20	126	167	9	19	35	9	15	31	31	25	49	17	25	13	14	11	13	23	14	4	62	10
cssS; two-component system, OmpR family, sensor histidine kinase CssS [EC:2.7.13.3] ko02020	0	0	1	1	1	1	0	2	1	2	0	3	36	0	0	1	0	0	1	0	2	0	0	2	2	4	9	5	9	5	2	3	2	6	2	2	5	0	3	1
ctrA; two-component system, cell cycle response regulator CtrA ko04112	0	0	0	0	0	0	2	0	0	0	0	1	0	3	0	1	1	0	0	0	6	5	15	17	6	3	4	11	1	10	5	4	2	10	6	4	0	9	6	3
cusA, silA; Cu(I)/Ag(I) efflux system membrane protein CusA/SilA ko02020	167	166	77	155	85	192	145	125	153	247	125	112	227	253	158	289	154	90	101	227	107	95	187	171	177	99	106	89	81	189	138	121	117	155	180	77	67	101	161	150
cusB, silB; Cu(I)/Ag(I) efflux system membrane protein CusB/SilB ko02020	0	0	0	0	0	0	0	0	0	0	0	0	0	0	0	0	0	0	0	0	4	1	3	1	2	1	1	0	0	1	1	0	1	1	1	1	1	0	0	0
cusR, copR, silR; two-component system, OmpR family, copper resistance phosphate regulon response regulator CusR ko02020	73	88	144	95	92	96	151	101	91	104	125	171	52	100	59	80	72	113	104	73	93	31	69	28	110	83	71	107	92	111	69	106	89	77	88	128	120	84	115	120
cusS, copS, silS; two-component system, OmpR family, heavy metal sensor histidine kinase CusS [EC:2.7.13.3] ko02020	35	15	32	20	30	24	21	53	22	51	20	43	22	48	17	21	29	40	40	24	12	4	8	6	17	7	5	17	26	32	13	14	20	20	16	31	9	15	9	33
cyaA; anthrax edema toxin adenylate cyclase [EC:4.6.1.1] ko05133	1	1	0	0	0	0	0	0	0	0	0	0	0	0	0	0	0	0	0	0	0	0	0	1	0	1	0	1	0	0	0	0	0	0	0	0	0	0	0	0
cydA; cytochrome d ubiquinol oxidase subunit I [EC:1.10.3.-] ko02020	1174	470	376	1066	619	730	846	443	291	580	371	267	721	502	318	931	475	226	281	452	722	540	1452	993	1134	695	867	798	784	1098	452	640	496	954	549	524	793	707	500	766
cydB; cytochrome d ubiquinol oxidase subunit II [EC:1.10.3.-] ko02020	760	302	250	761	493	421	557	214	73	258	149	140	362	190	199	430	229	97	108	265	478	383	1026	587	739	504	576	475	603	805	254	475	323	687	368	336	542	578	276	483
cymB; p-cumic alcohol dehydrogenase ko00622	0	0	0	0	0	0	0	0	0	0	0	0	0	0	0	0	0	0	0	0	0	0	0	0	0	0	0	0	3	0	0	0	0	0	0	1	0	0	0	0
cynT, can; carbonic anhydrase [EC:4.2.1.1] ko00910	157	178	212	195	196	204	281	323	324	356	315	270	346	332	221	272	192	179	240	291	228	126	198	190	228	195	168	256	195	341	202	196	236	194	181	183	157	234	239	271
cyoB; cytochrome o ubiquinol oxidase subunit I [EC:1.10.3.-] ko00190	0	0	0	0	0	0	0	0	0	0	0	0	0	0	0	0	0	0	0	0	0	0	0	0	0	0	0	0	0	0	0	0	0	0	0	1	0	0	0	0
cyoC; cytochrome o ubiquinol oxidase subunit III [EC:1.10.3.-] ko00190	0	0	0	0	0	0	0	0	0	0	0	0	0	0	0	0	0	0	0	0	0	0	0	0	0	0	0	0	0	0	0	0	0	0	0	0	1	0	2	0
cyoE; protoheme IX farnesyltransferase [EC:2.5.1.-] ko00190	0	0	0	0	0	0	0	0	0	0	0	0	0	1	0	0	0	0	0	0	0	0	0	0	0	0	0	0	0	0	0	0	0	1	0	0	0	0	0	0
cysA; sulfate transport system ATP-binding protein [EC:3.6.3.25] ko02010	60	49	148	120	171	121	190	61	24	52	44	63	35	43	17	99	223	81	52	24	220	89	84	110	167	196	90	128	199	125	97	162	139	109	63	123	106	58	136	132
cysC; adenylylsulfate kinase [EC:2.7.1.25] ko00920	115	135	192	104	143	111	172	86	103	108	160	194	114	205	142	141	183	222	179	104	130	60	82	59	121	82	99	115	99	127	95	125	98	67	95	99	99	75	122	110
cysD; sulfate adenylyltransferase subunit 2 [EC:2.7.7.4] ko00920	253	279	370	255	255	241	483	231	212	282	329	296	197	376	313	335	415	414	265	298	220	139	144	108	229	205	160	150	313	264	112	251	207	127	156	162	238	189	221	228
cysG; uroporphyrin-III C-methyltransferase / precorrin-2 dehydrogenase / sirohydrochlorin ferrochelatase [EC:2.1.1.107 1.3.1.76 4.99.1.4] ko00860	25	48	50	22	41	29	44	32	49	52	54	63	29	55	35	14	40	84	50	25	69	37	20	24	44	32	61	29	76	45	27	45	28	20	31	35	52	27	37	56
cysH; phosphoadenosine phosphosulfate reductase [EC:1.8.4.8] ko00920	45	81	140	57	66	55	84	58	57	72	101	131	52	94	53	58	78	79	76	52	137	53	83	45	98	84	69	85	172	172	116	150	132	95	99	97	157	102	121	229
cysI; sulfite reductase (NADPH) hemoprotein beta-component [EC:1.8.1.2] ko00920	1	0	0	0	0	0	0	0	0	0	0	1	0	0	1	0	0	3	0	1	0	3	0	8	0	1	4	0	8	3	4	5	3	7	4	6	2	6	3	4
cysJ; sulfite reductase (NADPH) flavoprotein alpha-component [EC:1.8.1.2] ko00920	1	0	2	0	1	0	0	3	0	1	0	0	2	0	0	0	0	0	0	0	0	0	1	5	0	0	2	0	0	2	0	0	0	2	0	1	0	1	0	4
cysK; cysteine synthase A [EC:2.5.1.47] ko00270	695	972	917	762	763	864	1024	921	873	1049	1047	989	663	1070	773	864	983	916	845	770	764	412	866	569	943	675	650	699	849	1151	661	820	856	721	803	784	850	712	920	974
cysM; cysteine synthase B [EC:2.5.1.47] ko00270	46	118	38	39	54	96	73	65	14	120	90	54	96	83	91	74	78	66	68	142	46	50	64	66	62	42	35	33	38	66	33	44	42	71	77	23	16	32	51	90
cysN; sulfate adenylyltransferase subunit 1 [EC:2.7.7.4] ko00920	232	246	340	183	260	206	385	197	117	283	232	300	164	293	196	227	343	399	255	223	206	109	161	96	225	163	140	181	201	205	127	198	138	110	137	163	241	80	162	210
cysNC; bifunctional enzyme CysN/CysC [EC:2.7.7.4 2.7.1.25] ko00920	92	131	222	110	135	147	206	112	101	162	143	159	68	140	68	127	184	245	129	91	167	57	67	62	132	121	84	93	186	220	83	162	143	99	118	111	148	146	181	167
cysU; sulfate transport system permease protein ko02010	63	46	90	84	141	77	135	42	12	24	29	37	17	11	24	79	218	30	13	23	166	62	61	47	125	133	63	88	116	75	84	84	81	71	59	96	90	37	84	87
cysW; sulfate transport system permease protein ko02010	33	44	92	60	96	56	85	23	5	27	30	35	7	20	6	44	114	34	21	21	121	47	43	53	98	67	40	58	105	63	59	67	56	44	55	59	80	27	68	63
dacB; D-alanyl-D-alanine carboxypeptidase / D-alanyl-D-alanine-endopeptidase (penicillin-binding protein 4) [EC:3.4.16.4 3.4.21.-] ko00550	0	0	0	0	0	0	0	0	0	0	0	0	0	0	1	0	0	0	0	0	16	8	27	19	9	6	18	8	0	23	10	10	9	14	17	7	13	6	19	10
dacC, dacA, dacD; D-alanyl-D-alanine carboxypeptidase (penicillin-binding protein 5/6) [EC:3.4.16.4] ko00550	1953	1453	1463	1829	1525	1417	1961	1162	1192	1378	1226	1463	759	1453	1006	1177	1309	1411	1261	1025	1638	680	1445	1118	1408	1061	1228	1254	1643	1749	850	1278	1337	1056	1231	1274	1377	1190	1197	1541
dadA; D-amino-acid dehydrogenase [EC:1.4.99.1] ko00360	0	0	0	0	0	0	0	0	0	0	0	0	0	0	0	0	0	0	0	0	2	0	0	2	0	1	0	1	0	0	1	0	0	0	0	0	0	3	0	2
dam; DNA adenine methylase [EC:2.1.1.72] ko03430	721	1051	1131	886	1070	1024	1126	814	1104	1162	1058	1160	596	1256	779	794	986	946	996	858	817	412	505	538	635	716	619	738	807	1171	773	1002	810	624	843	994	660	744	948	1154
dapA; 4-hydroxy-tetrahydrodipicolinate synthase [EC:4.3.3.7] ko00300	600	981	899	583	701	884	944	932	798	1151	1128	914	609	1147	704	772	877	890	914	888	914	496	979	779	1076	836	817	1009	1174	1453	777	1058	957	984	1052	1022	908	780	997	1179
dapB; dihydrodipicolinate reductase [EC:1.3.1.26] ko00300	513	915	575	565	710	846	760	652	771	687	709	608	461	837	575	760	839	541	694	717	597	343	819	540	785	541	567	618	790	921	536	732	634	680	718	681	594	601	650	724
dapC; N-succinyldiaminopimelate aminotransferase [EC:2.6.1.17] ko00300	2	4	0	1	0	0	1	0	0	1	1	0	0	0	0	1	0	1	0	0	3	0	0	0	0	0	0	0	6	2	1	0	1	0	0	0	0	1	3	0
dapD; 2,3,4,5-tetrahydropyridine-2-carboxylate N-succinyltransferase [EC:2.3.1.117] ko00300	29	39	51	44	39	38	51	37	27	71	34	54	28	27	25	20	43	41	39	29	95	86	185	145	185	142	132	160	155	176	119	114	100	127	122	131	114	136	121	142
dapE; succinyl-diaminopimelate desuccinylase [EC:3.5.1.18] ko00300	149	222	169	194	205	204	282	201	152	196	258	206	137	239	180	160	207	212	175	151	278	187	422	285	388	269	282	207	244	331	230	286	290	378	218	234	337	234	272	257
dapF; diaminopimelate epimerase [EC:5.1.1.7] ko00300	517	684	528	436	540	691	662	649	513	694	685	543	648	738	582	695	684	515	561	663	563	409	991	739	778	597	648	702	801	1069	551	784	731	687	716	698	658	580	867	855
dat; D-alanine transaminase [EC:2.6.1.21] ko00310	12	25	37	22	20	32	36	28	34	47	27	36	13	24	17	17	41	39	25	7	34	14	28	17	15	21	33	25	33	39	19	35	30	23	24	42	38	28	27	41
dctA; aerobic C4-dicarboxylate transport protein ko02020	0	0	1	0	0	1	0	0	0	0	0	0	0	0	0	0	0	0	0	0	0	0	0	1	0	3	0	3	3	8	3	1	1	1	0	0	3	2	3	2
dctB; two-component system, NtrC family, C4-dicarboxylate transport sensor histidine kinase DctB [EC:2.7.13.3] ko02020	2	1	0	1	0	0	1	2	0	1	4	2	0	3	0	0	0	0	2	3	4	4	11	3	7	6	5	4	4	8	1	2	4	4	3	2	2	17	4	3
dctD; two-component system, NtrC family, C4-dicarboxylate transport response regulator DctD ko02020	0	0	5	2	1	1	4	3	1	23	4	4	1	1	2	2	2	3	6	1	3	1	4	1	1	0	0	1	1	3	4	1	2	3	4	0	2	0	3	2
dctM; C4-dicarboxylate transporter, DctM subunit ko02020	50	89	117	64	87	121	74	149	85	237	102	167	70	120	45	62	89	167	112	76	129	48	130	58	182	107	98	168	182	219	141	123	170	136	148	145	173	106	160	187
dctP; C4-dicarboxylate-binding protein DctP ko02020	5	7	5	4	3	5	11	48	14	28	19	35	9	10	9	3	1	43	16	8	12	8	18	11	50	33	6	31	5	35	27	2	7	3	9	3	15	8	25	11
dctQ; C4-dicarboxylate transporter, DctQ subunit ko02020	0	0	0	0	0	0	0	0	0	0	2	0	0	0	0	0	0	0	0	0	4	6	10	15	58	19	1	23	0	27	13	1	4	5	0	1	0	3	10	0
dctR; two-component system, LuxR family, response regulator DctR ko02020	1	3	0	0	0	1	0	1	1	3	1	2	0	33	0	1	0	1	1	0	9	5	0	4	11	5	1	4	3	4	1	0	4	1	1	4	2	0	4	0
dctS; two-component system, LuxR family, sensor histidine kinase DctS [EC:2.7.13.3] ko02020	0	0	1	2	1	1	1	0	0	0	1	0	0	0	0	0	2	1	1	0	2	1	4	5	24	13	1	17	3	12	10	2	2	2	2	5	1	3	2	4
dcuB; anaerobic C4-dicarboxylate transporter DcuB ko02020	161	148	68	159	91	174	155	155	172	287	180	100	327	274	124	264	170	51	105	195	51	31	82	47	153	41	35	77	33	101	74	31	43	68	43	32	31	30	59	72
dcuR; two-component system, CitB family, response regulator DcuR ko02020	0	0	0	0	0	0	0	0	0	0	0	0	0	0	0	0	0	0	0	0	0	0	0	0	0	0	0	0	0	0	0	0	0	0	0	1	0	0	0	0
dcuS; two-component system, CitB family, sensor histidine kinase DcuS [EC:2.7.13.3] ko02020	0	0	0	0	1	0	0	3	0	0	1	2	0	0	0	0	0	0	0	2	0	0	0	0	0	0	0	0	0	0	0	0	0	0	0	0	1	2	0	1
dcyD; D-cysteine desulfhydrase [EC:4.4.1.15] ko00270	32	40	38	43	75	53	52	25	90	59	54	72	23	82	40	42	63	59	29	37	42	8	36	26	45	21	38	47	64	64	50	41	76	55	100	69	54	62	45	63
ddc; L-2,4-diaminobutyrate decarboxylase [EC:4.1.1.86] ko00260	0	1	0	1	1	0	0	0	0	2	0	0	0	0	0	0	0	1	0	0	5	0	0	4	3	3	1	5	12	7	12	0	9	0	5	6	3	5	1	14
ddl; D-alanine-D-alanine ligase [EC:6.3.2.4] ko00550	2448	1699	1568	2449	1846	1709	2314	1339	1174	1862	1448	1451	1051	1800	1171	1567	1255	1515	1200	1244	1732	931	1984	1503	1984	1303	1382	1631	1880	2393	1254	1625	1506	1498	1601	1504	1521	1424	1656	1965
deaD; ATP-dependent RNA helicase DeaD [EC:3.6.4.13] ko03018	1499	1036	1085	1576	1255	1066	1376	907	850	1164	1057	752	842	1253	757	1179	768	875	908	939	1107	660	1471	1032	1418	892	1074	982	1122	1627	785	1005	937	1039	1014	907	1129	995	864	1111
degP, htrA; serine protease Do [EC:3.4.21.107] ko02020	8	13	3	2	7	3	6	8	3	5	2	10	10	5	6	9	9	3	4	2	17	8	22	39	46	28	19	37	11	25	39	8	20	15	21	22	17	16	45	26
degS; two-component system, NarL family, sensor histidine kinase DegS [EC:2.7.13.3] ko02020	9	10	33	7	12	7	16	4	14	6	11	9	6	6	7	5	11	12	11	20	30	23	32	18	23	32	23	31	37	45	46	38	76	23	53	40	20	39	17	28
degU; two-component system, NarL family, response regulator DegU ko02020	0	10	11	12	5	11	12	5	18	5	5	4	1	8	5	5	5	7	3	0	5	3	3	11	2	2	1	4	7	11	1	9	12	4	30	6	26	9	4	5
deoB; phosphopentomutase [EC:5.4.2.7] ko00030	439	671	689	514	635	601	699	771	699	778	767	784	488	978	572	484	641	852	706	549	748	350	598	387	669	486	464	535	712	696	435	585	570	578	720	563	900	470	549	701
deoC, DERA; deoxyribose-phosphate aldolase [EC:4.1.2.4] ko00030	1085	668	728	1077	876	802	875	719	609	819	719	614	649	840	559	735	596	603	527	659	624	312	758	528	734	535	539	504	714	743	481	597	590	579	652	619	641	478	579	712
deoD; purine-nucleoside phosphorylase [EC:2.4.2.1] ko00760	220	406	371	280	353	346	367	353	309	323	326	345	169	394	236	246	368	390	329	328	385	153	319	273	391	280	263	322	383	439	303	391	328	328	371	380	534	325	390	400
desK; two-component system, NarL family, sensor histidine kinase DesK [EC:2.7.13.3] ko02020	0	0	0	0	0	0	0	0	0	0	2	0	0	0	0	0	0	0	2	0	4	2	2	2	11	9	0	3	1	0	5	2	2	1	1	1	5	0	4	1
desR; two-component system, NarL family, response regulator DesR ko02020	1	8	4	2	0	1	2	8	1	2	0	5	0	0	0	3	1	8	3	3	2	0	7	5	40	11	1	6	7	1	2	7	1	2	7	5	16	2	15	5
dgcB; diguanylate cyclase ko04112	13	19	32	18	17	16	17	10	24	19	26	16	4	15	11	5	18	16	15	8	37	3	12	17	20	20	19	25	36	32	19	30	47	9	30	41	17	40	54	42
dgoA; 2-dehydro-3-deoxyphosphogalactonate aldolase [EC:4.1.2.21] ko00052	1	4	0	4	0	0	1	0	0	0	0	0	0	0	0	0	0	0	0	0	1	0	0	0	0	1	0	0	1	0	1	0	0	0	0	5	3	0	0	2
dgoD; galactonate dehydratase [EC:4.2.1.6] ko00052	9	22	30	19	9	31	35	25	26	42	17	33	20	28	16	17	19	27	20	14	41	12	4	12	24	27	16	26	66	34	23	21	21	23	25	40	29	31	36	45
dgoK; 2-dehydro-3-deoxygalactonokinase [EC:2.7.1.58] ko00052	0	1	0	0	0	0	0	3	0	0	1	0	0	1	0	0	0	2	0	0	0	0	0	0	1	0	1	0	1	0	1	1	1	2	1	0	0	1	1	2
dgt; dGTPase [EC:3.1.5.1] ko00230	846	1168	775	797	781	1120	1240	1013	1020	1374	1224	979	939	1326	942	1163	991	883	1033	1028	800	460	786	627	976	653	676	719	867	1077	667	827	904	701	829	669	684	773	967	1032
dhaB; glycerol dehydratase large subunit [EC:4.2.1.30] ko00561	0	4	9	2	2	9	9	9	1	3	0	2	1	5	9	0	7	7	4	3	1	4	2	5	12	5	4	8	16	7	5	4	10	4	11	10	8	6	3	9
dhaK; dihydroxyacetone kinase, N-terminal domain [EC:2.7.1.-] ko00561	79	88	166	68	79	81	103	217	122	329	196	308	54	140	87	56	86	379	190	108	106	72	313	183	266	173	192	237	320	257	86	302	171	190	115	201	291	253	88	173
dhaL; dihydroxyacetone kinase, C-terminal domain [EC:2.7.1.-] ko00561	28	40	73	23	20	43	52	102	39	115	72	110	47	41	24	28	45	136	82	38	68	42	143	96	108	69	63	135	131	149	42	120	75	64	82	96	152	121	37	98
dhaT; 1,3-propanediol dehydrogenase [EC:1.1.1.202] ko00561	2	1	9	0	2	8	2	6	6	6	7	13	5	12	3	3	2	13	8	3	98	49	198	98	80	60	76	11	47	51	7	21	46	147	22	16	112	68	12	29
dhbC; glycerol dehydratase medium subunit [EC:4.2.1.30] ko00561	0	4	12	0	0	2	4	4	1	11	5	5	1	5	2	4	5	5	10	1	6	0	1	2	4	2	3	5	2	8	3	6	5	2	3	1	8	4	4	5
dhbF; nonribosomal peptide synthetase DhbF ko01053	4	1	1	1	1	4	0	1	1	0	1	1	2	2	1	3	1	6	4	3	7	3	10	11	8	10	11	8	4	25	11	16	8	8	6	14	2	19	19	16
divJ; two-component system, cell cycle sensor histidine kinase DivJ [EC:2.7.13.3] ko04112	2	4	1	1	1	1	2	2	0	13	2	3	6	3	2	0	1	4	1	7	7	1	4	5	10	3	8	5	6	7	5	1	1	3	2	1	6	3	3	2
divK; two-component system, cell cycle response regulator DivK ko04112	1	6	1	2	1	0	0	8	2	3	5	1	0	0	14	2	1	2	0	2	0	0	0	0	1	2	0	1	2	0	1	0	0	0	1	0	0	3	1	0
dld; D-lactate dehydrogenase [EC:1.1.1.28] ko00620	0	0	0	0	0	0	0	0	0	0	0	0	0	0	0	0	0	0	0	0	0	1	0	0	0	1	0	0	1	0	0	0	0	0	0	0	0	0	0	0
dlgD; 3-dehydro-L-gulonate 2-dehydrogenase [EC:1.1.1.130] ko00040	4	13	19	12	8	11	5	20	10	21	15	12	4	11	1	5	17	16	16	11	19	8	20	10	24	16	36	15	20	18	10	30	26	9	22	34	16	23	43	33
dltA; D-alanine--poly(phosphoribitol) ligase subunit 1 [EC:6.1.1.13] ko05150	987	181	305	851	546	307	505	24	16	21	50	35	36	29	74	351	84	86	24	37	493	314	861	588	623	415	497	487	723	678	243	459	282	578	204	247	694	603	60	280
dltB; membrane protein involved in D-alanine export ko05150	870	158	217	683	397	247	420	25	7	13	8	2	19	5	69	360	63	29	7	4	298	227	684	492	452	268	355	307	404	428	107	262	150	414	108	156	440	380	32	157
dltC; D-alanine--poly(phosphoribitol) ligase subunit 2 [EC:6.1.1.13] ko05150	172	25	62	118	96	56	80	4	1	1	1	1	5	1	16	69	25	2	0	0	118	60	156	66	148	76	96	72	100	98	37	66	44	87	21	41	148	96	13	42
dltD; D-alanine transfer protein ko05150	726	136	226	704	390	230	400	12	6	3	9	10	16	12	36	289	53	23	7	2	368	256	842	495	451	370	569	433	582	557	99	382	246	527	162	239	564	649	29	210
dmpB; catechol 2,3-dioxygenase [EC:1.13.11.2] ko00361	0	0	0	0	0	0	0	0	0	0	0	0	0	0	0	0	0	0	0	0	0	0	0	0	0	0	0	0	1	0	0	0	0	0	0	0	0	0	0	0
dnaA; chromosomal replication initiator protein ko04112	2159	1554	1425	2321	1801	1451	2083	782	990	833	1139	1135	775	1264	1016	1535	1218	1189	1104	1125	1703	1002	1970	1511	1774	1342	1482	1597	1775	2177	1058	1446	1353	1378	1294	1350	1455	1503	1313	1537
dnaB; replicative DNA helicase [EC:3.6.4.12] ko04112	1986	1795	1362	1906	1562	1666	1997	1316	1296	1625	1687	1187	1262	1682	1303	1592	1560	1215	1377	1231	1504	835	1912	1480	1739	1288	1329	1466	1680	2154	1024	1459	1428	1457	1320	1248	1409	1436	1338	1719
dnaG; DNA primase [EC:2.7.7.-] ko03030	1306	1075	948	1244	1033	1174	1475	947	744	1220	1068	875	932	1160	884	1013	971	894	924	962	1183	650	1411	1112	1273	921	1034	1077	1239	1609	783	1104	1029	1045	986	1049	1092	936	1119	1287
dnaK; molecular chaperone DnaK ko03018	2948	2555	2071	2768	2586	2689	3153	2382	1968	2871	2406	2082	1894	2857	1772	2557	2041	2071	2121	2057	2248	1266	2625	2345	2434	2009	2087	2167	2333	3305	1624	2227	2093	1965	2151	1964	2091	1738	2167	2894
dpiB, citA; two-component system, CitB family, cit operon sensor histidine kinase CitA [EC:2.7.13.3] ko02020	0	0	0	0	0	0	0	0	0	0	0	0	0	0	0	0	0	0	0	0	0	0	0	0	0	0	0	0	0	0	0	0	1	0	0	0	0	0	0	0
dppA; dipeptide transport system substrate-binding protein ko02030	5	14	15	6	9	12	8	10	11	27	8	19	3	8	8	1	15	11	11	6	8	4	4	12	7	6	7	5	13	15	3	21	10	6	7	15	6	7	6	17
dppB; dipeptide transport system permease protein ko02010	0	0	2	2	2	3	3	4	4	10	6	8	1	10	2	1	2	6	5	2	6	1	2	3	4	2	2	2	3	10	5	5	3	4	1	4	2	1	11	9
dppC; dipeptide transport system permease protein ko02010	1	5	5	3	5	5	6	6	3	11	4	7	3	5	4	8	6	5	5	6	7	0	1	2	5	3	11	3	7	8	0	12	3	5	3	6	1	7	1	8
dppD; dipeptide transport system ATP-binding protein ko02010	5	8	4	11	13	3	7	7	5	20	10	22	3	3	16	5	11	11	24	6	12	6	4	3	11	6	6	19	19	46	18	19	11	8	18	25	9	8	25	23
dppF; dipeptide transport system ATP-binding protein ko02010	5347	1633	2498	4914	3536	2207	3427	1183	990	1210	991	1178	556	1060	908	2341	1123	1144	952	669	2476	1353	3033	2370	2817	2062	2175	2537	2972	3261	1107	2265	1658	2096	1771	2000	2996	2816	1158	1990
drp35; drp35 ko00312	0	0	0	1	0	0	2	0	1	0	1	0	0	0	0	0	0	0	0	0	11	24	11	5	6	20	23	26	43	25	13	19	14	9	8	11	3	18	16	13
dsdA; D-serine dehydratase [EC:4.3.1.18] ko00260	45	47	44	36	52	47	67	57	57	65	57	116	41	44	35	42	48	81	80	45	74	19	29	9	68	47	29	56	59	75	38	57	38	49	45	51	51	61	53	77
dsrA; sulfite reductase, dissimilatory-type alpha subunit [EC:1.8.99.3] ko00633	0	0	0	0	0	3	0	0	0	0	0	0	0	0	0	0	0	0	0	0	3	1	7	2	8	8	2	17	11	19	5	25	17	11	13	12	18	10	13	7
dsrB; sulfite reductase, dissimilatory-type beta subunit [EC:1.8.99.3] ko00633	0	0	0	0	0	0	0	0	0	0	0	0	0	0	0	0	0	0	0	0	11	8	14	5	5	11	6	20	14	36	15	16	22	12	11	9	18	13	20	15
dxr; 1-deoxy-D-xylulose-5-phosphate reductoisomerase [EC:1.1.1.267] ko00900	654	806	659	803	690	911	960	870	737	1035	861	733	773	1157	736	799	724	583	736	858	658	424	956	673	833	644	718	807	768	1182	585	774	722	667	884	717	573	491	1013	1054
eae; intimin ko05130	0	0	0	0	0	0	0	0	0	0	0	0	0	0	0	0	0	0	0	0	0	0	0	0	0	0	0	0	0	1	0	0	0	0	0	0	0	0	0	0
ebgA; evolved beta-galactosidase subunit alpha [EC:3.2.1.23] ko00052	31	27	12	28	32	25	27	42	15	39	37	32	31	16	21	35	30	46	35	32	47	22	36	35	116	56	26	49	48	49	46	39	26	35	41	47	127	35	92	49
echA; ech hydrogenase subunit A ko00680	20	37	8	20	14	19	7	10	2	2	3	7	2	3	13	38	11	3	4	20	7	7	21	16	14	12	4	17	8	28	11	5	14	12	16	12	4	4	19	15
echB; ech hydrogenase subunit B ko00680	36	32	29	46	36	34	38	22	11	15	16	17	20	17	28	91	43	10	8	21	10	9	27	12	24	15	15	17	13	14	15	19	20	15	21	19	8	10	28	28
echC; ech hydrogenase subunit C ko00680	33	31	19	41	24	31	32	16	16	8	10	16	18	25	30	53	43	8	7	34	8	6	19	20	17	29	10	11	13	21	10	22	14	12	18	15	16	6	17	20
echD; ech hydrogenase subunit D ko00680	4	5	1	3	1	5	1	0	0	1	2	0	0	0	3	2	1	0	0	1	2	0	8	0	0	4	2	4	1	5	3	2	3	3	3	1	1	3	2	7
echE; ech hydrogenase subunit E ko00680	57	61	29	55	50	68	62	28	17	38	21	22	28	40	48	118	51	18	16	49	13	12	48	17	27	33	23	31	16	33	21	24	30	14	15	23	18	22	33	29
echF; ech hydrogenase subunit F ko00680	0	0	0	0	0	0	0	0	0	0	0	0	0	0	0	0	0	0	0	0	2	4	2	0	2	0	2	0	2	5	4	0	0	0	0	1	1	1	5	2
ecm; (2R)-ethylmalonyl-CoA mutase ko00630	0	0	0	0	0	0	0	0	2	0	0	0	0	0	0	0	0	0	0	0	0	0	0	0	0	0	0	0	0	0	0	0	0	0	0	0	0	0	0	0
ectC; L-ectoine synthase [EC:4.2.1.108] ko00260	0	0	0	0	0	0	0	0	0	0	0	0	0	0	0	0	0	0	0	0	0	0	0	0	0	2	0	0	0	0	0	0	0	0	0	0	0	0	0	0
eda; 2-dehydro-3-deoxyphosphogluconate aldolase / 4-hydroxy-2-oxoglutarate aldolase [EC:4.1.2.14 4.1.3.16] ko00330	367	426	569	465	601	553	469	712	663	657	799	647	437	826	520	512	422	472	573	665	489	228	429	329	413	388	360	442	564	683	339	497	515	402	476	470	499	409	532	568
ehbA; energy-converting hydrogenase B subunit A ko00680	0	0	0	0	0	0	0	0	0	0	0	0	0	0	0	0	0	0	0	0	0	0	0	0	1	0	0	0	0	1	0	0	0	0	0	0	0	0	0	0
ehbI; energy-converting hydrogenase B subunit I ko00680	0	0	0	1	0	0	1	0	1	1	0	0	0	1	1	0	0	0	1	0	0	1	0	0	0	0	6	0	0	0	0	1	0	0	1	0	0	0	0	0
enr; 2-enoate reductase [EC:1.3.1.31] ko00360	38	52	105	52	47	76	68	121	79	224	114	130	34	117	56	48	47	114	120	91	243	70	108	68	169	78	92	154	210	214	175	172	158	146	155	148	141	156	190	240
entA; 2,3-dihydro-2,3-dihydroxybenzoate dehydrogenase [EC:1.3.1.28] ko01053	0	0	0	0	0	0	0	0	0	0	0	0	0	0	0	2	0	0	0	1	0	0	2	0	0	0	1	0	2	3	1	0	0	0	2	1	1	1	1	0
entC; isochorismate synthase [EC:5.4.4.2] ko00130	91	94	171	162	150	144	178	131	126	192	137	233	86	129	128	116	153	200	140	149	31	32	63	47	50	26	48	33	37	57	46	67	51	46	71	70	76	106	66	76
entF; enterobactin synthetase component F [EC:2.7.7.-] ko01053	1	1	4	0	0	1	1	2	0	5	1	1	3	2	0	0	0	1	4	2	7	1	3	2	4	3	2	4	4	3	1	4	6	0	1	1	2	15	5	7
envZ; two-component system, OmpR family, osmolarity sensor histidine kinase EnvZ [EC:2.7.13.3] ko02020	0	0	0	0	0	0	2	1	1	2	1	1	2	4	2	1	0	1	1	0	4	0	3	12	8	2	7	6	4	23	5	2	3	0	4	3	2	4	6	9
epd; D-erythrose 4-phosphate dehydrogenase [EC:1.2.1.72] ko00750	0	0	0	0	0	0	0	0	0	0	0	0	0	0	0	0	0	0	0	0	0	0	0	0	0	0	1	0	0	0	0	0	0	0	0	0	0	0	0	0
eryBIII; NDP-4-keto-2,6-dideoxyhexose 3-C-methyltransferase ko00523	1	0	0	0	0	0	3	0	0	0	0	0	0	0	0	0	0	0	0	0	0	0	0	1	0	0	1	0	2	1	0	1	2	0	0	0	1	1	1	1
eta; exfoliative toxin A/B ko05150	34	25	24	55	33	53	41	41	13	40	26	31	32	47	32	48	36	28	20	28	17	10	18	12	32	11	27	32	32	19	6	35	22	15	17	37	15	18	21	28
etbD, todF; 2-hydroxy-6-oxohepta-2,4-dienoate hydroxylase [EC:3.7.1.-] ko00622	0	0	0	0	0	0	0	0	0	0	0	0	0	0	0	0	0	0	0	0	0	0	0	0	0	0	0	0	0	1	0	1	0	0	0	0	0	0	0	1
eutA; ethanolamine utilization protein EutA ko00564	12	12	15	14	10	11	18	19	11	20	13	21	10	20	5	12	18	10	8	12	6	2	15	9	7	8	14	6	19	36	4	10	18	15	10	9	7	8	13	15
eutB; ethanolamine ammonia-lyase large subunit [EC:4.3.1.7] ko00564	21	20	35	17	15	24	42	30	11	39	26	52	17	27	16	6	31	27	25	29	14	6	11	14	16	12	28	24	30	46	11	23	36	21	17	24	16	21	13	31
eutC; ethanolamine ammonia-lyase small subunit [EC:4.3.1.7] ko00564	13	19	9	6	6	11	10	5	3	14	19	22	1	11	3	2	5	12	17	16	13	3	7	0	4	10	8	3	9	14	5	7	9	13	13	14	20	5	15	15
eutD; phosphotransacetylase ko00620	0	0	0	0	0	0	0	0	1	2	2	0	0	0	0	0	0	0	1	0	0	0	0	1	0	1	0	0	3	0	0	1	1	0	0	1	0	0	0	0
eutE; aldehyde dehydrogenase ko00620	3	1	1	2	0	0	2	8	3	4	2	1	1	3	0	0	2	3	0	0	1	2	2	1	3	2	3	1	3	10	2	2	4	1	4	4	3	1	3	10
eutG; alcohol dehydrogenase ko00010	0	0	0	0	0	0	0	0	1	0	0	0	0	2	0	1	0	1	0	0	0	0	0	0	0	0	0	1	0	2	0	0	0	0	0	0	0	0	0	1
eutT; ethanolamine utilization cobalamin adenosyltransferase [EC:2.5.1.17] ko00860	3	7	8	5	10	5	3	3	2	7	1	1	5	3	3	0	2	9	4	0	7	0	1	0	3	3	8	1	8	11	6	11	0	4	6	5	5	3	2	7
evgA, bvgA; two-component system, NarL family, response regulator EvgA ko02020	0	0	0	0	0	0	0	0	0	0	0	0	0	2	1	0	1	0	0	0	0	0	0	0	0	0	0	0	0	0	0	0	0	0	0	0	0	0	0	0
evgS, bvgS; two-component system, NarL family, sensor histidine kinase EvgS [EC:2.7.13.3] ko02020	20	29	39	9	21	28	25	24	16	20	44	41	11	21	18	17	29	69	39	38	5	6	5	3	7	13	6	5	10	8	7	16	12	15	9	8	11	2	8	7
fabB; 3-oxoacyl-[acyl-carrier-protein] synthase I [EC:2.3.1.41] ko00061	294	241	85	233	139	259	257	284	271	470	396	161	398	436	308	372	314	101	223	268	70	54	117	125	79	55	97	82	48	180	63	98	59	75	90	77	52	38	83	121
fabD; [acyl-carrier-protein] S-malonyltransferase [EC:2.3.1.39] ko00061	406	550	401	432	410	517	593	583	462	784	606	551	530	702	341	520	492	558	545	480	549	324	687	490	672	497	506	553	535	893	488	623	624	541	599	563	478	441	685	637
fabF; 3-oxoacyl-[acyl-carrier-protein] synthase II [EC:2.3.1.179] ko00061	692	1074	778	756	595	847	1016	930	680	1285	990	873	720	1115	768	813	921	948	844	884	910	530	988	812	1047	766	864	926	935	1672	815	1045	1071	842	1124	949	773	767	1169	1309
fabG; 3-oxoacyl-[acyl-carrier protein] reductase [EC:1.1.1.100] ko00061	1768	1591	1412	1660	1600	1509	1857	1300	1058	1816	1438	1364	1059	1513	1144	1715	1496	1311	1354	1392	1399	799	1412	1231	1641	1197	1206	1514	1605	2203	1164	1553	1328	1263	1365	1404	1221	1294	1657	1793
fabH; 3-oxoacyl-[acyl-carrier-protein] synthase III [EC:2.3.1.180] ko00061	549	782	790	595	658	911	928	945	611	1124	921	830	888	1111	522	903	690	958	812	765	698	387	802	571	1056	646	623	752	725	986	632	658	663	662	665	661	658	599	784	920
fabI; enoyl-[acyl-carrier protein] reductase I [EC:1.3.1.9 1.3.1.10] ko00061	35	121	13	18	38	60	76	21	0	4	22	0	31	11	32	22	90	26	20	51	129	74	177	182	188	126	81	146	87	193	152	119	73	126	103	95	139	67	121	125
fabK; enoyl-[acyl-carrier protein] reductase II [EC:1.3.1.-] ko00061	261	376	414	269	251	389	372	409	357	506	336	410	307	369	313	303	277	366	341	305	415	162	371	257	285	298	265	326	470	417	232	391	400	292	378	388	408	414	339	360
fabL; enoyl-[acyl-carrier protein] reductase III [EC:1.3.1.-] ko00061	3	3	1	6	3	7	8	3	3	3	6	4	7	3	3	1	12	4	2	8	12	2	4	8	9	11	3	4	5	12	8	4	2	4	4	2	5	17	2	2
fabZ; 3-hydroxyacyl-[acyl-carrier-protein] dehydratase [EC:4.2.1.59] ko00061	417	543	390	436	408	521	610	558	336	795	576	538	639	705	531	593	533	470	482	634	501	312	632	483	625	496	450	501	498	720	437	554	499	530	525	520	477	423	657	655
fadB; 3-hydroxyacyl-CoA dehydrogenase / enoyl-CoA hydratase / 3-hydroxybutyryl-CoA epimerase / enoyl-CoA isomerase [EC:1.1.1.35 4.2.1.17 5.1.2.3 5.3.3.8] ko00280	2	1	3	1	2	1	3	1	1	2	2	0	0	5	0	2	4	5	3	1	0	0	0	0	0	0	0	0	0	2	0	0	2	0	0	1	2	2	0	0
fadJ; 3-hydroxyacyl-CoA dehydrogenase / enoyl-CoA hydratase / 3-hydroxybutyryl-CoA epimerase [EC:1.1.1.35 4.2.1.17 5.1.2.3] ko00280	0	2	2	0	2	1	0	0	2	1	1	0	0	0	0	3	0	2	0	0	0	0	0	0	0	1	0	1	0	1	0	1	0	1	0	0	0	0	0	0
fadN; 3-hydroxyacyl-CoA dehydrogenase [EC:1.1.1.35] ko00720	3	2	6	15	16	1	2	1	1	0	6	1	0	1	7	5	1	3	2	3	1	0	0	0	0	4	0	4	2	0	0	5	0	7	1	0	1	0	0	0
fas; fatty acid synthase, bacteria type [EC:2.3.1.-] ko00061	0	0	0	0	0	0	0	0	0	0	0	0	0	0	0	0	0	0	0	0	0	0	0	0	0	5	0	0	0	3	0	0	0	0	0	0	11	0	0	0
fbaB; fructose-bisphosphate aldolase, class I [EC:4.1.2.13] ko00400	0	0	0	0	0	0	0	0	0	0	0	0	0	0	0	0	0	0	0	0	0	0	0	2	1	0	0	3	0	3	0	1	1	1	0	0	0	0	0	2
fbp3; fructose-1,6-bisphosphatase III [EC:3.1.3.11] ko00010	467	650	673	459	455	619	690	773	526	1042	778	702	673	1021	458	640	540	814	629	663	686	414	722	534	767	622	518	673	782	889	658	761	767	614	890	709	727	437	885	972
fcbD; chondroitin synthase [EC:2.4.1.175 2.4.1.226] ko00532	0	2	0	0	0	1	0	0	0	2	1	0	1	1	0	0	0	1	2	0	0	0	0	0	0	0	0	0	0	0	1	1	3	0	0	0	0	1	0	0
fdnG; formate dehydrogenase-N, alpha subunit [EC:1.2.1.2] ko02020	0	0	1	1	0	0	1	0	0	0	0	0	0	0	0	0	0	0	0	0	0	0	0	1	0	0	0	0	0	0	0	0	0	0	0	0	0	0	0	0
feaB; phenylacetaldehyde dehydrogenase [EC:1.2.1.39] ko00360	0	0	1	0	0	0	0	0	0	0	0	0	0	0	0	0	1	0	0	1	2	1	0	0	0	1	1	0	0	0	1	0	1	0	1	0	2	0	2	1
femA; peptidoglycan pentaglycine glycine transferase (the second and third glycine) [EC:2.3.2.17] ko00550	2	0	0	0	0	3	4	1	0	0	0	0	1	0	1	0	0	3	0	0	0	0	0	0	0	0	0	0	0	2	0	0	0	0	2	0	0	0	0	0
femB; peptidoglycan pentaglycine glycine transferase (the fourth and fifth glycine) [EC:2.3.2.18] ko00550	0	0	0	1	0	0	0	2	1	0	0	0	0	0	1	0	1	1	1	1	0	0	0	0	1	0	0	0	0	0	0	0	1	0	0	0	0	0	0	0
femX, fmhB; peptidoglycan pentaglycine glycine transferase (the first glycine) [EC:2.3.2.16] ko00550	1	2	0	5	1	2	0	1	0	1	3	0	3	0	1	3	0	2	0	3	7	1	8	9	5	8	4	2	6	8	8	10	16	7	6	7	4	4	14	9
fhs; formate--tetrahydrofolate ligase [EC:6.3.4.3] ko00720	1900	1439	1384	1918	1703	1468	1761	1140	1107	1125	1266	1049	709	1434	1063	1326	1230	1065	1105	1160	1163	703	1351	1013	1228	1009	1113	1151	1307	1547	744	1134	1059	986	972	1055	1268	1101	976	1150
fimZ; two-component system, NarL family, response regulator, fimbrial Z protein, FimZ ko02020	0	0	0	0	0	0	0	0	0	0	0	0	0	0	0	0	0	0	0	0	0	0	0	0	0	0	0	0	0	0	0	0	0	0	0	0	0	0	0	1
flgA; flagella basal body P-ring formation protein FlgA ko02040	0	0	0	0	0	0	0	0	0	0	0	0	0	0	0	0	0	0	0	0	4	4	1	6	6	2	7	11	11	10	7	4	12	7	12	6	3	6	25	12
flgB; flagellar basal-body rod protein FlgB ko02040	88	161	263	130	146	136	143	262	191	245	209	260	103	238	128	121	106	331	250	151	201	97	125	94	184	132	140	214	233	306	176	221	240	121	257	206	210	203	211	206
flgC; flagellar basal-body rod protein FlgC ko02040	241	320	504	298	361	320	361	420	400	554	416	648	200	467	256	205	325	660	483	293	510	185	229	197	480	317	311	362	577	541	360	457	509	305	550	504	436	407	540	538
flgD; flagellar basal-body rod modification protein FlgD ko02040	73	114	207	81	116	112	116	174	139	221	154	218	84	163	76	76	92	288	182	120	188	72	91	74	154	136	95	141	186	285	149	223	213	109	185	182	153	154	202	217
flgE; flagellar hook protein FlgE ko02040	260	432	623	315	418	321	431	471	400	609	491	636	280	513	311	278	395	691	498	336	574	235	326	323	547	474	372	612	653	711	455	567	626	348	554	632	521	503	768	719
flgF; flagellar basal-body rod protein FlgF ko02040	3	0	1	2	1	8	3	11	0	3	0	4	0	2	8	1	2	1	3	1	1	0	4	3	1	4	1	3	2	2	3	0	3	2	0	1	3	5	2	3
flgG; flagellar basal-body rod protein FlgG ko02040	419	624	1026	552	743	608	710	886	850	1162	978	1146	500	1021	559	421	645	1314	880	661	953	415	536	436	815	675	517	845	1245	1190	718	1116	1129	630	1068	1015	831	840	1055	1056
flgH; flagellar L-ring protein precursor FlgH ko02040	0	0	0	0	0	0	0	0	0	0	0	0	0	0	0	0	0	0	0	0	29	15	12	25	51	17	23	52	32	95	19	88	13	31	14	27	9	8	39	43
flgI; flagellar P-ring protein precursor FlgI ko02040	0	0	0	0	0	0	0	0	0	0	0	0	0	0	2	0	0	0	0	0	39	26	37	86	110	64	37	66	48	100	80	89	59	51	50	58	37	42	81	67
flgK; flagellar hook-associated protein 1 FlgK ko02040	363	638	1014	465	632	504	641	865	712	1023	871	892	398	928	449	315	549	1174	824	628	926	378	489	375	717	571	557	735	1039	1098	751	972	986	587	1071	947	816	810	955	893
flgL; flagellar hook-associated protein 3 FlgL ko02040	88	125	220	95	143	113	142	168	159	203	181	222	77	215	107	53	111	253	176	129	214	88	125	72	198	167	108	214	243	295	199	200	245	148	257	207	211	171	256	215
flgM; negative regulator of flagellin synthesis FlgM ko02040	13	2	14	2	5	5	4	23	3	24	25	6	11	10	11	2	2	2	20	22	6	11	10	11	23	8	6	20	24	26	16	26	42	12	20	37	38	41	15	25
flhA; flagellar biosynthesis protein FlhA ko02040	553	799	1319	612	844	723	869	991	705	1120	1018	1230	466	1092	572	497	793	1284	953	760	1050	416	582	451	1005	779	717	903	1370	1461	781	1322	1226	791	1123	1069	965	905	1170	1280
flhB; flagellar biosynthetic protein FlhB ko02040	320	512	723	373	519	460	529	600	467	784	643	854	275	696	339	317	484	793	642	504	619	290	371	278	576	507	433	576	900	893	492	743	755	423	715	692	646	560	835	802
flhC; flagellar transcriptional activator FlhC ko02040	0	0	0	0	0	0	0	0	0	0	0	0	0	0	0	0	0	0	0	0	0	0	0	0	0	0	0	3	0	0	0	0	0	0	0	0	0	0	0	0
flhD; flagellar transcriptional activator FlhD ko02040	0	0	0	0	0	0	0	0	0	0	0	0	0	0	0	0	0	0	0	0	0	0	0	0	0	0	0	0	0	0	0	0	0	0	4	0	0	0	0	0
fliA; RNA polymerase sigma factor for flagellar operon FliA ko03020	2231	2741	3078	2449	2447	3075	2954	3463	2811	4678	3293	3438	3116	3762	2153	2760	2642	3109	3051	3345	2898	1606	3063	2116	3139	2293	2411	2706	3320	3994	2676	3298	3044	2783	3392	3038	2645	2147	3052	3812
fliC; flagellin ko02040	930	1429	2695	1185	1762	1274	1674	2032	1945	2549	2232	2349	1048	2312	1014	964	1697	2736	1942	1671	3460	1268	1568	1258	2940	2265	2154	2903	3581	3866	2342	3292	2931	1966	2483	3059	2449	2226	2880	3495
fliD; flagellar hook-associated protein 2 ko02040	188	327	554	216	296	267	339	409	359	542	467	572	248	551	264	204	297	746	511	350	467	174	259	173	379	298	272	281	506	474	396	474	478	291	533	491	463	340	437	444
fliE; flagellar hook-basal body complex protein FliE ko02040	67	104	206	91	130	84	90	178	155	181	190	196	61	179	72	57	92	207	152	96	142	85	82	62	217	140	101	130	205	175	127	169	161	90	172	141	104	145	165	150
fliF; flagellar M-ring protein FliF ko02040	110	135	230	121	186	146	156	187	194	263	255	258	102	255	111	97	137	311	206	164	267	143	124	133	269	185	205	283	334	449	227	275	306	191	257	258	223	240	283	266
fliG; flagellar motor switch protein FliG ko02030	366	509	843	459	739	460	623	767	642	914	694	931	406	687	406	343	540	992	807	529	784	336	458	332	625	571	420	768	1002	1113	584	950	954	519	762	881	727	670	880	981
fliH; flagellar assembly protein FliH ko02040	21	14	18	24	20	10	18	16	17	30	22	54	12	17	13	11	16	35	33	20	48	19	19	29	50	18	42	57	46	129	59	50	73	46	40	50	19	45	79	49
fliI; flagellum-specific ATP synthase [EC:3.6.3.14] ko02040	382	589	880	506	725	577	558	755	691	919	755	904	291	787	435	392	616	1139	693	529	866	287	410	315	748	564	594	683	955	1048	524	919	808	506	874	903	720	750	908	932
fliJ; flagellar FliJ protein ko02040	31	66	89	40	88	78	93	75	52	101	65	110	49	86	36	42	73	144	47	41	56	35	34	24	55	61	38	63	67	72	49	60	66	28	49	71	61	57	60	69
fliK; flagellar hook-length control protein FliK ko02040	3	6	21	5	6	9	6	18	22	20	10	15	3	26	11	4	4	19	16	6	28	9	12	3	12	5	22	13	28	26	25	39	21	27	23	22	12	26	12	37
fliM; flagellar motor switch protein FliM ko02030	220	367	652	279	420	301	443	493	398	589	571	690	274	613	288	258	399	812	509	352	534	255	313	237	446	433	315	470	661	727	369	571	669	343	606	557	502	444	636	655
fliNY, fliN; flagellar motor switch protein FliN/FliY ko02030	402	650	1030	541	790	560	717	872	847	924	906	1055	335	857	425	474	652	1100	799	614	914	373	468	324	741	599	518	682	1012	1083	662	977	1041	503	839	856	913	723	833	993
fliOZ, fliO; flagellar protein FliO/FliZ ko02040	0	5	6	1	9	6	0	0	0	9	7	1	0	0	0	4	5	0	5	0	9	13	5	1	13	8	6	9	12	25	11	18	28	6	22	10	4	13	9	8
fliP; flagellar biosynthetic protein FliP ko02040	289	396	601	292	355	350	408	512	392	649	609	570	252	545	232	213	382	687	490	358	508	216	291	186	402	366	369	481	579	642	345	503	567	342	510	534	515	383	581	644
fliQ; flagellar biosynthetic protein FliQ ko02040	91	163	221	113	170	155	182	150	138	234	199	275	86	219	112	106	132	319	208	113	222	83	101	101	163	117	115	170	222	230	153	191	232	121	187	202	158	186	200	245
fliR-flhB; flagellar biosynthetic protein FliR/FlhB ko02040	9	26	23	18	14	19	21	11	9	13	15	19	1	12	8	14	20	14	13	12	19	5	14	7	25	19	4	8	25	27	25	25	17	10	17	21	11	13	18	36
fliR; flagellar biosynthetic protein FliR ko02040	99	126	221	117	144	125	157	195	159	213	203	242	99	220	118	82	132	282	176	154	219	81	107	90	177	161	112	203	244	282	143	192	210	132	207	175	215	146	197	225
fliS; flagellar protein FliS ko02040	146	239	375	163	282	183	234	288	334	336	312	450	135	373	187	154	242	481	249	239	321	178	194	147	288	233	192	337	436	434	260	361	398	189	360	351	301	281	366	359
fliY; cystine transport system substrate-binding protein ko02010	1	2	1	1	3	3	1	5	4	5	0	3	0	2	0	3	3	5	5	4	1	0	2	0	5	0	8	1	1	1	0	1	0	2	1	1	0	1	2	1
flp, pilA; pilus assembly protein Flp/PilA ko04112	0	0	1	0	0	0	0	0	0	0	0	0	0	0	0	0	0	0	0	0	5	4	6	4	3	1	3	5	9	4	1	4	8	1	6	1	4	6	6	5
flrA; sigma-54 specific transcriptional regulator, flagellar regulatory protein A ko02020	2	0	2	1	1	2	1	4	1	4	4	4	3	4	0	1	1	1	3	5	7	0	4	3	1	2	2	3	5	3	7	5	6	3	7	3	0	4	6	5
flrB, fleS; two-component system, sensor histidine kinase FlrB [EC:2.7.13.3] ko02020	1	0	1	0	0	0	0	0	0	0	0	0	2	0	0	0	0	3	0	6	9	5	2	9	2	6	9	4	8	24	11	31	9	12	7	22	5	13	16	20
flrC, fleR; two component system, response regulator FlrC ko02020	1	7	6	1	4	9	5	3	4	4	2	8	0	2	1	1	10	2	4	4	21	9	10	36	19	18	15	11	25	63	12	93	29	36	18	43	3	8	31	71
folA; dihydrofolate reductase [EC:1.5.1.3] ko00670	444	266	210	462	301	240	361	181	201	220	213	233	175	231	177	264	165	230	198	182	344	187	535	388	369	356	362	299	369	452	212	300	230	342	346	286	376	330	313	396
folB; dihydroneopterin aldolase [EC:4.1.2.25] ko00790	3	6	9	4	5	4	4	5	5	8	7	3	4	5	4	2	9	7	2	6	16	12	77	29	44	23	26	16	11	36	15	14	14	44	24	17	30	24	21	29
folC; dihydrofolate synthase / folylpolyglutamate synthase [EC:6.3.2.12 6.3.2.17] ko00790	943	750	706	1007	757	810	1083	791	579	897	693	628	703	828	533	770	633	648	561	649	868	466	1114	793	847	712	759	773	893	1118	575	832	712	803	850	716	925	702	680	950
folD; methylenetetrahydrofolate dehydrogenase (NADP+) / methenyltetrahydrofolate cyclohydrolase [EC:1.5.1.5 3.5.4.9] ko00720	1652	1172	1005	1578	1257	1297	1541	880	797	1152	1013	840	733	1131	840	1390	920	746	870	908	914	523	1058	891	1011	737	781	925	972	1385	645	993	821	841	810	837	835	750	910	1052
folK; 2-amino-4-hydroxy-6-hydroxymethyldihydropteridine diphosphokinase [EC:2.7.6.3] ko00790	13	15	23	25	20	14	29	26	15	29	33	33	11	14	13	28	22	29	14	14	58	45	136	101	96	66	78	83	52	138	61	82	89	126	68	115	103	96	116	85
folKP; 2-amino-4-hydroxy-6-hydroxymethyldihydropteridine diphosphokinase / dihydropteroate synthase [EC:2.7.6.3 2.5.1.15] ko00790	0	0	0	0	0	0	0	0	0	0	0	0	0	0	0	0	0	0	0	0	2	0	1	0	0	1	1	0	0	2	0	0	1	1	0	0	0	0	0	0
folP; dihydropteroate synthase [EC:2.5.1.15] ko00790	313	348	309	315	268	392	450	418	361	543	404	375	396	445	367	444	356	319	409	343	397	241	580	356	493	297	342	334	420	613	317	434	365	407	500	415	364	289	533	535
frcA; fructose transport system ATP-binding protein ko02010	1	4	2	1	0	1	4	1	0	4	1	4	1	1	0	3	2	1	3	1	13	0	0	4	4	2	1	4	5	4	4	0	1	2	2	2	0	0	5	4
frcC; fructose transport system permease protein ko02010	3	2	5	0	5	2	6	2	3	4	3	0	0	0	1	2	2	3	0	1	1	1	2	1	3	2	1	0	5	4	1	3	0	1	0	0	2	1	1	2
frdA; fumarate reductase flavoprotein subunit [EC:1.3.99.1] ko02020	1895	460	637	1773	1032	777	1182	234	188	272	182	224	214	253	312	882	339	233	151	165	1330	858	3051	1888	1768	1489	1645	1961	2438	2600	542	1767	1006	2053	734	1085	2210	2236	284	1006
frdB; fumarate reductase iron-sulfur subunit [EC:1.3.99.1] ko02020	6	5	10	5	8	13	12	9	13	10	9	7	5	14	10	17	11	3	3	7	15	5	15	18	41	28	10	27	13	37	43	8	8	14	12	16	10	16	38	12
frdC; fumarate reductase subunit C ko02020	0	0	0	0	0	0	0	0	0	0	0	0	0	0	0	0	0	0	0	0	16	5	11	18	51	10	7	40	16	30	28	7	14	14	11	16	8	8	31	17
frhA; coenzyme F420 hydrogenase alpha subunit [EC:1.12.98.1] ko00680	0	0	0	0	0	0	0	0	0	0	0	0	0	0	0	0	0	0	0	0	1	0	0	0	0	0	0	0	0	0	0	0	0	0	0	0	0	0	0	0
frhB; coenzyme F420 hydrogenase beta subunit [EC:1.12.98.1] ko00680	0	0	1	0	0	2	0	0	0	0	2	3	0	0	0	0	0	1	1	0	8	1	0	2	1	0	1	0	13	1	0	1	1	0	0	0	1	1	0	2
frmA, ADH5, adhC; S-(hydroxymethyl)glutathione dehydrogenase / alcohol dehydrogenase [EC:1.1.1.284 1.1.1.1] ko05204	0	1	5	1	3	2	1	4	0	4	1	1	0	1	2	1	2	3	1	0	12	2	4	8	3	3	6	6	8	17	3	11	14	6	5	4	5	8	6	10
frmB, ESD, fghA; S-formylglutathione hydrolase [EC:3.1.2.12] ko00680	0	0	0	0	0	0	0	0	0	0	0	0	0	0	25	0	0	0	0	0	0	3	0	2	14	10	1	8	4	0	0	5	7	0	1	2	0	0	0	0
fruK; 1-phosphofructokinase [EC:2.7.1.56] ko00051	1944	725	949	1839	1262	877	1388	485	419	516	536	417	284	487	497	996	449	513	421	361	1066	653	1157	909	994	800	878	835	863	1221	477	690	581	586	528	511	849	794	449	673
ftnA, ftn; ferritin [EC:1.16.3.1] ko00860	55	43	67	61	80	101	109	56	95	71	115	110	33	79	77	97	63	58	85	108	124	65	141	111	122	83	108	91	132	153	115	119	110	115	115	87	92	90	171	137
ftsA; cell division protein FtsA ko04112	581	107	131	522	279	170	276	11	2	1	6	3	9	7	46	197	38	12	7	18	299	217	584	400	439	277	356	318	342	458	132	263	157	390	150	168	437	314	150	249
ftsE; cell division transport system ATP-binding protein ko02010	507	823	670	607	633	635	796	646	667	870	824	744	639	854	642	644	786	581	722	596	662	388	677	508	725	589	531	695	851	1004	623	747	715	603	737	639	597	584	830	901
ftsI; cell division protein FtsI (penicillin-binding protein 3) [EC:2.4.1.129] ko00550	81	79	75	100	69	128	124	93	65	122	85	68	95	101	80	114	102	67	65	90	190	140	297	225	317	180	162	225	171	333	185	188	170	193	194	158	128	112	237	238
ftsQ; cell division protein FtsQ ko04112	382	108	205	407	282	166	274	121	78	129	91	112	54	103	91	169	87	91	97	71	270	154	451	257	264	226	221	228	330	344	119	228	201	216	165	163	336	287	119	191
ftsW, spoVE; cell division protein FtsW ko04112	1095	830	705	1068	910	758	1062	672	622	602	808	573	478	763	602	651	706	608	786	619	788	407	898	733	866	668	681	743	879	1163	490	819	731	659	758	672	756	735	684	886
ftsX; cell division transport system permease protein ko02010	319	455	379	305	323	412	415	415	352	548	394	444	349	467	357	348	421	407	385	366	444	212	368	323	471	427	310	386	463	539	426	489	467	370	535	459	452	326	491	543
ftsY; fused signal recognition particle receptor ko03070	1249	1093	892	1278	1097	1130	1339	745	793	908	944	706	728	1118	822	1103	963	748	896	896	888	559	1183	946	1022	767	854	915	964	1331	723	927	889	1021	882	829	827	808	979	1045
ftsZ; cell division protein FtsZ ko04112	2010	1267	1152	1994	1413	1454	1724	1049	844	1246	1157	868	928	1154	877	1295	1080	887	1025	1054	1162	649	1544	1298	1294	1015	1100	1116	1271	1718	815	1094	1076	1105	1069	1031	1149	1009	1069	1318
fucA; L-fuculose-phosphate aldolase [EC:4.1.2.17] ko00051	103	107	192	79	93	94	118	212	178	260	221	197	113	152	94	98	135	203	144	125	136	54	86	89	140	103	92	137	170	182	114	162	168	119	174	186	102	127	169	217
fucI; L-fucose isomerase [EC:5.3.1.25] ko00051	180	257	298	207	242	271	247	410	259	371	372	386	155	367	177	239	225	281	298	221	295	146	295	211	323	229	258	254	337	393	208	326	334	244	314	283	319	307	279	427
fucK; L-fuculokinase [EC:2.7.1.51] ko00051	29	27	28	27	30	38	23	28	34	28	26	29	10	24	27	45	28	26	18	20	32	20	42	28	49	36	33	46	46	43	24	55	57	35	45	42	41	37	51	71
fucO; lactaldehyde reductase [EC:1.1.1.77] ko00620	201	283	459	175	339	276	333	210	186	336	245	349	142	320	187	184	333	516	320	182	345	152	324	206	368	259	235	272	224	368	230	337	251	256	387	386	403	208	238	389
gabT; 4-aminobutyrate aminotransferase / (S)-3-amino-2-methylpropionate transaminase [EC:2.6.1.19 2.6.1.22] ko00250	6	3	12	3	9	7	14	8	11	19	7	28	5	11	8	8	12	20	9	6	19	3	8	5	11	11	10	20	30	29	11	17	16	16	18	35	16	21	32	12
galE, GALE; UDP-glucose 4-epimerase [EC:5.1.3.2] ko00052	2456	2116	2144	2488	2193	2270	2563	2078	1847	2510	2243	2215	1660	2539	1682	2196	1860	2134	1884	1909	2362	1162	2554	1916	2375	1764	1853	2119	2446	3304	1601	2044	2015	1935	2145	1819	2212	2129	1980	2385
galK; galactokinase [EC:2.7.1.6] ko00052	1643	980	1115	1556	1127	1219	1420	1041	1055	1486	1134	1139	1061	1372	808	1349	1015	971	1006	973	1064	613	1341	930	1163	863	869	921	1069	1458	644	951	963	1062	966	965	1020	999	984	1211
galT, GALT; UDPglucose--hexose-1-phosphate uridylyltransferase [EC:2.7.7.12] ko00052	1601	692	908	1532	1107	733	1186	498	533	563	589	525	290	665	356	809	526	637	456	393	911	456	903	710	885	660	746	655	965	1176	437	786	713	766	662	740	899	842	586	804
gap2; glyceraldehyde-3-phosphate dehydrogenase (NAD(P)) [EC:1.2.1.59] ko00010	44	38	57	33	36	41	40	40	13	66	37	62	14	19	31	16	82	35	33	35	17	3	8	11	13	23	13	20	37	22	13	10	24	9	29	14	22	20	22	31
garD; galactarate dehydratase [EC:4.2.1.42] ko00053	3	17	20	18	10	4	6	22	15	27	19	22	4	23	6	6	12	23	23	15	28	6	18	15	23	22	19	19	36	65	23	60	45	48	41	46	42	48	50	68
garL; 2-dehydro-3-deoxyglucarate aldolase [EC:4.1.2.20] ko00053	0	0	1	1	1	2	1	7	0	5	6	5	0	1	1	1	0	1	1	2	7	3	7	4	3	6	8	10	12	10	3	15	10	15	1	14	0	10	9	19
gatA; aspartyl-tRNA(Asn)/glutamyl-tRNA (Gln) amidotransferase subunit A [EC:6.3.5.6 6.3.5.7] ko00970	1714	1139	924	1530	1235	1031	1461	661	437	736	726	662	474	769	647	1129	874	744	643	619	1102	568	1292	891	1076	785	822	1099	1156	1535	692	1051	1020	837	878	882	981	971	804	971
gatB; aspartyl-tRNA(Asn)/glutamyl-tRNA (Gln) amidotransferase subunit B [EC:6.3.5.6 6.3.5.7] ko00970	1284	1120	778	1260	1015	896	1308	652	501	723	742	649	475	722	645	969	899	791	669	670	1122	609	1186	1047	1177	842	830	1068	1148	1549	757	1085	957	883	825	858	1010	919	1010	1132
gatC; aspartyl-tRNA(Asn)/glutamyl-tRNA (Gln) amidotransferase subunit C [EC:6.3.5.6 6.3.5.7] ko00970	383	247	228	346	274	244	342	192	133	214	220	220	138	227	166	222	157	235	211	170	305	114	242	192	251	158	213	159	267	276	115	194	202	181	193	195	254	254	154	205
gatD; glutamyl-tRNA(Gln) amidotransferase subunit D [EC:6.3.5.7] ko00970	0	0	1	0	0	0	0	0	1	1	1	0	0	0	0	0	0	0	0	0	0	1	0	1	0	0	0	0	0	0	0	0	0	0	0	0	0	0	0	0
gatY-kbaY; tagatose 1,6-diphosphate aldolase GatY/KbaY [EC:4.1.2.40] ko00052	15	31	37	22	23	32	36	22	18	32	35	29	19	33	19	29	26	44	24	18	37	19	64	53	72	60	94	65	81	94	39	68	52	59	67	91	74	80	53	63
gbsB; choline dehydrogenase [EC:1.1.1.1] ko00260	0	0	0	0	0	0	0	2	1	5	0	0	0	0	0	1	0	0	0	0	0	0	0	0	0	0	0	1	0	0	0	0	2	0	0	0	0	0	0	0
gbuA; guanidinobutyrase [EC:3.5.3.7] ko00330	0	0	0	0	0	0	0	0	0	0	0	0	0	0	0	0	0	0	0	0	1	0	1	0	2	0	0	1	0	2	1	1	2	0	1	1	0	0	1	3
gcl; tartronate-semialdehyde synthase [EC:4.1.1.47] ko00630	2	6	3	0	1	1	1	2	5	24	4	4	2	9	1	0	1	9	6	1	4	1	2	1	5	3	2	1	0	6	1	3	4	1	1	2	0	2	3	4
gcrA; GcrA cell cycle regulator ko04112	0	0	0	0	0	0	0	0	0	0	0	0	0	0	0	0	0	0	0	0	0	1	3	0	0	1	0	0	0	1	1	2	0	0	1	0	0	0	1	4
gctA; glutaconate CoA-transferase, subunit A [EC:2.8.3.12] ko00650	1	7	13	9	5	11	8	10	3	11	4	11	5	10	5	4	13	8	7	5	11	2	2	2	4	6	7	7	15	13	6	7	20	7	5	11	8	2	7	14
gctB; glutaconate CoA-transferase, subunit B [EC:2.8.3.12] ko00650	6	5	6	6	10	8	7	19	2	19	10	18	2	13	4	3	20	10	6	11	12	4	5	3	14	8	13	7	19	11	7	13	16	8	12	14	21	10	16	24
gcvPA; glycine dehydrogenase subunit 1 [EC:1.4.4.2] ko00260	273	289	163	207	189	299	347	321	230	495	264	196	313	430	231	347	314	137	297	405	270	173	447	267	462	227	288	253	244	436	268	257	264	376	317	227	188	216	370	455
gcvPB; glycine dehydrogenase subunit 2 [EC:1.4.4.2] ko00260	450	391	223	370	304	532	486	498	323	697	488	356	608	642	355	617	410	263	322	481	324	204	535	390	578	273	362	371	359	590	294	315	292	470	419	327	296	245	429	558
gcvT, AMT; aminomethyltransferase [EC:2.1.2.10] ko00260	212	201	148	185	109	272	199	247	128	356	203	179	298	203	156	248	163	137	177	361	226	183	309	260	327	176	282	221	226	398	183	241	209	245	269	250	174	222	228	357
gdh; glucose 1-dehydrogenase [EC:1.1.1.47] ko00030	11	6	11	10	11	6	9	16	5	15	20	11	8	7	2	24	9	19	13	23	50	51	181	169	82	69	100	132	211	201	31	149	81	125	69	112	148	142	11	68
ggt; gamma-glutamyltranspeptidase [EC:2.3.2.2] ko00590	30	45	54	48	56	61	60	84	47	68	70	75	19	72	52	43	58	57	43	46	66	16	45	16	47	35	39	55	72	89	41	67	58	45	55	68	79	52	65	98
ghrA; gyoxylate/hydroxypyruvate reductase A [EC:1.1.1.79 1.1.1.81] ko00260	1	2	2	0	2	1	0	0	1	2	0	1	0	0	1	0	1	0	4	1	1	2	3	1	4	3	5	2	2	1	0	4	2	2	1	1	2	0	1	0
gk; glycerate 2-kinase [EC:2.7.1.165] ko00260	0	0	0	0	0	0	0	1	0	0	0	0	0	0	0	0	0	0	0	0	0	0	0	0	0	0	0	0	0	0	0	0	0	0	0	0	0	0	0	0
glcD; glycolate oxidase [EC:1.1.3.15] ko00630	23	26	62	16	26	32	23	41	22	69	54	43	20	12	20	26	19	42	44	27	74	88	104	117	211	163	43	151	70	183	125	66	63	68	72	75	61	64	135	95
glcF; glycolate oxidase iron-sulfur subunit ko00630	0	0	0	0	0	0	0	0	0	0	0	0	0	0	0	0	0	0	0	0	10	1	8	3	3	3	9	14	18	10	6	12	11	9	4	9	3	7	1	11
glgB; 1,4-alpha-glucan branching enzyme [EC:2.4.1.18] ko00500	1255	1571	1734	1208	1452	1757	1733	1881	1713	2232	1926	1917	1355	2347	1337	1594	1386	1938	1728	1661	1459	841	1526	1246	1628	1239	1309	1456	1851	2376	1171	1650	1647	1550	1772	1511	1652	1463	1571	1985
glgC; glucose-1-phosphate adenylyltransferase [EC:2.7.7.27] ko00500	1043	1325	1809	1112	1482	1333	1514	1601	1715	1914	1763	2048	842	2076	1319	1154	1324	1847	1578	1275	1491	689	1359	830	1396	1165	1092	1446	2113	2100	1125	1885	1598	1138	1609	1711	1699	1503	1539	1686
glk; glucokinase [EC:2.7.1.2] ko00521	1254	1080	1121	1291	1187	1105	1329	1200	996	1434	1287	1044	889	1280	878	1204	938	1020	957	1005	1171	616	1327	864	1216	827	998	948	1044	1401	721	1047	906	942	1018	984	1121	813	961	1203
glmM; phosphoglucosamine mutase [EC:5.4.2.10] ko00520	2173	1516	1484	2020	1682	1398	1766	1227	1139	1320	1438	1251	670	1402	1038	1346	1177	1110	1042	1002	1379	648	1342	1033	1339	1144	1069	1205	1610	1593	854	1357	1297	948	1203	1333	1412	1219	1246	1354
glmU1; UDP-N-acetylglucosamine pyrophosphorylase [EC:2.7.7.23] ko00520	1	4	0	0	1	8	11	0	0	0	1	0	0	0	1	1	0	1	0	0	0	0	2	2	3	0	3	6	4	8	5	0	0	6	1	1	1	2	2	1
glmU; bifunctional UDP-N-acetylglucosamine pyrophosphorylase / Glucosamine-1-phosphate N-acetyltransferase [EC:2.7.7.23 2.3.1.157] ko00520	1295	485	556	1313	842	733	876	176	151	140	230	151	134	237	297	741	431	128	171	178	585	319	1033	756	781	628	665	587	677	839	337	625	442	709	363	434	760	536	346	469
glnA; glutamine synthetase [EC:6.3.1.2] ko02020	2966	2808	2885	3016	2693	3228	3519	3194	2745	3954	3346	3323	2561	4038	2521	3072	2543	3070	3041	2868	2643	1400	2723	2099	2823	2155	2225	2474	3014	3745	1972	2821	2850	2316	2756	2565	2401	2271	2828	3072
glnB; nitrogen regulatory protein P-II 1 ko02020	33	35	50	32	19	26	41	32	37	25	40	34	26	57	28	42	28	54	42	24	30	33	37	51	65	40	21	44	15	42	37	43	49	20	26	23	18	20	40	48
glnD; [protein-PII] uridylyltransferase [EC:2.7.7.59] ko02020	0	0	0	0	0	0	0	0	0	0	0	0	0	0	0	0	0	0	0	0	0	0	2	0	0	1	1	0	5	2	3	0	3	0	6	0	4	3	0	4
glnG, ntrC; two-component system, NtrC family, nitrogen regulation response regulator GlnG ko02020	2	4	3	1	6	7	6	5	0	2	2	9	2	0	3	3	6	10	11	6	23	5	6	6	12	1	13	10	13	9	12	13	13	11	13	11	9	5	9	12
glnH; glutamine transport system substrate-binding protein ko02010	0	0	0	0	0	0	1	0	0	0	2	0	0	0	0	0	1	0	0	0	7	1	2	2	9	2	1	5	1	6	7	2	2	3	9	11	12	4	6	1
glnL, ntrB; two-component system, NtrC family, nitrogen regulation sensor histidine kinase GlnL [EC:2.7.13.3] ko02020	2	0	2	2	1	0	0	5	0	2	1	1	0	2	3	1	0	1	1	1	4	0	0	2	3	5	5	3	3	2	2	9	1	5	3	6	4	4	3	3
glnP; glutamine transport system permease protein ko02010	0	1	1	2	0	1	1	0	1	0	2	1	1	2	0	0	2	0	1	1	0	0	1	2	8	2	2	5	6	7	3	7	8	7	8	5	3	0	4	5
glnQ; glutamine transport system ATP-binding protein [EC:3.6.3.-] ko02010	5	14	11	15	13	16	13	17	18	18	26	27	9	15	12	8	7	24	15	12	20	16	19	10	29	23	12	27	47	48	23	37	20	17	24	23	19	33	17	38
glnT; putative sodium/glutamine symporter ko02020	14	6	10	1	3	8	4	10	1	15	3	9	2	5	13	9	12	6	4	18	18	15	35	33	30	27	20	23	23	46	27	38	20	21	26	32	14	10	23	30
glpA, glpD; glycerol-3-phosphate dehydrogenase [EC:1.1.5.3] ko00564	302	369	441	322	330	446	510	605	457	732	718	535	496	549	285	408	425	504	467	398	331	149	319	259	366	293	287	339	393	489	328	526	384	400	460	362	371	327	393	596
glpB; glycerol-3-phosphate dehydrogenase subunit B [EC:1.1.5.3] ko00564	41	31	8	62	22	28	48	59	52	62	62	56	125	49	42	114	44	17	24	83	23	23	34	32	25	21	24	61	16	36	44	34	25	31	59	19	10	15	31	38
glpC; glycerol-3-phosphate dehydrogenase subunit C [EC:1.1.5.3] ko00564	83	91	64	117	58	87	108	107	106	177	131	72	135	161	66	164	89	47	76	173	44	30	74	58	102	50	49	100	66	142	90	76	46	74	78	48	22	39	63	125
glpX-SEBP; fructose-1,6-bisphosphatase II / sedoheptulose-1,7-bisphosphatase [EC:3.1.3.11 3.1.3.37] ko00010	0	0	0	0	0	0	0	0	0	0	0	0	0	0	0	0	0	0	0	0	0	0	0	0	0	0	0	0	1	0	0	0	0	0	0	0	0	0	0	0
glpX; fructose-1,6-bisphosphatase II [EC:3.1.3.11] ko00010	0	0	0	0	0	0	0	0	0	0	0	0	0	0	0	1	0	0	0	0	28	3	47	12	26	24	30	43	44	36	20	26	28	27	12	26	37	15	57	22
glrK, qseE; two-component system, NtrC family, sensor histidine kinase GlrK [EC:2.7.13.3] ko02020	0	0	1	1	0	0	0	0	0	0	0	0	0	0	0	0	0	0	0	0	0	0	0	0	0	0	0	0	0	0	0	0	0	0	0	0	0	0	0	0
glrR, qseF; two-component system, NtrC family, response regulator GlrR ko02020	3	3	4	2	3	1	0	3	1	3	3	4	1	2	2	0	3	4	3	4	7	3	7	5	9	5	11	10	1	31	6	7	8	8	16	9	7	12	21	8
glsA, GLS; glutaminase [EC:3.5.1.2] ko00250	880	212	223	716	455	365	582	151	72	170	94	92	169	121	118	369	146	81	87	145	461	230	690	480	510	361	381	327	322	439	169	262	248	436	284	264	379	353	215	346
gltB; glutamate synthase (NADPH/NADH) large chain [EC:1.4.1.13 1.4.1.14] ko00250	250	350	400	239	321	322	422	393	369	470	429	414	243	463	247	312	337	437	361	303	636	408	741	723	732	620	682	767	793	1162	722	848	854	651	870	791	602	480	980	944
gltD; glutamate synthase (NADPH/NADH) small chain [EC:1.4.1.13 1.4.1.14] ko00250	1392	2062	1800	1397	1716	1909	1936	2099	1761	2344	2227	2061	1655	2479	1570	1583	1682	1793	1985	1856	1649	979	1589	1225	1887	1298	1480	1673	1838	2718	1426	1885	1901	1445	1851	1724	1445	1392	1923	2163
gltI; glutamate/aspartate transport system substrate-binding protein ko02010	0	0	0	0	0	0	0	0	0	0	0	0	0	0	0	0	0	0	0	0	0	0	0	0	0	0	0	0	0	0	0	0	0	0	0	1	0	0	0	0
gltL; glutamate/aspartate transport system ATP-binding protein [EC:3.6.3.-] ko02010	2	0	1	10	2	1	4	5	1	1	1	2	0	5	3	1	2	1	3	0	1	6	9	4	3	5	1	2	0	6	8	2	4	0	0	1	0	1	6	2
gltX1; nondiscriminating glutamyl-tRNA synthetase [EC:6.1.1.24] ko00970	782	201	181	686	359	198	400	13	9	5	10	4	16	8	57	268	94	20	5	8	504	285	800	496	628	403	424	417	488	529	115	346	193	412	165	276	540	454	187	236
gluA; glutamate transport system ATP-binding protein [EC:3.6.3.-] ko02010	17	15	14	18	6	19	16	6	10	12	5	17	15	10	26	28	11	7	13	8	3	3	7	2	2	5	8	2	3	3	7	5	7	6	3	4	3	4	10	4
gluB; glutamate transport system substrate-binding protein ko02010	0	0	0	0	0	0	0	0	0	0	0	0	0	0	0	0	0	0	0	0	0	0	0	0	1	1	0	0	0	0	1	0	0	0	0	0	0	0	0	0
gluC; glutamate transport system permease protein ko02010	0	0	0	1	1	0	0	0	1	0	0	0	0	0	0	2	0	0	0	0	0	0	0	0	0	0	0	0	0	0	2	2	0	0	0	0	2	0	0	0
gluD; glutamate transport system permease protein ko02010	0	0	0	0	0	0	0	0	0	0	0	0	0	0	0	0	0	0	0	0	0	0	0	0	0	1	0	0	0	0	2	0	0	0	0	0	0	0	0	0
glxK; glycerate kinase [EC:2.7.1.31] ko00260	680	214	237	704	445	309	454	213	89	282	133	221	133	185	175	347	177	173	185	160	456	273	706	540	548	402	373	459	452	571	220	340	265	397	244	294	472	403	205	370
glyA, SHMT; glycine hydroxymethyltransferase [EC:2.1.2.1] ko00260	2130	1334	1356	1946	1558	1563	1923	1175	1114	1278	1541	1321	1162	1570	1118	1608	1057	1092	1199	1285	1261	754	1533	1216	1478	1077	1247	1220	1412	1877	871	1283	1182	1120	1162	1125	1190	1134	1283	1483
glyQ; glycyl-tRNA synthetase alpha chain [EC:6.1.1.14] ko00970	358	78	104	390	173	133	232	31	21	31	40	24	21	22	54	196	40	24	17	22	256	163	389	363	328	216	274	239	270	367	132	252	163	304	146	149	333	295	134	197
glyQS; glycyl-tRNA synthetase [EC:6.1.1.14] ko00970	1	1	1	0	0	0	0	0	0	0	0	0	0	0	0	0	0	1	0	0	0	0	1	0	0	1	0	0	0	0	0	1	0	0	1	0	0	0	0	0
glyS; glycyl-tRNA synthetase beta chain [EC:6.1.1.14] ko00970	1445	261	386	1310	762	464	839	64	30	46	43	36	58	52	158	547	161	39	28	30	527	259	863	663	670	468	512	451	551	620	249	412	262	513	285	293	622	550	180	294
gmhA, lpcA; D-sedoheptulose 7-phosphate isomerase [EC:5.3.1.28] ko00540	204	315	394	273	369	279	369	353	360	400	345	369	284	425	233	300	297	362	292	306	300	126	141	114	175	189	166	221	238	304	208	222	205	169	177	270	337	269	210	325
gmhB; D-glycero-D-manno-heptose 1,7-bisphosphate phosphatase [EC:3.1.3.82 3.1.3.83] ko00540	19	40	67	26	29	35	28	70	79	50	45	58	23	80	40	28	61	57	90	65	86	27	47	29	64	50	36	49	58	64	34	106	77	37	46	55	92	64	79	54
gmhC, hldE, waaE, rfaE; D-beta-D-heptose 7-phosphate kinase / D-beta-D-heptose 1-phosphate adenosyltransferase [EC:2.7.1.167 2.7.7.70] ko00540	23	21	46	12	21	34	19	55	57	60	52	65	17	94	8	16	35	71	41	34	76	35	72	81	115	78	55	112	98	187	127	92	76	78	67	91	63	58	99	97
gmhD, rfaD; ADP-L-glycero-D-manno-heptose 6-epimerase [EC:5.1.3.20] ko00540	23	30	38	17	32	19	15	53	17	93	29	70	19	35	25	11	28	101	20	27	62	29	37	52	68	65	51	93	78	118	53	90	49	54	79	83	82	51	81	88
gnaD; gluconate dehydratase [EC:4.2.1.39] ko00030	0	0	0	0	0	3	0	0	0	0	0	0	0	0	0	0	0	0	0	0	0	0	0	0	0	0	0	0	0	0	0	0	0	0	0	0	0	1	0	0
gpmA, PGAM; 2,3-bisphosphoglycerate-dependent phosphoglycerate mutase [EC:5.4.2.1] ko00260	5004	2884	2507	4803	3627	3211	4321	1843	1796	1960	2182	1864	1670	2586	1921	3131	2321	1885	2064	1998	3200	2129	4899	3902	3969	2826	3430	3308	3809	4842	1972	3125	2565	3415	2363	2769	3423	3341	2256	3067
gpsA; glycerol-3-phosphate dehydrogenase (NAD(P)+) [EC:1.1.1.94] ko00564	1345	878	803	1229	990	911	1150	617	515	688	664	618	366	657	600	808	624	703	518	561	898	564	1174	939	1157	761	913	930	1030	1374	622	889	807	743	822	763	929	891	771	959
gpt; xanthine phosphoribosyltransferase [EC:2.4.2.22] ko00230	0	0	0	0	0	0	0	0	0	0	0	0	0	0	0	0	0	0	0	0	7	2	8	11	42	24	1	22	5	16	9	3	1	4	2	3	9	0	0	1
groEL, HSPD1; chaperonin GroEL ko03018	2155	1639	1525	2139	1565	1871	2315	1381	1309	1971	1641	1507	1310	1884	1324	1797	1530	1352	1288	1561	1652	1018	2023	1665	2009	1418	1686	1614	1917	2550	1236	1795	1551	1669	1607	1469	1474	1641	1640	1897
gshA; glutamate--cysteine ligase [EC:6.3.2.2] ko00480	17	16	18	23	6	49	43	24	8	15	17	9	24	11	24	26	18	18	17	8	181	95	448	217	273	134	150	68	101	70	71	91	88	375	77	99	305	158	151	85
gsiA; glutathione transport system ATP-binding protein ko02010	1	3	11	1	11	8	5	10	1	6	15	3	2	1	8	5	7	3	10	8	6	2	3	7	2	6	9	5	14	11	6	27	3	11	3	6	5	4	8	16
gsiB; glutathione transport system substrate-binding protein ko02010	3	4	13	3	14	10	14	9	6	8	12	15	2	5	5	3	1	9	16	7	13	1	6	6	2	8	5	10	16	10	2	8	10	13	20	20	15	14	7	9
gsiC; glutathione transport system permease protein ko02010	8	12	17	7	10	1	8	10	10	19	13	6	4	7	4	6	9	9	8	8	15	1	4	7	5	6	4	9	23	23	8	16	14	15	11	20	11	19	17	29
gsiD; glutathione transport system permease protein ko02010	7	14	32	9	13	12	16	7	7	16	13	16	8	15	5	2	6	24	15	14	17	4	7	8	10	16	18	15	24	28	13	11	25	16	19	19	14	30	13	32
gsk; inosine kinase [EC:2.7.1.73] ko00230	0	0	0	0	0	0	0	0	0	0	0	0	0	0	0	0	0	0	0	0	0	0	0	0	0	0	0	0	0	0	0	0	0	0	0	0	0	0	0	1
gspC; general secretion pathway protein C ko03070	0	0	0	0	1	0	2	0	0	1	0	2	0	0	0	0	0	0	0	0	0	0	1	0	1	1	0	1	0	1	1	1	1	0	2	1	0	0	2	0
gspD; general secretion pathway protein D ko03070	0	0	2	1	3	0	0	5	0	3	0	0	0	1	0	0	0	0	0	0	20	15	23	34	69	32	15	45	14	43	41	34	12	37	11	30	12	21	36	29
gspE; general secretion pathway protein E ko03070	28	109	36	56	75	75	53	32	24	40	38	50	19	31	29	49	137	54	54	25	95	37	116	127	135	98	70	101	145	140	98	138	103	60	151	119	63	57	149	131
gspF; general secretion pathway protein F ko03070	0	0	0	0	0	0	0	0	0	0	0	0	0	0	0	0	0	0	0	0	9	0	8	11	10	0	4	0	10	4	15	6	8	0	5	2	0	6	24	6
gspG; general secretion pathway protein G ko03070	0	0	0	0	0	0	0	0	0	0	0	0	0	0	0	0	0	0	0	0	17	3	1	19	26	9	18	12	15	26	29	43	15	22	12	25	9	10	22	25
gspJ; general secretion pathway protein J ko03070	2	3	2	4	3	5	5	0	0	0	1	0	0	0	7	2	4	0	0	0	0	0	0	0	0	0	0	0	1	0	0	7	0	0	0	0	1	0	0	3
gspO; general secretion pathway protein O [EC:3.4.23.43 2.1.1.-] ko03070	0	0	0	0	1	1	0	0	0	0	1	1	0	0	0	1	0	0	0	0	0	0	0	0	0	0	0	0	0	0	0	0	0	0	0	0	0	0	0	0
gudB, rocG; glutamate dehydrogenase [EC:1.4.1.2] ko00250	1	1	2	5	3	1	2	3	0	4	2	0	0	0	1	3	0	1	1	0	2	0	1	4	1	1	1	1	1	2	2	0	1	1	2	1	4	2	4	5
gudD; glucarate dehydratase [EC:4.2.1.40] ko00053	9	12	32	9	13	19	18	19	11	30	11	29	14	25	4	8	16	32	26	20	60	14	68	20	81	57	37	55	50	94	66	111	51	82	66	72	78	78	74	108
gyaR; glyoxylate reductase [EC:1.1.1.26] ko00630	2	7	20	5	15	4	9	2	18	4	4	17	6	19	3	9	14	16	11	10	19	34	22	33	23	41	44	44	58	87	13	48	67	29	42	46	36	17	16	28
hbaB, hcrC; 4-hydroxybenzoyl-CoA reductase subunit gamma [EC:1.3.7.9] ko00362	1	1	5	3	4	5	2	0	0	2	1	1	0	0	2	2	2	0	0	1	0	0	0	0	1	0	1	0	1	3	1	1	2	0	1	1	0	5	0	0
hbaC, hcrA; 4-hydroxybenzoyl-CoA reductase subunit alpha [EC:1.3.7.9] ko00362	0	0	0	0	0	1	1	1	0	0	2	2	1	2	0	1	0	1	0	0	0	0	1	0	0	1	0	1	0	0	0	1	0	0	0	0	0	0	0	0
hbaD, hcrB; 4-hydroxybenzoyl-CoA reductase subunit beta [EC:1.3.7.9] ko00362	0	0	0	0	0	0	0	0	0	0	0	0	0	0	0	0	0	0	0	0	0	0	0	0	0	0	0	1	0	0	0	0	0	0	0	0	0	0	0	0
hcaB; 2,3-dihydroxy-2,3-dihydrophenylpropionate dehydrogenase [EC:1.3.1.87] ko00360	0	0	0	0	0	0	0	0	0	0	0	0	0	0	0	0	0	0	0	0	0	0	0	0	0	0	0	0	0	0	0	0	0	0	1	0	0	0	0	0
hcaD; ferredoxin--NAD+ reductase [EC:1.18.1.3] ko00360	1	0	0	0	0	0	0	0	0	0	0	1	0	0	0	0	0	0	1	0	1	1	3	1	0	1	1	0	1	1	0	8	1	0	0	0	0	0	1	2
hcnB; hydrogen cyanide synthase HcnB [EC:1.4.99.5] ko00460	1	1	1	1	0	2	0	1	1	4	0	1	0	0	1	0	0	0	1	0	0	0	0	0	0	0	0	0	0	0	0	0	0	0	0	0	0	0	0	1
hdrA; heterodisulfide reductase subunit A [EC:1.8.98.1] ko00680	68	113	95	93	111	124	122	89	27	63	56	68	22	32	86	140	107	55	53	31	156	69	129	112	172	166	222	273	281	406	153	225	260	161	102	218	124	188	224	247
hdrB; heterodisulfide reductase subunit B [EC:1.8.98.1] ko00680	31	17	15	20	25	32	26	16	6	20	9	20	9	10	19	40	22	15	18	10	43	27	38	29	42	27	40	61	55	139	38	51	50	54	41	60	29	61	80	82
hdrC; heterodisulfide reductase subunit C [EC:1.8.98.1] ko00680	0	0	0	0	0	1	0	0	0	0	0	1	0	0	0	0	0	0	0	0	10	6	12	5	2	7	7	4	12	9	4	10	5	4	2	5	0	5	5	9
hemA; glutamyl-tRNA reductase [EC:1.2.1.70] ko00860	35	72	108	39	58	56	77	75	52	101	75	134	38	89	40	49	51	142	88	67	112	36	64	53	134	96	104	91	142	167	93	103	98	83	101	132	91	86	119	132
hemB, ALAD; porphobilinogen synthase [EC:4.2.1.24] ko00860	202	264	370	197	262	204	276	336	179	358	302	565	155	358	209	134	255	555	364	199	246	117	155	147	283	182	210	259	307	369	164	221	285	213	277	278	260	252	223	332
hemC, HMBS; hydroxymethylbilane synthase [EC:2.5.1.61] ko00860	98	178	257	138	151	162	181	207	158	286	181	338	114	223	150	112	176	360	252	140	184	80	147	102	190	144	134	180	210	241	157	239	210	154	207	198	191	176	161	277
hemD, UROS; uroporphyrinogen-III synthase [EC:4.2.1.75] ko00860	97	119	60	106	72	112	92	105	94	140	121	69	162	112	89	175	112	65	71	145	121	109	245	170	237	93	147	137	98	254	124	111	106	159	181	109	99	93	150	190
hemDX; uroporphyrinogen III methyltransferase / synthase [EC:2.1.1.107 4.2.1.75] ko00860	0	0	0	0	0	0	0	0	0	0	0	0	0	0	0	0	0	0	0	0	0	0	0	0	0	0	0	0	0	0	0	0	0	0	0	0	0	0	0	1
hemE, UROD; uroporphyrinogen decarboxylase [EC:4.1.1.37] ko00860	20	18	38	16	23	31	35	57	23	37	32	60	27	20	23	24	28	67	30	22	93	35	60	81	108	83	51	102	94	159	69	103	94	122	75	98	87	115	113	128
hemG; menaquinone-dependent protoporphyrinogen oxidase [EC:1.3.5.3] ko00860	0	0	0	0	0	0	0	0	0	0	0	0	0	0	0	0	0	0	0	0	0	0	0	0	0	0	1	0	0	0	0	0	0	0	0	3	0	0	0	2
hemH, FECH; ferrochelatase [EC:4.99.1.1] ko00860	10	13	11	19	8	16	13	16	5	18	8	11	9	10	11	17	15	3	3	6	83	34	120	105	119	58	27	46	47	73	59	72	51	105	42	38	108	50	65	56
hemL; glutamate-1-semialdehyde 2,1-aminomutase [EC:5.4.3.8] ko00860	380	738	818	482	639	509	615	577	391	687	640	1057	359	747	466	531	615	1282	732	596	462	209	275	214	425	264	344	337	496	573	303	439	483	300	485	400	435	334	375	526
hemN, hemZ; oxygen-independent coproporphyrinogen III oxidase [EC:1.3.99.22] ko00860	621	998	969	670	956	987	1051	956	950	1186	1142	1126	672	1193	744	737	1032	1117	982	836	952	449	766	670	1008	775	805	905	1079	1346	842	1126	1022	763	949	969	839	789	1095	1256
hemX; uroporphyrin-III C-methyltransferase [EC:2.1.1.107] ko00860	0	0	0	0	0	0	0	0	0	0	0	0	0	0	0	0	0	0	0	0	0	0	0	0	0	0	0	1	0	0	0	0	0	0	0	0	0	0	0	0
hepST; heptaprenyl diphosphate synthase [EC:2.5.1.30] ko00900	1052	250	333	1115	581	360	571	142	68	151	113	128	75	84	148	434	135	158	117	111	481	241	669	471	556	324	323	405	505	497	196	349	230	440	221	282	559	487	167	302
hfq; host factor-I protein ko03018	48	48	48	38	46	78	75	19	62	63	27	76	21	24	32	48	88	35	41	31	50	15	31	53	42	42	44	44	60	82	38	57	65	51	68	68	50	64	74	103
hipO; hippurate hydrolase [EC:3.5.1.32] ko00360	28	47	48	42	31	54	62	64	38	106	47	64	37	48	15	20	35	47	50	30	80	56	67	31	58	79	74	92	99	103	69	86	72	72	49	91	77	84	100	99
hisB; imidazoleglycerol-phosphate dehydratase / histidinol-phosphatase [EC:4.2.1.19 3.1.3.15] ko00340	6	4	7	12	14	4	4	3	3	3	10	8	2	5	3	2	4	8	28	4	53	53	122	109	70	64	72	88	45	137	83	80	55	88	113	30	63	29	72	103
hisC; histidinol-phosphate aminotransferase [EC:2.6.1.9] ko00340	320	587	482	362	456	486	515	562	471	627	591	697	336	673	407	411	543	611	636	443	483	283	400	340	491	411	436	480	596	776	424	617	610	456	607	493	447	433	588	660
hisD; histidinol dehydrogenase [EC:1.1.1.23] ko00340	445	615	737	476	486	602	688	533	419	746	636	616	351	701	455	575	527	731	616	432	692	337	528	445	747	559	497	695	678	961	679	760	830	497	715	721	641	513	792	869
hisE; phosphoribosyl-ATP pyrophosphohydrolase [EC:3.6.1.31] ko00340	29	39	27	30	28	43	36	18	21	19	36	28	19	19	26	52	30	17	21	26	31	28	51	25	32	41	33	36	38	28	31	56	32	20	21	36	15	30	30	56
hisF; cyclase [EC:4.1.3.-] ko00340	337	464	522	337	389	469	506	440	384	537	461	516	240	514	365	441	432	461	423	352	458	258	384	365	440	393	363	461	493	768	411	525	548	355	512	519	442	410	568	643
hisH; glutamine amidotransferase [EC:2.4.2.-] ko00340	197	238	320	207	272	255	330	278	223	314	259	317	137	351	181	215	249	393	251	184	262	117	221	178	284	204	210	306	320	370	232	333	266	227	304	309	289	181	277	367
hisI; phosphoribosyl-AMP cyclohydrolase [EC:3.5.4.19] ko00340	26	44	25	46	35	43	30	24	24	37	39	18	25	25	35	53	28	28	19	22	30	20	32	33	53	42	36	38	42	66	32	58	45	36	47	50	26	35	50	61
hisIE; phosphoribosyl-ATP pyrophosphohydrolase / phosphoribosyl-AMP cyclohydrolase [EC:3.6.1.31 3.5.4.19] ko00340	212	354	409	243	240	316	370	396	302	396	371	413	252	489	300	290	297	420	334	320	305	194	266	291	370	264	260	320	360	513	328	334	432	275	425	350	310	372	371	471
hisJ; histidine transport system substrate-binding protein ko02010	0	0	0	0	0	0	0	0	0	0	0	0	0	0	0	0	0	0	0	0	0	0	0	0	0	0	0	0	1	0	0	0	0	0	0	0	0	0	0	0
hisP; histidine transport system ATP-binding protein [EC:3.6.3.21] ko02010	3	5	4	3	8	6	6	7	8	18	6	1	1	11	3	9	7	5	6	2	2	0	4	2	4	7	4	2	1	5	0	5	6	2	8	2	2	8	5	6
hisZ; ATP phosphoribosyltransferase regulatory subunit ko00340	313	355	405	296	303	338	358	378	345	471	376	472	250	397	324	372	363	536	383	289	349	127	220	122	281	260	218	259	375	390	239	377	382	223	365	358	327	281	409	381
hlyB, cyaB; ATP-binding cassette, subfamily B, bacterial HlyB/CyaB ko02010	31	40	30	30	31	44	48	6	10	3	9	12	2	13	27	46	59	15	9	4	41	27	19	38	52	26	33	24	62	63	37	67	65	46	84	63	11	25	42	42
hlyD, cyaD; hemolysin D ko03070	0	2	2	4	5	6	4	0	0	0	0	0	0	0	1	3	6	0	0	0	1	4	0	4	0	1	0	3	2	7	1	1	0	3	4	0	0	1	1	2
hoxE; bidirectional [NiFe] hydrogenase diaphorase subunit [EC:1.6.5.3] ko00190	0	0	2	0	0	0	0	0	0	0	2	0	0	0	0	0	0	0	1	1	0	0	0	0	0	0	0	0	0	0	0	0	0	0	0	0	0	0	0	0
hoxF; bidirectional [NiFe] hydrogenase diaphorase subunit [EC:1.6.5.3] ko00190	0	0	0	0	0	1	0	0	0	0	1	0	0	0	1	0	0	0	0	0	0	0	0	1	0	0	0	0	0	0	0	0	0	0	0	0	0	0	0	0
hoxU; bidirectional [NiFe] hydrogenase diaphorase subunit [EC:1.6.5.3] ko00190	0	0	0	0	0	0	0	0	0	0	0	0	0	0	0	0	0	0	0	0	0	0	0	0	0	0	0	0	3	0	3	0	1	0	0	0	0	1	1	0
hpaB; 4-hydroxyphenylacetate 3-monooxygenase [EC:1.14.14.9] ko00350	48	79	77	67	82	61	56	87	60	112	72	93	30	97	39	36	73	73	78	48	64	21	33	30	55	35	57	41	81	75	32	58	45	42	47	61	68	56	40	78
hpaE, hpcC; 5-carboxymethyl-2-hydroxymuconic-semialdehyde dehydrogenase [EC:1.2.1.60] ko00350	1	0	2	0	0	1	3	1	1	0	0	1	1	1	1	0	3	0	0	0	0	0	0	0	1	0	0	1	0	3	0	0	0	0	0	1	0	0	0	0
hpaF, hpcD; 5-carboxymethyl-2-hydroxymuconate isomerase [EC:5.3.3.10] ko00350	0	0	1	0	0	0	0	0	0	0	0	0	0	0	0	0	0	0	0	0	0	0	0	0	0	2	0	0	0	0	1	0	0	0	1	0	1	0	1	2
hpaG; 5-oxopent-3-ene-1,2,5-tricarboxylate decarboxylase / 2-hydroxyhepta-2,4-diene-1,7-dioate isomerase [EC:4.1.1.68 5.3.3.-] ko00350	0	0	0	0	0	0	0	0	0	0	0	0	0	0	0	0	1	0	0	0	2	0	0	0	3	1	2	0	5	8	0	5	2	2	2	4	0	1	0	8
hpaH; 2-oxo-hept-3-ene-1,7-dioate hydratase [EC:4.2.1.-] ko00350	0	0	1	1	0	1	1	0	0	0	0	0	0	2	0	0	0	0	1	0	56	38	192	98	69	28	36	5	29	11	9	12	31	120	28	3	86	26	0	34
hpaI; 2,4-dihydroxyhept-2-ene-1,7-dioic acid aldolase [EC:4.1.2.-] ko00350	2	9	18	9	16	8	7	4	3	27	2	17	4	3	7	7	3	10	16	13	5	3	6	2	20	5	6	2	9	7	5	7	8	6	8	14	12	6	9	18
hprA; glycerate dehydrogenase [EC:1.1.1.29] ko00260	206	246	204	147	197	288	198	222	166	314	212	320	119	271	228	240	183	221	273	247	190	111	222	173	235	173	168	187	245	264	211	212	150	208	219	248	192	126	254	289
hprT, hpt, HPRT1; hypoxanthine phosphoribosyltransferase [EC:2.4.2.8] ko00230	1189	821	716	1065	755	843	1034	563	631	497	588	610	469	788	599	702	541	480	523	563	817	476	1155	820	980	719	726	721	851	1065	457	694	664	794	626	701	765	777	536	676
hps-phi; 3-hexulose-6-phosphate synthase / 6-phospho-3-hexuloisomerase [EC:4.1.2.43 5.3.1.27] ko00030	2	3	2	1	3	3	0	1	0	0	0	0	0	0	1	0	0	1	0	1	0	2	1	0	1	1	0	1	3	2	1	1	0	0	2	2	2	1	0	1
hrtA; hemin transport system ATP-binding protein [EC:3.6.3.-] ko02010	2	0	1	0	0	1	0	1	0	5	1	3	0	0	0	0	0	3	0	2	1	0	0	0	1	0	0	0	0	0	1	1	0	0	2	0	2	0	0	2
hrtB; hemin transport system permease protein ko02010	0	0	0	0	0	0	0	0	0	0	0	0	0	0	0	0	0	1	1	0	0	0	0	0	0	0	0	0	0	0	0	0	0	0	1	0	1	0	0	0
hss; homospermidine synthase [EC:2.5.1.44] ko00960	0	0	0	0	0	0	0	0	0	0	0	0	0	0	0	0	0	0	0	0	2	0	0	0	0	0	0	0	0	0	0	0	1	0	0	1	0	0	0	1
htpG, HSP90A; molecular chaperone HtpG ko04151	1345	2092	1733	1477	1539	1934	2030	1736	1375	2113	1934	1851	1712	2084	1527	1773	1708	1659	1855	1743	1481	895	1519	1249	1823	1305	1317	1390	1868	2373	1449	1745	1714	1500	1715	1627	1305	1193	1937	2039
htrB; lipid A biosynthesis lauroyl acyltransferase [EC:2.3.1.-] ko00540	47	112	44	132	76	147	56	63	117	184	109	85	171	143	20	165	109	53	82	149	66	44	128	58	119	39	75	60	58	132	73	68	34	75	88	41	64	34	63	87
hutH, HAL; histidine ammonia-lyase [EC:4.3.1.3] ko00340	544	446	262	428	300	599	508	583	335	842	595	343	811	709	450	646	436	214	358	725	246	188	409	347	424	243	307	332	266	450	238	286	279	321	338	266	191	208	311	412
hutU, UROC1; urocanate hydratase [EC:4.2.1.49] ko00340	365	338	183	374	234	473	421	445	280	600	413	287	647	495	293	519	356	226	330	527	296	207	527	332	469	249	360	305	288	463	247	362	259	377	421	241	231	248	318	471
hxlA; 3-hexulose-6-phosphate synthase [EC:4.1.2.43] ko00030	6	9	2	4	5	12	4	3	0	7	4	4	1	3	5	11	9	5	4	3	2	3	7	3	2	4	8	6	11	5	11	7	14	13	6	11	13	16	13	14
hxlB; 6-phospho-3-hexuloisomerase [EC:5.3.1.27] ko00030	14	7	34	29	17	18	23	22	21	31	20	30	4	26	10	20	10	22	26	12	21	6	19	5	43	20	15	41	46	49	29	46	33	21	28	47	25	49	35	60
hya; hyaluronoglucosaminidase [EC:3.2.1.35] ko00531	120	108	59	121	73	99	134	102	91	158	127	76	163	128	105	175	143	53	39	106	50	41	133	67	117	65	81	53	51	103	46	60	54	79	88	31	59	53	52	85
hydG, zraR; two-component system, NtrC family, response regulator HydG ko02020	7	14	7	7	11	10	5	6	5	10	12	17	5	22	12	13	18	11	4	3	65	16	60	37	32	26	30	60	58	59	17	31	47	35	39	29	34	28	40	46
hydH, zraS; two-component system, NtrC family, sensor histidine kinase HydH [EC:2.7.13.3] ko02020	0	2	0	1	0	3	2	2	0	1	1	1	1	1	6	1	4	0	4	0	19	10	14	9	8	14	22	30	40	15	9	15	18	26	15	15	18	15	33	19
hyuA; N-methylhydantoinase A [EC:3.5.2.14] ko00330	3	5	10	6	6	14	15	19	20	20	10	25	9	26	12	9	6	30	11	9	7	3	10	2	3	0	4	7	20	9	4	10	0	2	4	9	15	5	6	8
hyuB; N-methylhydantoinase B [EC:3.5.2.14] ko00330	3	10	8	2	6	7	7	20	10	17	16	18	12	6	6	6	2	23	12	6	5	1	1	0	2	2	0	0	17	5	6	13	4	5	7	6	13	10	3	6
idi, IDI; isopentenyl-diphosphate delta-isomerase [EC:5.3.3.2] ko00900	346	47	81	317	187	84	165	10	3	1	4	4	9	4	28	134	21	8	0	2	240	102	380	337	249	161	192	162	243	262	36	100	80	229	77	130	233	213	16	66
idsA; geranylgeranyl diphosphate synthase, type I [EC:2.5.1.1 2.5.1.10 2.5.1.29] ko00900	58	36	32	100	33	54	65	39	23	43	39	36	53	48	40	67	39	32	36	37	24	14	35	18	45	21	23	39	32	28	39	46	26	37	46	28	25	17	42	42
ilvC; ketol-acid reductoisomerase [EC:1.1.1.86] ko00290	480	602	718	475	595	552	776	436	563	676	625	778	358	751	378	537	712	901	529	446	489	312	477	403	548	432	398	570	543	1013	445	523	605	493	557	504	456	523	588	769
ilvD; dihydroxy-acid dehydratase [EC:4.2.1.9] ko00290	722	1001	1271	806	927	939	1144	1140	802	1441	1222	1396	629	1331	796	904	893	1473	1075	800	1209	584	1009	815	1302	982	937	1114	1329	2053	998	1416	1268	977	1361	1316	1153	996	1357	1629
impK, ompA, vasF, dotU; type VI secretion system protein ImpK ko03070	1	9	3	4	6	6	10	4	16	1	4	9	1	10	1	16	0	2	4	0	3	6	10	5	28	11	1	13	3	19	9	1	1	3	1	0	8	0	1	0
impL, vasK, icmF; type VI secretion system protein ImpL ko03070	0	0	0	0	0	0	0	0	0	0	0	0	0	0	0	0	0	0	0	0	9	6	10	3	52	34	1	31	1	24	31	0	0	7	2	0	4	1	0	0
iolB; 5-deoxy-glucuronate isomerase [EC:5.3.1.-] ko00562	48	77	110	43	58	74	69	80	53	79	62	44	40	61	29	37	62	40	68	45	40	12	20	20	34	27	45	28	46	54	32	42	39	36	108	63	49	22	42	61
iolC; 5-dehydro-2-deoxygluconokinase [EC:2.7.1.92] ko00562	48	87	78	55	49	89	58	82	95	77	102	62	66	77	46	130	80	63	66	95	47	20	39	43	39	44	44	43	65	70	38	60	52	50	126	75	79	39	45	69
iolD; 3D-(3,5/4)-trihydroxycyclohexane-1,2-dione hydrolase [EC:3.7.1.-] ko00562	195	284	352	218	233	264	238	327	205	325	296	315	127	266	151	292	319	248	321	213	187	91	114	141	145	192	146	157	227	290	92	219	196	179	341	310	239	132	178	262
iolE; inosose dehydratase [EC:4.2.1.44] ko00562	101	146	224	117	159	145	168	271	115	229	172	186	90	152	89	129	199	222	172	138	95	44	48	51	84	84	112	87	127	153	84	138	88	57	143	149	149	61	89	118
iolG; myo-inositol 2-dehydrogenase [EC:1.1.1.18] ko00521	139	177	242	179	172	221	176	286	195	238	249	205	160	240	116	190	166	224	255	149	115	67	90	103	132	137	151	104	204	249	118	168	138	136	189	201	180	144	153	190
iolJ; 6-phospho-5-dehydro-2-deoxy-D-gluconate aldolase [EC:4.1.2.29] ko00562	1	1	2	1	1	0	2	8	0	1	0	0	1	4	3	1	7	4	4	2	3	1	2	6	1	0	2	2	2	3	0	3	0	3	3	2	4	2	2	3
irp1, HMWP1; yersiniabactin nonribosomal peptide/polyketide synthase ko01053	0	1	0	0	0	1	0	0	0	0	3	0	0	0	0	0	0	0	0	0	1	1	0	1	0	0	0	1	1	1	0	1	1	0	0	0	1	2	0	0
irp2, HMWP2; yersiniabactin nonribosomal peptide synthetase ko01053	1	0	0	0	0	0	1	1	0	0	0	2	0	0	0	0	0	1	1	1	2	2	5	3	2	4	5	2	7	6	4	11	13	3	7	9	5	4	7	11
irp5, ybtE; yersiniabactin salicyl-AMP ligase [EC:6.3.2.-] ko01053	0	0	0	0	0	1	1	0	0	0	0	0	0	0	0	1	1	0	0	0	0	0	0	0	0	0	0	1	0	0	0	0	0	0	0	0	0	0	0	0
iscS, NFS1; cysteine desulfurase [EC:2.8.1.7] ko04122	2625	1894	2166	2493	2255	1930	2695	1571	1494	1840	1728	2028	1137	2079	1378	1865	1620	1954	1730	1414	2031	925	1735	1681	1973	1514	1636	1758	2116	2341	1211	1970	1707	1447	1586	1663	1667	1649	1798	2075
ispA; farnesyl diphosphate synthase [EC:2.5.1.1 2.5.1.10] ko00900	12	15	20	22	17	19	25	21	21	16	29	18	6	17	8	9	26	7	24	12	24	19	25	33	76	27	27	56	23	50	42	28	29	22	33	32	19	37	39	37
ispB; octaprenyl-diphosphate synthase [EC:2.5.1.90] ko00900	144	168	61	130	89	153	130	140	119	178	167	106	234	171	103	193	118	40	76	176	146	148	328	240	297	171	197	219	131	435	181	217	164	242	219	186	142	146	230	262
ispD; 2-C-methyl-D-erythritol 4-phosphate cytidylyltransferase [EC:2.7.7.60] ko00900	586	810	936	619	736	731	1131	888	700	1185	988	1050	652	1132	657	860	744	1272	903	870	802	371	678	412	687	621	548	718	834	1001	606	1015	1015	645	931	818	903	636	965	1072
ispDF; 2-C-methyl-D-erythritol 4-phosphate cytidylyltransferase / 2-C-methyl-D-erythritol 2,4-cyclodiphosphate synthase [EC:2.7.7.60 4.6.1.12] ko00900	37	20	29	14	13	19	7	19	31	33	16	11	8	24	30	27	29	10	13	10	38	22	58	52	55	29	42	48	36	47	40	45	38	48	43	37	30	30	45	43
ispE; 4-diphosphocytidyl-2-C-methyl-D-erythritol kinase [EC:2.7.1.148] ko00900	474	563	544	436	424	601	596	666	535	733	634	651	583	823	470	563	549	639	623	573	532	331	667	480	587	473	534	546	643	709	526	659	600	530	639	608	576	451	658	756
ispF; 2-C-methyl-D-erythritol 2,4-cyclodiphosphate synthase [EC:4.6.1.12] ko00900	363	441	444	370	378	500	542	448	478	684	502	455	474	607	393	488	413	454	449	495	419	263	539	390	463	372	375	392	504	650	336	532	414	438	471	458	347	328	588	549
iunH; purine nucleosidase [EC:3.2.2.1] ko00760	1007	186	254	1038	568	315	586	66	52	52	39	36	46	66	86	346	104	52	36	40	401	216	529	421	519	254	330	231	284	366	106	179	116	281	121	96	419	311	61	145
katE, CAT, catB, srpA; catalase [EC:1.11.1.6] ko04146	102	123	63	105	49	160	149	152	24	228	95	94	198	80	122	98	76	88	100	172	138	106	299	209	343	164	120	244	150	339	208	182	147	195	166	133	100	135	188	244
katG; catalase-peroxidase [EC:1.11.1.21] ko00360	0	0	0	0	0	0	0	0	0	0	3	0	0	0	0	0	0	0	0	0	0	0	2	0	0	0	0	0	0	0	0	0	0	0	0	0	0	0	0	4
kauB; 4-guanidinobutyraldehyde dehydrogenase / NAD-dependent aldehyde dehydrogenase [EC:1.2.1.54 1.2.1.-] ko00330	0	0	0	0	0	0	0	0	1	0	0	0	0	0	0	0	0	0	0	0	0	0	1	0	1	0	0	2	0	0	0	0	0	0	0	0	0	0	0	0
kbl, GCAT; glycine C-acetyltransferase [EC:2.3.1.29] ko00260	212	216	145	234	159	219	252	248	231	378	271	243	357	347	194	298	216	157	184	274	201	92	236	188	254	141	224	203	211	244	175	188	192	227	263	181	174	157	267	290
kdgK; 2-dehydro-3-deoxygluconokinase [EC:2.7.1.45] ko00030	829	904	1028	879	883	1081	1088	1250	1218	1405	1500	1339	1040	1576	922	926	878	1087	1188	1128	919	461	697	538	748	797	669	718	1137	1152	771	1066	983	706	952	965	948	827	992	1112
kdpA; K+-transporting ATPase ATPase A chain [EC:3.6.3.12] ko02020	30	24	22	45	20	35	47	40	16	45	12	14	14	24	30	63	33	13	9	15	8	36	25	27	16	37	3	14	0	20	29	10	19	18	4	0	11	0	17	5
kdpB; K+-transporting ATPase ATPase B chain [EC:3.6.3.12] ko02020	56	33	32	65	37	24	43	36	20	29	26	33	42	41	29	58	29	22	16	18	17	42	26	34	23	56	4	28	3	33	51	17	12	24	9	4	20	1	27	11
kdpC; K+-transporting ATPase ATPase C chain [EC:3.6.3.12] ko02020	16	15	6	14	3	8	39	27	10	25	10	16	11	14	8	19	8	5	6	11	2	10	5	4	10	13	3	5	1	5	7	6	5	6	1	3	2	0	2	0
kdpD; two-component system, OmpR family, sensor histidine kinase KdpD [EC:2.7.13.3] ko02020	105	118	196	138	142	109	145	166	119	256	173	265	109	192	96	111	118	192	165	164	137	49	145	54	134	112	100	102	155	145	151	135	101	87	107	105	133	94	152	127
kdpE; two-component system, OmpR family, KDP operon response regulator KdpE ko02020	126	160	245	136	174	164	174	255	178	337	238	297	139	232	93	97	135	244	252	133	188	79	154	57	161	133	151	147	207	195	193	191	125	162	147	175	181	181	206	194
kdsA; 2-dehydro-3-deoxyphosphooctonate aldolase (KDO 8-P synthase) [EC:2.5.1.55] ko00540	253	146	181	218	178	288	236	204	193	298	265	188	343	307	204	307	187	118	205	212	255	181	366	292	343	231	233	275	290	542	257	338	331	291	245	214	224	219	293	365
kdsB; 3-deoxy-manno-octulosonate cytidylyltransferase (CMP-KDO synthetase) [EC:2.7.7.38] ko00540	92	121	99	108	88	112	113	196	64	189	164	72	65	129	95	135	96	82	81	139	219	115	297	219	362	167	181	226	186	365	169	200	199	230	215	174	188	148	243	278
kdsC; 3-deoxy-D-manno-octulosonate 8-phosphate phosphatase (KDO 8-P phosphatase) [EC:3.1.3.45] ko00540	130	132	116	151	104	172	201	153	156	234	202	120	263	216	118	177	170	134	116	206	128	85	183	167	168	156	142	138	115	198	147	134	127	115	178	125	111	93	161	181
kdtA, waaA; 3-deoxy-D-manno-octulosonic-acid transferase [EC:2.4.99.12 2.4.99.13 2.4.99.14 2.4.99.15] ko00540	307	185	94	234	129	270	289	279	177	402	253	160	443	303	233	324	226	145	205	378	175	162	364	253	324	213	229	200	151	344	206	196	170	255	261	190	171	130	245	318
kguK; dehydrogluconokinase [EC:2.7.1.13] ko00030	0	0	0	0	0	0	0	0	0	0	0	0	0	0	0	0	0	0	0	0	0	0	0	0	1	1	0	0	0	0	1	0	0	0	0	0	0	0	1	0
kinA; two-component system, sporulation sensor kinase A [EC:2.7.13.3] ko02020	0	0	4	2	0	0	2	0	0	0	2	0	0	0	0	0	6	0	0	0	0	0	1	0	0	0	0	0	2	0	0	0	0	4	0	0	0	0	1	4
kinB1, kinB; two-component system, NtrC family, sensor histidine kinase KinB [EC:2.7.13.3] ko02020	0	2	2	1	2	2	1	0	0	2	0	0	0	0	2	0	0	2	5	2	1	0	0	0	0	0	1	1	2	0	1	0	1	1	1	2	0	1	0	3
kinB; two-component system, sporulation sensor kinase B [EC:2.7.13.3] ko02020	0	0	0	2	0	0	0	0	0	1	0	0	0	0	0	0	0	0	0	0	1	0	1	0	0	0	0	0	0	1	0	0	1	0	0	0	0	1	0	0
kinC; two-component system, sporulation sensor kinase C [EC:2.7.13.3] ko02020	2	4	3	3	7	1	2	5	0	0	0	6	4	2	0	1	2	2	3	4	2	1	0	0	1	0	0	1	0	1	0	2	3	1	0	0	0	0	0	2
kinE; two-component system, sporulation sensor kinase E [EC:2.7.13.3] ko02020	0	0	0	0	0	0	0	1	0	0	0	0	0	0	0	0	0	0	0	0	0	0	1	0	4	2	2	3	3	22	3	10	9	4	1	4	0	0	5	1
korA; 2-oxoglutarate ferredoxin oxidoreductase subunit alpha [EC:1.2.7.3] ko00020	769	873	523	718	514	963	833	884	610	1335	934	648	1169	1082	588	1012	811	394	570	1033	706	487	1161	944	1140	692	761	712	709	1384	622	772	642	924	1023	735	509	589	878	1158
korB; 2-oxoglutarate ferredoxin oxidoreductase subunit beta [EC:1.2.7.3] ko00020	466	534	376	423	340	718	659	532	367	841	619	412	812	622	447	694	491	282	396	692	427	365	816	636	778	467	564	506	481	892	372	575	494	605	696	486	395	403	580	716
korD; 2-oxoglutarate ferredoxin oxidoreductase subunit delta [EC:1.2.7.3] ko00020	86	68	46	87	64	141	123	89	64	136	111	100	125	106	86	122	92	61	78	76	82	58	99	77	134	90	63	80	70	126	92	74	68	72	109	69	70	61	96	142
korG; 2-oxoglutarate ferredoxin oxidoreductase subunit gamma [EC:1.2.7.3] ko00020	188	218	110	178	117	197	241	190	110	301	186	177	256	242	149	239	212	113	170	242	158	129	296	202	267	174	202	219	184	334	154	197	151	243	203	190	173	148	238	336
lacC; tagatose 6-phosphate kinase [EC:2.7.1.144] ko00052	16	40	25	19	25	26	29	30	9	43	31	36	13	22	22	30	34	50	31	15	63	20	63	28	60	68	31	69	76	72	73	76	78	40	47	70	65	61	59	113
lacD; tagatose 1,6-diphosphate aldolase [EC:4.1.2.40] ko00052	603	100	173	555	333	186	318	8	3	1	4	6	21	4	42	233	48	11	2	1	140	94	171	177	214	162	128	47	60	152	30	21	45	68	18	35	112	122	17	45
lacE, araN; lactose/L-arabinose transport system substrate-binding protein ko02010	66	111	195	104	119	99	106	172	130	144	130	165	48	115	95	76	97	148	123	88	271	92	120	93	234	208	154	211	311	321	181	204	238	126	332	229	297	284	204	183
lacF, araP; lactose/L-arabinose transport system permease protein ko02010	98	125	243	120	156	104	137	212	134	190	190	246	80	187	96	117	149	277	193	127	266	89	110	73	196	171	126	185	257	214	154	187	173	110	278	189	238	195	205	192
lacG, araQ; lactose/L-arabinose transport system permease protein ko02010	62	93	150	122	135	104	141	124	74	150	131	128	49	103	88	97	104	165	115	81	167	57	57	44	151	78	115	128	158	191	114	125	120	99	220	120	185	158	125	134
lacK; lactose/L-arabinose transport system ATP-binding protein ko02010	0	0	0	0	0	0	0	0	0	0	0	0	0	0	0	0	0	0	0	0	0	0	0	0	0	0	0	0	0	0	0	0	0	0	0	0	0	0	1	0
lacZ; beta-galactosidase [EC:3.2.1.23] ko00052	5293	2944	3177	5067	3840	3526	4132	3010	2533	3932	3108	3294	2991	3755	2206	4139	2766	2822	2620	2580	2986	1779	4061	2766	3574	2486	2650	2985	3386	4582	2488	3044	3162	3127	3876	3032	3802	2724	3311	3826
lcyB, crtL1, crtY; lycopene beta-cyclase [EC:5.5.1.19] ko00906	0	0	0	0	0	0	0	0	0	0	0	0	0	2	0	0	0	0	0	0	0	0	0	0	0	0	0	0	0	0	0	0	0	0	0	0	0	0	0	0
ldhA; D-lactate dehydrogenase [EC:1.1.1.28] ko00620	874	353	394	841	585	363	591	270	229	381	238	301	106	311	211	407	206	360	293	233	933	478	1302	837	965	680	825	634	943	1081	449	605	801	818	590	598	956	993	397	621
lepB; signal peptidase I [EC:3.4.21.89] ko03060	1230	1023	876	1193	915	1047	1276	813	735	994	903	820	893	1083	727	1074	860	811	826	803	994	631	1316	881	1181	876	853	998	1133	1419	794	1067	910	1012	1001	854	974	855	1017	1242
leuA; 2-isopropylmalate synthase [EC:2.3.3.13] ko00290	731	938	993	817	830	977	1174	921	743	1277	996	1131	589	1203	754	949	943	1113	856	726	970	488	768	665	983	782	703	954	1124	1654	917	1282	1248	801	1141	1118	982	849	1216	1276
leuB; 3-isopropylmalate dehydrogenase [EC:1.1.1.85] ko00290	468	636	780	468	619	651	873	640	572	777	740	769	349	840	501	653	773	867	624	501	610	334	563	501	711	527	465	647	669	998	556	714	721	528	700	706	578	553	748	824
leuC; 3-isopropylmalate/(R)-2-methylmalate dehydratase large subunit [EC:4.2.1.33 4.2.1.35] ko00290	521	729	780	607	658	785	906	839	748	952	802	921	536	1055	651	766	702	847	747	637	778	399	629	468	758	614	615	773	824	1199	611	1007	837	682	808	799	716	550	857	966
leuD; 3-isopropylmalate/(R)-2-methylmalate dehydratase small subunit [EC:4.2.1.33 4.2.1.35] ko00290	287	279	387	275	301	341	350	283	274	454	400	386	202	398	231	287	321	438	344	181	369	172	242	242	400	295	268	342	430	510	311	394	459	299	411	397	315	227	411	432
liaR; two-component system, NarL family, response regulator LiaR ko02020	6	2	5	6	1	1	9	7	3	1	8	32	5	5	14	8	9	25	9	5	17	3	7	5	14	3	2	21	14	3	6	7	4	2	11	15	6	7	23	25
ligC; 2-hydroxy-4-carboxymuconate semialdehyde hemiacetal dehydrogenase [EC:1.1.1.312] ko00350	0	0	0	0	0	0	0	0	0	0	0	0	0	0	0	0	0	0	0	0	0	1	0	0	0	0	0	0	1	0	0	0	0	0	0	0	0	0	0	0
ligJ; 4-oxalmesaconate hydratase [EC:4.2.1.83] ko00362	0	0	0	0	0	0	0	0	0	0	0	0	0	0	0	0	0	0	0	0	0	0	0	1	0	0	0	0	0	0	0	0	0	0	0	0	0	0	0	0
ligK, galC; 4-hydroxy-4-methyl-2-oxoglutarate aldolase [EC:4.1.3.17] ko00660	0	0	4	1	0	1	0	0	0	0	0	0	0	1	0	2	4	0	0	0	60	52	53	69	66	24	40	45	16	65	5	6	11	5	4	6	22	61	1	6
lipB; lipoyl(octanoyl) transferase [EC:2.3.1.181] ko00785	47	39	31	50	36	50	53	55	42	82	44	29	111	65	47	104	60	23	16	30	37	15	65	54	60	34	53	20	40	24	38	49	36	69	48	41	20	21	46	76
livF; branched-chain amino acid transport system ATP-binding protein ko02010	126	197	298	151	220	196	212	248	191	298	248	238	109	219	118	110	192	237	224	162	255	160	196	160	289	311	287	328	434	618	242	337	412	253	259	341	214	272	349	427
livG; branched-chain amino acid transport system ATP-binding protein ko02010	164	215	273	157	201	223	264	268	158	368	285	368	142	263	141	143	209	285	317	200	292	186	207	222	313	288	276	407	432	676	315	394	523	299	322	377	214	352	394	471
livH; branched-chain amino acid transport system permease protein ko02010	99	154	189	121	120	144	159	165	99	233	164	221	74	170	89	81	144	205	171	124	256	125	170	133	286	250	248	285	309	491	181	341	366	230	229	274	174	198	295	330
livK; branched-chain amino acid transport system substrate-binding protein ko02010	121	157	234	127	156	141	191	234	136	272	184	293	80	157	95	91	187	231	227	155	278	108	176	141	324	229	233	316	328	429	202	276	309	246	234	246	227	230	284	358
livM; branched-chain amino acid transport system permease protein ko02010	96	188	206	96	127	152	149	216	136	260	222	283	88	191	110	79	135	266	216	134	214	130	141	122	286	244	237	355	333	502	233	315	347	237	219	299	181	243	310	386
lon; ATP-dependent Lon protease [EC:3.4.21.53] ko04112	1115	1257	1338	1144	1407	1413	1553	1437	1602	1636	1683	1654	897	1921	1250	1117	1344	1499	1351	1055	1557	917	1602	1308	1944	1581	1466	1699	1808	2734	1519	1647	1840	1466	1833	1652	1455	1443	1918	2079
lplA; lipoate-protein ligase A [EC:2.7.7.63] ko00785	27	35	66	33	28	43	51	56	29	57	39	55	22	34	26	29	62	34	33	28	204	126	295	230	255	172	185	150	157	195	109	141	146	272	151	116	252	222	164	217
lptB; lipopolysaccharide export system ATP-binding protein [EC:3.6.3.-] ko02010	170	156	91	171	108	217	198	164	123	260	125	100	305	178	169	220	144	85	127	221	171	171	338	319	320	200	230	273	188	374	250	236	219	267	271	214	174	137	275	336
lptF; lipopolysaccharide export system permease protein ko02010	0	0	1	0	0	0	0	0	0	0	0	0	0	0	0	0	0	0	0	0	2	2	3	21	15	3	2	4	5	5	14	2	4	1	7	3	4	8	15	4
lptG; lipopolysaccharide export system permease protein ko02010	0	0	0	0	0	0	0	0	0	0	0	0	0	0	0	0	0	0	0	0	3	3	7	15	25	5	4	18	4	14	17	3	8	5	5	8	5	8	23	8
lpxB; lipid-A-disaccharide synthase [EC:2.4.1.182] ko00540	146	274	114	187	96	233	132	229	108	250	263	88	286	244	147	278	108	65	116	279	197	190	400	314	419	220	292	241	168	355	233	249	202	347	292	190	190	163	217	323
lpxC; UDP-3-O-[3-hydroxymyristoyl] N-acetylglucosamine deacetylase [EC:3.5.1.108] ko00540	116	109	47	92	64	139	125	92	65	167	125	66	143	169	114	126	115	50	73	121	144	111	274	222	259	166	189	167	113	310	159	178	129	207	192	142	143	83	190	203
lpxD; UDP-3-O-[3-hydroxymyristoyl] glucosamine N-acyltransferase [EC:2.3.1.191] ko00540	236	212	119	186	123	303	200	254	115	325	132	95	371	223	165	242	205	104	153	300	217	170	354	308	385	193	276	228	203	421	199	200	225	274	355	212	153	182	240	381
lpxH; UDP-2,3-diacylglucosamine hydrolase [EC:3.6.1.54] ko00540	55	48	20	46	36	64	71	60	42	83	55	36	77	99	36	76	52	31	30	88	74	58	126	113	117	50	75	49	51	114	57	69	59	79	96	54	90	35	79	92
lpxK; tetraacyldisaccharide 4'-kinase [EC:2.7.1.130] ko00540	112	102	40	128	49	146	111	152	74	227	94	77	166	147	109	155	116	52	85	134	113	101	300	234	285	125	147	165	113	262	150	176	136	170	149	116	133	112	166	190
lrgA; holin-like protein ko02020	2	0	0	0	0	0	0	0	0	0	0	0	0	0	0	0	0	2	0	0	15	14	40	21	17	7	16	0	6	9	1	6	6	35	5	4	20	19	1	7
lrgB; holin-like protein LrgB ko02020	0	0	0	1	0	0	0	0	0	0	0	0	0	0	0	1	0	5	0	0	28	12	54	28	33	12	22	1	10	13	2	7	12	44	9	8	28	16	1	10
lspA; signal peptidase II [EC:3.4.23.36] ko03060	362	359	401	424	335	335	448	289	204	345	272	306	260	287	237	271	283	435	345	278	435	274	518	456	540	401	362	465	520	791	340	459	479	481	417	458	402	436	532	545
lsrA, ego; AI-2 transport system ATP-binding protein ko02010	18	30	27	20	26	24	29	29	17	52	44	26	11	40	14	17	25	30	39	12	11	0	4	3	8	4	11	5	12	17	1	7	14	9	6	12	12	2	13	21
lsrB; AI-2 transport system substrate-binding protein ko02010	5	5	3	3	2	0	8	5	1	3	3	5	1	4	3	3	5	6	7	2	3	2	1	0	0	1	2	1	3	0	0	1	2	2	1	4	3	1	1	2
lsrC; AI-2 transport system permease protein ko02010	7	18	21	17	18	14	17	26	13	35	21	20	12	12	9	13	18	42	17	7	1	1	5	1	3	2	0	1	6	6	1	4	6	3	4	4	10	1	6	6
lsrD; AI-2 transport system permease protein ko02010	4	3	5	2	9	5	7	5	15	19	3	9	1	10	5	1	10	9	8	4	6	1	0	0	2	0	4	1	4	3	0	1	5	1	0	2	2	2	3	2
ltaE; threonine aldolase [EC:4.1.2.5] ko00260	147	213	248	182	180	208	249	250	174	271	183	262	116	181	136	136	194	232	206	134	317	142	264	175	341	258	224	415	320	417	331	307	325	242	299	352	267	333	398	437
luxO; two-component system, repressor protein LuxO ko02020	0	0	0	0	0	0	0	0	0	0	0	0	0	0	0	1	0	0	0	0	0	0	0	0	1	0	0	0	0	0	0	0	0	0	0	0	0	0	0	0
luxQ; two-component system, autoinducer 2 sensor kinase/phosphatase LuxQ [EC:2.7.13.3 3.1.3.-] ko02020	0	0	0	0	0	0	0	0	0	0	0	0	0	0	0	0	0	0	0	0	1	0	0	1	0	2	1	0	2	0	4	2	2	0	1	0	2	1	2	1
luxS; S-ribosylhomocysteine lyase [EC:4.4.1.21] ko05111	544	275	310	475	376	317	475	302	308	355	353	336	282	359	252	415	282	250	270	278	240	146	304	234	283	231	208	258	310	383	244	258	282	253	322	271	297	222	320	301
lysA; diaminopimelate decarboxylase [EC:4.1.1.20] ko00300	784	871	815	732	748	961	919	945	885	1180	1037	964	948	1157	773	1019	818	979	888	911	870	527	1131	812	1101	728	803	953	1052	1451	741	1116	927	960	928	897	948	949	962	1129
lysAC; bifunctional diaminopimelate decarboxylase / aspartate kinase [EC:4.1.1.20 2.7.2.4] ko00260	0	0	0	0	0	0	0	0	0	0	0	0	0	0	0	0	0	0	0	0	0	0	0	0	0	0	0	0	0	0	0	1	0	0	1	0	0	0	0	0
lysJ; acetylornithine/LysW-gamma-L-lysine aminotransferase [EC:2.6.1.11 2.6.1.-] ko00300	0	0	0	0	0	0	0	0	0	0	0	0	0	0	0	0	0	0	0	0	0	1	0	0	0	0	0	0	0	0	0	0	0	0	0	1	0	0	1	0
lysJ; acetylornithine/acetyl-lysine aminotransferase [EC:2.6.1.11 2.6.1.-] ko00330	25	29	46	19	34	34	50	38	35	72	52	65	18	35	23	19	28	33	52	27	111	58	125	74	88	127	101	126	201	166	69	115	98	105	65	101	137	128	67	86
lysK; lysyl-tRNA synthetase, class I [EC:6.1.1.6] ko00970	15	17	30	14	32	41	30	62	47	97	57	46	23	71	13	12	21	53	47	18	44	40	26	68	25	35	76	78	52	179	48	66	78	36	25	61	34	43	75	68
lytS; two-component system, LytT family, sensor histidine kinase LytS [EC:2.7.13.3] ko02020	34	28	33	67	29	49	54	33	21	42	30	37	26	45	37	73	39	24	22	19	81	40	157	105	91	47	50	62	81	60	32	56	73	129	42	26	100	66	44	42
lytT, lytR; two-component system, LytT family, response regulator LytT ko02020	7	10	31	10	25	12	11	14	4	17	11	8	7	9	15	19	19	36	9	8	23	18	73	26	44	22	16	9	25	29	6	20	20	48	18	9	47	31	5	16
lyxK; L-xylulokinase [EC:2.7.1.53] ko00040	10	19	33	16	19	27	42	41	17	26	26	44	16	31	14	22	14	31	20	17	18	5	22	17	29	7	29	21	46	25	21	26	23	17	21	27	32	24	24	31
macB; macrolide transport system ATP-binding/permease protein [EC:3.6.3.-] ko02010	54	84	61	90	65	73	91	66	142	120	93	124	28	96	55	48	56	70	82	74	118	58	102	69	114	100	84	78	91	139	56	88	94	56	68	80	87	87	89	88
maeN; malate:Na+ symporter ko02020	0	0	0	0	0	0	0	0	0	0	0	0	0	0	0	0	0	0	0	0	0	0	0	0	0	0	0	0	0	0	0	1	0	2	1	1	1	0	0	0
malE; maltose/maltodextrin transport system substrate-binding protein ko02030	1092	543	836	1175	971	687	936	515	692	525	602	588	329	811	477	624	472	561	479	496	654	414	674	507	595	524	627	563	795	942	361	631	555	468	494	545	752	647	336	516
malF; maltose/maltodextrin transport system permease protein ko02010	998	485	686	986	903	686	715	462	517	378	510	445	279	549	472	538	434	340	439	410	779	370	765	577	571	635	663	618	938	1028	344	668	626	557	608	590	762	715	388	610
malG; maltose/maltodextrin transport system permease protein ko02010	762	385	456	707	505	439	575	326	348	233	377	360	128	456	268	392	286	208	299	274	546	246	497	393	412	407	455	462	597	666	267	350	313	267	331	299	459	381	255	351
malK; maltose/maltodextrin transport system ATP-binding protein [EC:3.6.3.19] ko02010	3	1	2	1	1	1	2	2	3	1	5	0	0	5	4	1	3	1	1	1	1	0	4	4	3	6	6	3	2	4	1	2	3	2	6	1	3	5	5	6
malQ; 4-alpha-glucanotransferase [EC:2.4.1.25] ko00500	1215	1626	1485	1221	1433	1616	1898	1756	1609	1958	1950	1754	1434	2179	1348	1653	1474	1566	1500	1601	1260	774	1183	991	1328	1040	1161	1213	1333	1907	1099	1348	1394	1110	1380	1215	1097	1045	1434	1708
malR; two-component system, CitB family, response regulator MalR ko02020	0	1	0	1	0	0	0	0	1	0	0	0	1	0	1	0	0	0	0	0	0	0	1	0	0	0	0	0	0	0	0	0	0	0	0	0	1	0	0	1
manC, cpsB; mannose-1-phosphate guanylyltransferase [EC:2.7.7.13] ko00051	273	409	283	337	238	390	421	438	357	592	424	375	409	479	281	402	339	284	361	503	340	221	663	431	510	373	407	364	374	746	336	441	372	472	466	417	250	352	449	516
manS; two-component system, OmpR family, manganese sensing sensor histidine kinase [EC:2.7.13.3] ko02020	0	0	0	2	2	1	0	0	0	1	1	2	0	0	0	0	1	0	0	2	1	1	1	2	0	1	0	3	0	2	1	1	3	1	3	0	0	0	0	2
mbtB; mycobactin phenyloxazoline synthetase ko01053	0	0	0	0	0	0	0	0	0	0	0	0	4	0	0	0	0	0	0	0	2	1	4	4	0	1	0	1	0	2	1	2	3	1	1	0	0	0	1	2
mbtC; mycobactin polyketide synthetase MbtC ko01053	0	0	0	0	0	0	0	0	0	0	0	0	0	0	0	0	0	0	0	0	0	0	0	0	0	0	0	0	0	2	0	0	0	0	0	0	0	0	0	0
mbtE; mycobactin peptide synthetase MbtE ko01053	0	0	3	0	1	0	0	0	0	0	0	0	0	0	0	0	0	1	0	0	0	3	3	4	5	2	2	4	1	5	0	4	7	2	0	1	0	1	2	6
mbtF; mycobactin peptide synthetase MbtF ko01053	0	0	0	0	0	0	0	0	0	0	0	0	0	0	0	0	0	0	0	0	0	0	0	0	0	0	0	0	0	0	0	0	0	0	0	1	1	0	0	0
mcd; (2S)-methylsuccinyl-CoA dehydrogenase ko00630	0	0	0	0	0	0	0	0	0	0	0	0	0	0	0	0	0	0	0	0	0	0	0	0	0	0	0	0	1	0	0	0	0	0	0	0	0	0	0	0
mch; methenyltetrahydromethanopterin cyclohydrolase [EC:3.5.4.27] ko00680	0	0	0	0	0	0	0	0	0	0	0	0	0	0	0	0	0	0	0	0	0	0	0	0	0	0	0	0	0	0	0	0	0	0	0	0	0	0	0	1
mcl2; (3S)-malyl-CoA thioesterase ko00630	0	0	0	0	0	0	0	0	0	0	0	0	0	0	0	1	0	0	0	0	0	0	0	0	0	0	0	0	0	0	0	0	0	0	0	0	0	0	0	0
mcp; methyl-accepting chemotaxis protein ko02030	2318	3966	5960	2763	4114	3302	4048	4132	3621	5541	4844	6076	2433	4717	2832	2433	3678	8327	4819	3599	4898	1942	2308	1781	4112	3359	2257	3378	4872	4955	3396	4251	4807	2404	4339	4335	4534	2965	4058	4577
mdcH; malonate decarboxylase epsilon subunit [EC:2.3.1.39] ko00061	0	0	0	0	0	0	0	0	0	0	0	0	0	0	0	0	0	0	0	0	86	28	76	83	80	47	81	22	18	57	2	3	8	4	6	9	17	40	0	14
mdh; malate dehydrogenase [EC:1.1.1.37] ko00020	470	431	240	416	266	505	551	483	354	795	506	328	892	609	421	688	406	258	352	728	353	265	685	495	544	341	369	413	261	682	322	392	307	482	397	285	187	279	362	553
mdlC; benzoylformate decarboxylase [EC:4.1.1.7] ko00627	4	13	35	10	14	8	7	21	18	35	14	12	10	16	5	4	10	41	2	11	6	0	1	6	7	2	0	1	4	2	10	8	7	4	0	0	14	0	37	12
mdtA; putative multidrug efflux transporter MdtA ko02020	0	0	0	1	0	0	0	0	0	0	0	0	0	0	0	0	0	0	0	0	11	4	7	3	4	2	20	23	21	20	9	10	13	13	2	15	4	13	8	14
mdtB; RND superfamily, multidrug transport protein MdtB ko02020	0	0	0	0	0	0	0	0	0	0	0	0	0	0	0	0	0	0	0	0	37	4	32	9	7	30	29	46	61	39	10	38	34	44	6	4	4	18	39	34
mdtC; RND superfamily, multidrug transport protein MdtC ko02020	0	0	0	0	0	0	0	0	0	0	0	0	0	0	0	0	0	0	0	0	25	1	43	8	4	18	35	39	57	52	23	24	26	31	4	24	7	18	21	37
mecA; penicillin-binding protein 2 prime ko00312	1	0	0	0	0	3	0	1	0	1	0	0	0	0	0	0	2	1	0	0	0	0	0	0	0	0	0	0	0	0	0	0	0	0	0	0	0	0	0	0
mecR1; methicillin resistance protein ko00312	13	25	18	14	26	32	23	13	16	18	44	46	9	34	5	24	38	58	31	20	22	9	10	3	12	10	9	7	7	25	23	15	12	20	16	23	22	5	16	20
melA; alpha-galactosidase [EC:3.2.1.22] ko00052	225	289	517	294	384	297	286	521	436	539	592	565	231	663	297	202	270	512	517	338	238	123	181	105	221	145	249	219	482	336	245	430	361	254	423	485	404	319	340	456
menA; 1,4-dihydroxy-2-naphthoate octaprenyltransferase [EC:2.5.1.74 2.5.1.-] ko00130	1376	326	468	1281	832	595	897	206	125	270	165	35	292	77	181	788	171	103	88	183	538	292	837	685	704	459	599	425	518	680	175	379	229	541	257	210	557	524	178	329
menB; naphthoate synthase [EC:4.1.3.36] ko00130	192	219	110	283	115	276	307	282	169	345	210	171	330	259	211	296	228	93	155	231	165	162	375	273	341	178	217	200	147	294	204	177	149	293	178	179	197	159	214	261
menC; O-succinylbenzoate synthase [EC:4.2.1.113] ko00130	51	40	27	65	27	67	63	35	19	44	24	31	59	34	46	67	28	17	15	17	95	67	190	119	111	47	72	49	54	74	26	60	68	188	63	36	116	86	45	80
menD; 2-succinyl-5-enolpyruvyl-6-hydroxy-3-cyclohexene-1-carboxylate synthase [EC:2.2.1.9] ko00130	202	259	103	230	121	241	263	178	97	421	183	123	454	198	234	256	159	115	125	353	147	146	317	218	281	183	186	204	151	263	175	219	202	242	241	189	172	160	217	285
menE; O-succinylbenzoic acid--CoA ligase [EC:6.2.1.26] ko00130	52	57	36	43	29	93	90	42	10	99	62	28	136	36	81	36	29	61	46	57	106	79	196	140	152	82	100	61	65	126	54	97	65	185	119	69	137	105	83	108
menF; menaquinone-specific isochorismate synthase [EC:5.4.4.2] ko00130	17	14	16	29	16	21	33	21	6	15	19	12	16	23	17	28	17	7	6	7	7	4	7	1	14	2	5	4	5	0	4	7	4	11	7	9	7	3	6	13
menH; 2-succinyl-6-hydroxy-2,4-cyclohexadiene-1-carboxylate synthase [EC:4.2.99.20] ko00130	0	2	2	8	1	4	2	4	0	1	0	0	2	0	5	4	10	0	0	1	1	0	0	1	2	0	0	1	0	0	0	0	0	0	0	0	0	1	0	0
metA; homoserine O-succinyltransferase [EC:2.3.1.46] ko00270	491	567	603	426	567	639	754	633	647	698	760	823	345	868	502	577	558	690	601	488	598	278	517	441	657	453	454	534	631	877	494	532	615	521	579	607	578	520	633	702
metC; cystathionine beta-lyase [EC:4.4.1.8] ko00270	7	36	39	26	24	12	38	32	21	54	37	42	21	42	26	29	31	51	44	19	164	84	208	110	238	119	106	98	150	114	85	88	113	172	145	135	215	140	92	130
metL; bifunctional aspartokinase / homoserine dehydrogenase 2 [EC:2.7.2.4 1.1.1.3] ko00260	0	0	0	0	0	0	0	0	0	0	0	0	0	0	0	0	0	0	0	0	0	0	1	0	0	0	0	0	0	0	0	0	0	0	0	0	0	0	0	0
metZ; O-succinylhomoserine sulfhydrylase [EC:2.5.1.-] ko00270	1	1	0	0	0	0	1	1	0	0	0	1	1	0	0	1	0	2	1	1	1	0	0	0	0	0	1	1	1	0	0	0	2	0	0	2	0	2	0	0
mglA; methyl-galactoside transport system ATP-binding protein [EC:3.6.3.17] ko02010	253	357	603	253	373	303	416	440	380	627	442	636	158	478	211	265	393	735	450	312	308	172	168	124	243	187	259	247	354	503	246	390	449	242	298	339	311	254	387	405
mglB; methyl-galactoside transport system substrate-binding protein ko02030	156	272	435	160	280	200	261	233	253	368	274	410	142	344	153	164	258	624	311	261	230	105	125	98	156	126	231	213	237	408	168	268	338	181	240	257	204	171	222	316
mglC; methyl-galactoside transport system permease protein ko02010	150	250	377	160	256	239	306	236	253	345	249	401	125	360	112	160	266	489	275	194	250	93	115	95	149	123	177	207	267	362	181	252	317	149	218	224	198	160	237	278
mhpB; 2,3-dihydroxyphenylpropionate 1,2-dioxygenase [EC:1.13.11.16] ko00360	0	0	0	0	0	0	0	0	0	0	0	0	0	0	0	0	0	0	0	0	0	0	0	0	0	0	0	0	0	0	0	0	0	0	0	0	0	0	0	1
mhpC; 2-hydroxy-6-ketonona-2,4-dienedioic acid hydrolase [EC:3.7.1.-] ko00360	0	0	0	0	0	0	0	0	0	0	0	0	0	0	0	0	0	0	0	0	0	0	0	0	0	0	0	0	0	0	0	0	0	0	0	0	0	0	0	1
mhpD; 2-keto-4-pentenoate hydratase [EC:4.2.1.80] ko00360	0	0	0	0	0	0	0	0	0	0	0	1	0	1	0	0	0	0	0	2	0	0	1	0	0	0	0	0	1	0	1	0	0	0	2	1	0	2	0	0
mhpF; acetaldehyde dehydrogenase [EC:1.2.1.10] ko00620	2	2	29	4	5	17	14	26	9	27	32	52	11	29	5	9	11	36	37	20	1	4	17	3	30	5	12	10	16	22	25	25	12	17	31	29	18	59	7	30
miaA, TRIT1; tRNA dimethylallyltransferase [EC:2.5.1.75] ko00908	1190	943	676	1172	977	969	1137	705	545	969	873	579	818	952	762	1101	792	514	573	957	892	611	1390	1003	1208	798	836	961	887	1464	699	978	792	997	850	718	781	801	911	1130
mmdA; methylmalonyl-CoA decarboxylase alpha chain [EC:4.1.1.41] ko00640	42	55	28	62	33	45	35	26	33	56	54	38	69	53	43	59	70	17	42	41	10	14	19	23	36	38	35	24	36	31	13	36	26	33	25	25	21	17	26	26
mmdB; methylmalonyl-CoA decarboxylase beta chain [EC:4.1.1.41] ko00640	76	40	46	50	48	99	85	34	30	71	40	46	38	53	77	83	36	44	76	104	61	55	201	107	107	85	75	105	74	125	63	64	70	100	113	81	51	59	81	135
mmsA, iolA, ALDH6A1; malonate-semialdehyde dehydrogenase (acetylating) / methylmalonate-semialdehyde dehydrogenase [EC:1.2.1.18 1.2.1.27] ko00280	97	140	98	95	93	134	103	175	186	153	135	188	79	168	94	214	127	122	125	135	32	25	56	36	91	66	56	62	52	83	63	58	82	40	40	47	46	36	70	90
mnmA, trmU, TRMU; tRNA-specific 2-thiouridylase [EC:2.8.1.-] ko04122	1478	1182	843	1416	1161	1191	1434	901	853	921	1173	847	667	1147	888	1110	922	841	1004	907	1046	526	1256	931	1255	873	960	948	1050	1458	721	1014	980	959	938	912	870	897	934	1118
mntA; manganese transport system ATP-binding protein ko02010	0	0	0	0	0	0	0	1	0	0	0	1	0	0	1	1	0	0	0	0	1	0	0	0	0	0	0	0	1	0	0	0	0	0	0	0	0	0	0	0
moaC; molybdenum cofactor biosynthesis protein C ko04122	58	69	91	82	81	55	59	116	45	99	97	122	60	86	54	70	71	81	76	64	90	46	82	62	76	99	83	112	124	160	75	124	68	99	73	142	92	118	114	121
moaD; molybdopterin synthase sulfur carrier subunit ko04122	0	0	0	0	1	0	0	0	0	0	1	0	0	0	0	0	0	1	0	0	14	4	11	18	20	24	3	14	5	9	11	3	4	20	6	1	19	12	3	7
modA; molybdate transport system substrate-binding protein ko02010	42	69	71	60	40	46	78	58	21	59	40	46	25	51	39	38	60	48	23	28	59	24	45	44	68	75	50	50	76	73	42	67	67	48	53	86	43	52	75	85
modB; molybdate transport system permease protein ko02010	45	61	86	66	63	62	58	83	42	85	48	89	26	69	38	39	71	76	59	47	68	29	47	43	109	123	56	77	108	103	71	95	73	65	73	102	79	79	81	129
modC; molybdate transport system ATP-binding protein [EC:3.6.3.29] ko02010	10	19	29	18	25	15	28	17	24	20	16	19	6	22	16	14	17	23	9	10	38	16	17	29	74	42	20	34	38	58	40	45	43	42	34	46	24	21	55	41
modF; molybdate transport system ATP-binding protein ko02010	0	0	1	1	2	0	0	2	0	0	1	1	0	0	1	0	3	1	0	1	45	50	101	77	64	49	68	66	44	151	58	59	59	54	103	52	60	27	79	79
mogA; molybdopterin adenylyltransferase [EC:2.7.7.75] ko04122	0	4	5	10	8	4	6	4	4	4	4	4	1	4	0	0	4	2	4	1	17	4	10	17	54	28	13	40	14	27	28	5	15	6	16	10	9	6	22	14
motA; chemotaxis protein MotA ko02030	205	248	418	202	292	239	270	341	261	420	410	430	201	405	199	170	275	502	375	270	382	145	220	187	313	275	229	358	426	535	292	349	461	247	344	424	354	309	451	393
motB; chemotaxis protein MotB ko02030	323	423	510	306	358	391	434	478	399	606	510	599	418	593	280	407	390	524	488	435	426	215	331	256	449	346	319	423	488	662	359	460	591	333	516	503	395	433	437	518
mpa; proteasome-associated ATPase ko03050	0	0	0	0	0	0	0	0	0	0	0	0	0	0	0	0	0	0	0	0	0	0	0	3	0	5	1	1	0	1	2	3	2	1	2	1	0	3	2	1
mprA; two-component system, OmpR family, response regulator MprA ko02020	10	13	24	20	11	17	11	11	41	29	19	19	16	37	5	25	14	14	20	18	20	2	18	4	14	12	8	11	16	11	7	25	12	9	22	21	14	16	22	28
mprB; two-component system, OmpR family, sensor histidine kinase MprB [EC:2.7.13.3] ko02020	6	5	4	13	16	10	12	12	3	13	1	22	3	6	12	8	9	18	17	3	6	1	1	8	5	7	2	5	10	7	4	9	8	13	11	15	8	6	22	14
mprF, fmtC; phosphatidylglycerol lysyltransferase [EC:2.3.2.3] ko05150	14	10	13	30	8	19	22	17	10	30	20	17	36	26	12	32	16	10	9	18	151	83	268	179	232	113	82	37	50	49	42	61	63	203	55	29	273	115	54	56
mqo; malate dehydrogenase (quinone) [EC:1.1.5.4] ko00620	2	0	5	0	0	0	0	0	0	0	0	2	1	0	0	0	0	2	0	0	15	9	18	28	101	37	12	68	13	60	54	7	12	17	9	9	15	8	29	16
mraY; phospho-N-acetylmuramoyl-pentapeptide-transferase [EC:2.7.8.13] ko00550	1411	1244	863	1283	1033	1141	1422	1104	810	1211	1056	756	1112	1099	752	1400	1105	645	840	1021	1011	552	1251	1012	1180	881	963	875	961	1541	757	1017	938	953	993	837	780	878	1009	1258
mrcA; penicillin-binding protein 1A [EC:2.4.1.- 3.4.-.-] ko00550	1795	1386	1256	1722	1361	1487	1843	1482	1083	1690	1243	1402	1257	1671	1178	1455	1309	1245	1166	1355	1520	924	2060	1513	1683	1303	1461	1454	1946	2289	1156	1686	1552	1631	1633	1502	1685	1473	1356	1754
mrcB; penicillin-binding protein 1B [EC:2.4.1.129 3.4.-.-] ko00550	5	5	10	6	2	10	7	7	0	7	7	8	2	2	4	7	6	2	6	2	10	1	8	5	4	6	6	3	6	22	1	8	12	10	8	8	8	6	10	7
mrdA; penicillin-binding protein 2 ko00550	754	946	925	740	761	987	1075	1010	856	1392	1138	1031	930	1258	751	879	888	1153	954	995	1057	592	1002	794	1146	754	856	992	1141	1549	836	1157	1161	905	1228	1080	933	777	1096	1409
msbA; ATP-binding cassette, subfamily B, bacterial MsbA [EC:3.6.3.-] ko02010	531	799	746	565	737	781	780	731	590	951	918	902	739	984	612	581	679	865	902	758	774	409	778	686	912	684	663	730	813	1086	684	849	681	670	980	875	760	591	794	1053
mshA; MSHA pilin protein MshA ko05111	0	0	1	1	1	2	3	0	0	0	1	0	1	0	0	0	0	0	0	0	0	0	0	0	0	0	2	0	2	0	1	0	0	1	0	1	0	0	0	0
msmE; multiple sugar transport system substrate-binding protein ko02010	195	240	463	203	314	280	374	356	338	450	381	506	211	425	240	246	267	625	343	255	710	357	536	461	599	450	536	417	438	629	255	322	377	193	318	331	404	481	274	387
msmF; multiple sugar transport system permease protein ko02010	218	291	456	251	346	273	368	410	327	560	437	460	177	509	196	255	314	739	438	253	636	321	484	362	537	404	387	435	399	592	276	329	406	217	276	347	465	468	276	483
msmG; multiple sugar transport system permease protein ko02010	128	181	318	153	206	209	230	300	232	363	288	350	134	281	147	171	187	425	294	161	635	287	500	351	568	369	419	306	293	523	195	302	322	154	230	242	314	489	244	325
msmX, msmK; maltose/maltodextrin transport system ATP-binding protein ko02010	1836	1934	2104	2252	2622	2228	2356	1988	3086	1619	2948	2120	1129	3141	2060	1711	1478	1729	2229	2128	1898	970	1601	1299	1738	1339	1827	1367	1931	2206	850	1508	1375	1107	1245	1437	1381	1704	1190	1634
mtaB; methanol---5-hydroxybenzimidazolylcobamide Co-methyltransferase [EC:2.1.1.90] ko00680	0	0	0	0	0	0	1	0	0	0	0	0	0	0	0	0	0	0	0	0	0	0	0	0	0	0	1	0	0	0	0	0	0	0	0	0	1	1	3	0
mtaC; methanol corrinoid protein ko00680	0	0	1	0	0	1	0	0	0	0	0	0	0	0	0	1	0	1	0	0	0	0	1	0	3	0	0	0	0	0	0	0	0	0	2	0	0	0	0	0
mtgA; monofunctional biosynthetic peptidoglycan transglycosylase [EC:2.4.1.-] ko00550	0	10	0	0	0	0	0	0	0	0	0	0	0	0	0	0	0	0	10	0	13	8	26	21	30	11	15	5	5	20	9	7	6	9	22	5	36	1	16	13
mtkB; malate-CoA ligase subunit alpha [EC:6.2.1.9] ko00630	0	0	0	1	0	0	0	0	0	1	0	2	0	0	0	1	0	0	0	0	0	0	0	0	0	0	0	0	0	0	0	0	0	0	1	0	1	0	1	0
mtlD; mannitol-1-phosphate 5-dehydrogenase [EC:1.1.1.17] ko00051	27	37	54	19	29	32	41	71	36	62	46	117	14	64	26	12	44	68	61	41	177	121	519	324	310	246	237	364	463	484	86	363	225	356	230	285	446	435	91	214
mtnA; methylthioribose-1-phosphate isomerase [EC:5.3.1.23] ko00270	164	229	289	170	181	216	261	307	185	379	267	276	166	277	161	201	192	292	245	275	268	121	214	137	275	185	226	309	383	508	193	383	415	234	323	277	186	242	334	426
mtnB; methylthioribulose-1-phosphate dehydratase [EC:4.2.1.109] ko00270	0	4	0	0	0	0	0	1	0	1	0	0	0	0	0	0	0	0	1	0	1	0	0	0	0	0	0	1	1	1	1	0	0	0	0	0	1	0	0	0
mtnE, mtnV; aminotransferase [EC:2.6.1.-] ko00270	0	0	0	0	0	0	2	0	0	0	0	0	1	1	0	0	2	0	0	0	51	14	117	60	34	44	18	6	14	2	10	9	19	66	19	8	59	18	5	12
mtnK; 5-methylthioribose kinase [EC:2.7.1.100] ko00270	16	31	29	21	6	20	29	48	7	58	39	52	16	18	25	11	43	97	35	32	8	2	7	0	3	3	5	5	14	19	3	12	13	8	9	8	13	4	3	6
mtnN, mtn, pfs; S-adenosylhomocysteine/5'-methylthioadenosine nucleosidase [EC:3.2.2.9] ko00270	625	418	389	531	480	347	471	362	241	403	406	464	230	344	207	325	289	324	299	293	433	206	544	375	459	348	339	373	443	554	303	413	320	318	341	352	403	376	331	326
mtnW; 2,3-diketo-5-methylthiopentyl-1-phosphate enolase [EC:5.3.2.5] ko00270	0	2	1	4	1	1	10	2	3	4	0	1	1	1	2	1	2	9	6	4	5	0	2	2	5	3	5	2	5	4	1	0	5	3	6	5	1	8	0	5
mtnX; 2-hydroxy-3-keto-5-methylthiopentenyl-1-phosphate phosphatase [EC:3.1.3.87] ko00270	0	0	0	0	0	0	0	0	0	0	0	0	0	0	0	0	0	0	0	0	1	0	0	0	0	0	0	0	0	0	0	0	0	0	0	0	0	0	0	0
mtrA; two-component system, OmpR family, response regulator MtrA ko02020	5	4	8	12	5	10	15	6	11	6	3	6	2	12	2	5	7	9	8	2	5	6	17	6	12	5	7	6	16	13	5	10	6	11	5	7	8	9	5	16
mtrB; two-component system, OmpR family, sensor histidine kinase MtrB [EC:2.7.13.3] ko02020	5	3	12	7	5	6	5	0	0	6	5	9	0	2	6	1	7	5	10	5	4	0	4	2	1	2	3	3	2	3	1	3	3	1	1	1	1	0	1	7
mtsB; iron/zinc/copper transport system permease protein ko02010	2	0	1	2	1	1	0	1	0	0	3	1	0	0	1	0	2	0	2	1	0	0	0	0	0	1	0	0	0	0	0	0	0	0	0	0	0	0	0	0
mttB; trimethylamine---corrinoid protein Co-methyltransferase [EC:2.1.1.250] ko00680	16	11	35	25	36	22	37	9	7	34	12	11	8	14	10	32	24	39	8	8	5	1	10	3	9	1	4	15	12	14	12	21	6	17	11	12	31	15	19	10
mttC; trimethylamine corrinoid protein ko00680	3	1	4	2	3	3	7	4	4	6	5	11	4	6	4	1	2	7	8	5	10	2	8	2	8	3	2	6	10	7	2	9	7	4	8	1	8	0	7	9
murA; UDP-N-acetylglucosamine 1-carboxyvinyltransferase [EC:2.5.1.7] ko00520	2132	1887	1597	2177	1976	1844	2210	1489	1295	1574	1572	1521	1125	1927	1298	1814	1674	1398	1402	1480	2000	1181	2568	2000	2327	1790	1974	2015	2220	3030	1415	2000	1981	1911	1827	1887	2070	1831	1806	2401
murB; UDP-N-acetylmuramate dehydrogenase [EC:1.1.1.158] ko00520	970	695	683	1061	777	784	1040	552	580	725	625	584	598	698	521	907	644	507	543	550	821	455	970	738	879	645	621	799	838	1093	545	826	767	625	686	751	792	638	719	805
murC; UDP-N-acetylmuramate--alanine ligase [EC:6.3.2.8] ko00550	1928	1021	1028	1823	1208	1195	1539	833	791	1086	1013	771	835	1178	742	1306	856	840	710	905	1127	698	1518	1185	1376	966	1066	1073	1253	1650	881	1145	990	1041	1115	968	1064	952	1149	1212
murD; UDP-N-acetylmuramoylalanine--D-glutamate ligase [EC:6.3.2.9] ko00550	1625	1407	1151	1626	1337	1384	1563	1031	916	1293	1336	953	1140	1249	967	1457	1201	924	938	1247	1186	700	1579	1210	1356	1084	1144	1273	1276	1926	945	1225	1142	1224	1196	1145	1150	1125	1140	1519
murF; UDP-N-acetylmuramoyl-tripeptide--D-alanyl-D-alanine ligase [EC:6.3.2.10] ko00300	1248	1073	910	1146	965	993	1142	776	540	1024	834	666	706	892	732	993	850	705	752	856	1074	615	1742	1257	1359	1040	1239	1271	1303	1692	882	1074	996	1344	1068	951	1118	1189	984	1237
murG; UDP-N-acetylglucosamine--N-acetylmuramyl-(pentapeptide) pyrophosphoryl-undecaprenol N-acetylglucosamine transferase [EC:2.4.1.227] ko04112	1376	1059	839	1239	978	953	1293	805	720	1263	943	920	820	1055	723	1049	893	870	839	769	978	560	1328	933	1196	816	903	940	1035	1378	769	1061	861	933	953	858	991	893	1003	1031
murM; serine/alanine adding enzyme [EC:2.3.2.10] ko00550	2	1	3	3	1	6	6	10	3	2	4	4	6	6	9	4	4	2	2	4	0	5	1	4	4	16	1	6	2	4	7	1	0	4	2	0	1	0	1	1
murN; alanine adding enzyme [EC:2.3.2.-] ko00550	0	0	0	2	0	2	0	0	0	0	0	0	2	0	0	3	2	0	1	0	2	0	2	0	6	0	1	0	2	5	1	1	3	1	1	1	0	0	0	1
murQ; N-acetylmuramic acid 6-phosphate etherase [EC:4.2.1.126] ko00520	821	217	436	778	399	387	633	195	73	254	220	182	179	167	175	321	153	159	238	185	364	174	369	317	371	241	273	207	160	366	98	154	128	171	146	163	225	226	116	224
mutH; DNA mismatch repair protein MutH ko03430	2	1	6	2	2	3	3	5	2	7	11	7	3	3	2	4	2	11	13	14	20	17	30	20	26	27	20	21	16	20	12	22	15	22	14	22	12	11	20	16
mutL; DNA mismatch repair protein MutL ko03430	2046	1699	1192	2042	1598	1561	2005	1128	1032	1356	1204	1087	1232	1468	1182	1507	1255	1078	1094	1407	1334	855	1826	1386	1530	1239	1304	1311	1526	2011	1077	1416	1243	1306	1164	1197	1342	1222	1090	1416
mutS2; DNA mismatch repair protein MutS2 ko03430	2810	1932	1731	2582	2121	2132	2499	1541	1340	1967	1625	1436	1218	2018	1410	1935	1465	1232	1337	1562	2030	1123	2402	1738	2231	1557	1775	1877	2179	2637	1289	1748	1626	1877	1646	1547	1877	1778	1475	1770
mutY; A/G-specific adenine glycosylase [EC:3.2.2.-] ko03410	159	236	195	204	222	195	238	206	291	206	221	195	144	343	175	158	184	161	152	178	194	105	181	122	217	190	174	221	210	335	189	208	222	156	214	223	208	164	290	241
mvaA; hydroxymethylglutaryl-CoA reductase [EC:1.1.1.88] ko00900	533	82	127	468	243	171	293	20	4	3	8	18	12	6	56	153	31	16	1	4	243	144	448	347	299	178	233	246	294	292	59	186	105	242	98	96	323	322	24	130
mvhA, vhuA, vhcA; F420-non-reducing hydrogenase subunit A [EC:1.12.99.-] ko00680	0	0	0	0	0	0	0	0	0	0	0	0	0	0	0	0	0	0	0	0	0	0	0	0	0	0	1	0	0	2	0	0	0	0	0	0	0	0	0	0
mvhD, vhuD, vhcD; F420-non-reducing hydrogenase iron-sulfur subunit D [EC:1.12.99.-] ko00680	0	0	2	0	1	0	0	0	0	0	0	1	1	0	0	0	1	3	0	0	2	1	1	1	0	0	6	1	1	1	0	1	4	4	3	4	3	9	1	12
mvhG, vhuG, vhcG; F420-non-reducing hydrogenase subunit G [EC:1.12.99.-] ko00680	0	1	1	2	0	2	0	1	0	3	0	0	0	1	0	1	0	0	0	1	0	0	1	0	0	0	0	0	0	0	0	0	0	0	0	0	0	0	0	0
mviN; virulence factor ko00550	31	36	37	47	18	40	44	33	21	26	24	35	41	35	17	43	30	31	34	19	74	60	62	93	109	67	71	116	82	147	129	110	103	67	69	72	42	52	158	119
nadA; quinolinate synthase [EC:2.5.1.72] ko00760	329	441	328	339	362	507	457	406	501	508	531	376	431	559	393	511	364	293	349	594	323	252	496	443	531	326	435	408	301	586	309	328	272	377	424	272	194	261	394	499
nadB; L-aspartate oxidase [EC:1.4.3.16] ko00250	647	757	429	567	468	691	824	614	641	914	709	522	700	975	696	934	626	456	520	835	448	312	665	491	664	417	488	413	388	776	386	485	446	496	563	359	323	377	545	578
nadC, QPRT; nicotinate-nucleotide pyrophosphorylase (carboxylating) [EC:2.4.2.19] ko00760	415	449	274	401	273	546	511	391	421	629	459	355	629	536	443	649	415	247	276	537	209	182	415	340	378	268	266	273	230	419	251	295	287	263	294	240	194	197	335	379
nadD; nicotinate-nucleotide adenylyltransferase [EC:2.7.7.18] ko00760	454	238	286	429	320	348	341	203	151	288	212	182	130	176	160	202	154	181	213	156	319	173	389	311	346	209	274	303	339	391	191	210	249	325	188	199	279	261	191	333
nadE; NAD+ synthase [EC:6.3.1.5] ko00760	863	241	252	836	570	318	556	74	140	42	42	68	49	97	98	336	235	73	45	52	300	160	459	427	420	247	298	331	274	398	127	266	180	284	141	244	373	393	105	236
nadM; nicotinamide-nucleotide adenylyltransferase [EC:2.7.7.1] ko00760	0	2	2	3	0	1	5	1	13	0	0	2	2	6	0	4	3	0	12	4	9	10	4	13	8	25	1	14	25	8	7	0	3	11	2	0	4	2	2	12
nadX; aspartate dehydrogenase [EC:1.4.1.21] ko00760	2	7	6	3	4	4	5	8	15	9	0	11	1	3	1	2	9	7	4	0	4	1	9	2	9	5	5	2	5	10	1	9	10	5	8	4	24	4	7	11
nagB, GNPDA; glucosamine-6-phosphate deaminase [EC:3.5.99.6] ko00520	1051	643	696	1133	838	843	878	570	396	648	596	483	476	657	546	742	431	417	564	635	793	497	1378	887	1020	713	832	873	959	1308	454	741	610	835	690	580	867	755	426	705
nagK, NAGK; N-acetylglucosamine kinase [EC:2.7.1.59] ko00520	0	0	0	0	0	0	1	3	0	0	1	0	1	0	0	0	0	2	0	1	1	0	0	0	0	0	0	0	0	0	0	0	0	0	0	0	0	0	0	0
nanE; N-acylglucosamine-6-phosphate 2-epimerase [EC:5.1.3.9] ko00520	445	114	137	406	278	170	272	58	67	83	68	78	38	77	81	170	62	53	66	41	170	113	216	200	160	154	155	174	164	201	60	102	95	122	74	86	162	201	56	123
nanK; N-acylmannosamine kinase [EC:2.7.1.60] ko00520	1	1	0	1	0	0	0	0	0	0	0	1	0	0	0	0	0	0	0	0	0	0	0	0	0	0	0	0	0	0	0	0	0	0	0	0	0	0	0	0
napA; periplasmic nitrate reductase NapA [EC:1.7.99.4] ko00910	51	21	36	93	37	66	87	46	21	48	17	14	30	49	43	85	42	26	19	19	52	39	47	95	103	65	43	99	120	177	74	125	57	86	40	119	45	50	93	120
napB; cytochrome c-type protein NapB ko00910	1	3	2	4	2	1	8	0	0	2	6	0	4	0	1	5	2	3	2	2	5	4	9	10	14	8	5	8	4	14	6	6	7	5	1	4	6	8	10	9
napC; cytochrome c-type protein NapC ko00910	0	0	0	0	0	0	0	0	0	0	0	0	0	0	0	0	0	0	0	0	1	0	0	0	0	0	1	2	0	1	0	0	3	1	0	0	1	2	0	3
napD; periplasmic nitrate reductase NapD ko00910	0	0	0	0	0	0	0	0	0	0	0	0	0	0	0	0	0	0	0	0	0	0	1	0	2	1	0	1	0	0	0	0	0	1	0	0	1	0	0	1
napG; ferredoxin-type protein NapG ko00910	4	5	2	10	5	12	7	3	0	12	10	4	4	4	6	13	9	0	0	5	13	3	18	14	38	17	13	29	19	33	30	30	9	14	12	15	12	8	30	13
napH; ferredoxin-type protein NapH ko00910	42	60	57	71	37	68	87	58	32	57	35	50	43	56	40	66	49	57	26	31	34	15	29	28	55	38	13	42	40	41	38	40	21	36	24	28	39	25	34	40
narB; ferredoxin-nitrate reductase [EC:1.7.7.2] ko00910	0	0	0	0	0	0	0	0	0	0	0	0	0	0	0	0	0	0	0	0	0	0	0	0	1	0	0	0	0	0	0	0	0	0	0	0	0	0	0	0
narG; nitrate reductase 1, alpha subunit [EC:1.7.99.4] ko02020	8	7	3	22	16	32	13	6	3	8	5	4	10	9	12	19	7	5	1	1	128	46	345	196	159	53	72	60	112	46	24	49	49	183	71	48	153	68	34	67
narH; nitrate reductase 1, beta subunit [EC:1.7.99.4] ko02020	0	0	1	0	0	0	2	2	0	1	2	0	0	1	0	0	0	2	0	2	73	54	192	127	98	43	67	24	53	13	23	19	37	139	34	23	140	64	11	53
narI; nitrate reductase 1, gamma subunit [EC:1.7.99.4] ko02020	0	0	0	0	0	0	1	0	0	0	0	0	0	0	0	0	0	1	0	0	43	16	81	54	40	11	25	21	22	11	8	11	12	57	20	20	45	31	8	21
narJ; nitrate reductase 1, delta subunit ko02020	0	0	0	0	0	0	0	0	0	0	0	0	0	0	0	2	0	0	0	4	11	7	70	50	22	3	11	10	11	7	4	5	7	19	21	4	49	13	0	14
narL; two-component system, NarL family, nitrate/nitrite response regulator NarL ko02020	8	2	4	2	4	15	10	5	0	2	3	1	5	2	1	6	4	3	3	3	10	1	5	1	10	1	8	4	6	2	7	3	4	7	8	3	7	18	5	6
narP; two-component system, NarL family, nitrate/nitrite response regulator NarP ko02020	4	1	7	2	1	2	0	5	2	3	8	7	5	1	4	1	2	7	9	19	12	4	4	15	3	8	3	16	23	3	8	5	7	8	9	21	2	7	2	5
narX; two-component system, NarL family, nitrate/nitrite sensor histidine kinase NarX [EC:2.7.13.3] ko02020	0	0	0	0	0	0	0	0	0	0	1	0	0	0	0	0	0	0	0	0	0	0	0	0	0	0	0	0	0	0	0	0	0	0	0	0	0	0	0	1
narY; nitrate reductase 2, beta subunit [EC:1.7.99.4] ko00910	0	0	0	0	0	0	0	0	0	0	0	0	0	0	0	0	0	0	0	0	0	1	0	0	0	0	0	1	0	0	0	0	0	2	0	2	0	0	0	0
nat; arylamine N-acetyltransferase [EC:2.3.1.5] ko05204	0	0	0	2	1	5	1	7	8	4	3	10	0	3	1	0	1	7	4	3	0	2	1	0	1	1	0	2	2	0	0	0	0	0	1	4	0	0	0	2
natA; sodium transport system ATP-binding protein ko02010	129	243	292	200	285	209	262	180	279	140	317	250	162	323	232	165	238	244	328	292	173	81	73	79	134	115	159	103	191	172	106	145	163	81	118	152	80	109	122	165
natB; sodium transport system permease protein ko02010	58	112	92	72	114	98	129	78	87	88	101	106	68	146	117	87	124	133	124	115	107	28	51	45	100	64	58	44	95	93	55	64	75	56	65	70	76	51	72	85
natE; neutral amino acid transport system ATP-binding protein ko02010	0	0	0	0	0	0	0	0	0	1	0	0	0	0	0	0	0	0	0	0	0	0	0	1	0	0	0	0	0	0	0	0	0	0	0	0	0	0	0	0
nblR; two-component system, OmpR family, response regulator NblR ko02020	0	0	0	0	0	0	0	0	0	0	1	0	0	0	0	0	0	0	0	0	0	0	0	0	0	0	2	0	0	0	0	0	0	0	0	0	0	0	0	0
nblS; two-component system, OmpR family, sensor histidine kinase NblS [EC:2.7.13.3] ko02020	7	5	0	2	3	12	15	1	2	3	3	1	3	3	5	12	1	0	1	0	5	5	2	5	7	3	0	4	3	9	1	3	4	8	1	1	2	5	4	6
ndh; NADH dehydrogenase [EC:1.6.99.3] ko00190	188	193	132	210	148	301	196	225	107	440	257	174	413	306	138	274	240	108	182	259	347	242	919	457	633	387	425	496	501	590	275	422	343	581	361	365	541	422	377	420
ndhA; NAD(P)H-quinone oxidoreductase subunit 1 [EC:1.6.5.3] ko00190	0	0	0	0	0	0	0	0	0	0	0	0	0	0	0	0	0	0	0	0	0	0	0	0	0	0	0	0	0	0	0	0	0	2	0	0	0	0	0	0
ndhB; NAD(P)H-quinone oxidoreductase subunit 2 [EC:1.6.5.3] ko00190	0	0	0	0	0	0	0	0	0	0	0	0	0	0	0	0	0	0	0	0	1	1	0	0	0	0	0	0	0	0	0	0	0	1	0	0	0	1	0	0
ndhC; NAD(P)H-quinone oxidoreductase subunit 3 [EC:1.6.5.3] ko00190	0	0	0	0	0	0	0	0	0	0	0	0	0	0	0	0	0	0	0	0	0	0	0	0	0	0	0	0	0	0	0	0	0	0	1	0	1	1	0	0
ndhD; NAD(P)H-quinone oxidoreductase subunit 4 [EC:1.6.5.3] ko00190	0	0	0	0	0	0	0	0	0	1	0	0	0	0	0	0	0	0	0	0	0	0	0	0	0	0	0	0	0	1	1	0	1	0	0	0	0	0	0	0
ndhE; NAD(P)H-quinone oxidoreductase subunit 4L [EC:1.6.5.3] ko00190	0	0	0	0	0	0	0	0	0	0	0	0	0	0	0	0	0	0	0	0	0	0	1	0	1	0	0	0	1	2	0	1	1	0	1	0	1	1	2	0
ndhF; NAD(P)H-quinone oxidoreductase subunit 5 [EC:1.6.5.3] ko00190	2	0	0	0	0	0	1	2	2	0	0	0	25	2	17	0	16	2	0	29	0	2	9	6	5	8	11	7	10	5	1	6	2	6	3	6	6	3	7	17
ndhH; NAD(P)H-quinone oxidoreductase subunit H [EC:1.6.5.3] ko00190	0	0	0	0	1	0	0	0	0	0	0	0	0	0	0	0	0	0	0	0	0	0	0	0	0	0	0	0	0	0	0	0	0	0	0	0	0	0	0	0
ndhJ; NAD(P)H-quinone oxidoreductase subunit J [EC:1.6.5.3] ko00190	0	0	0	0	0	0	0	0	0	0	1	0	0	0	0	0	0	0	0	0	0	0	0	0	0	0	0	0	0	0	5	0	0	0	0	0	0	0	1	0
ndhK; NAD(P)H-quinone oxidoreductase subunit K [EC:1.6.5.3] ko00190	0	0	0	0	0	0	0	0	0	0	0	0	0	0	0	0	0	0	0	0	0	2	0	2	0	0	0	0	0	0	0	0	0	0	0	0	0	1	0	0
nei; endonuclease VIII [EC:3.2.2.- 4.2.99.18] ko03410	0	0	0	0	0	0	0	0	0	0	0	0	0	0	0	0	0	0	0	0	0	0	0	0	2	0	0	0	0	0	0	0	0	0	0	0	0	0	0	0
nemA; N-ethylmaleimide reductase [EC:1.-.-.-] ko00633	1	1	1	2	0	0	0	4	2	4	0	2	1	1	0	0	0	1	3	2	6	1	4	8	6	2	5	7	6	5	7	2	3	8	6	8	7	6	9	8
nfnB, nfsB; nitroreductase / dihydropteridine reductase [EC:1.-.-.- 1.5.1.34] ko00633	1	0	0	0	0	0	0	1	0	0	0	1	0	0	0	0	0	0	0	0	0	0	0	0	0	0	0	0	0	0	0	0	1	0	0	0	0	0	0	0
nfo; deoxyribonuclease IV [EC:3.1.21.2] ko03410	728	1005	700	698	731	834	1119	759	683	987	921	733	923	1048	655	1022	886	873	850	875	598	327	643	579	754	469	580	600	673	824	524	658	634	557	707	543	520	551	687	784
nhaA; Na+:H+ antiporter, NhaA family ko00680	317	296	168	387	173	425	419	308	247	506	323	205	515	464	215	487	277	155	211	342	248	248	588	429	502	361	312	348	290	596	352	343	268	477	401	298	145	288	406	462
nhaB; Na+:H+ antiporter, NhaB family ko00680	0	0	0	0	0	0	0	0	0	0	2	0	0	0	0	0	0	0	0	0	25	15	0	33	0	7	19	14	33	74	17	121	18	26	33	72	2	23	22	100
nhaC; Na+:H+ antiporter, NhaC family ko00680	1074	295	400	1113	624	428	708	135	122	189	86	96	127	139	186	457	183	105	78	168	724	456	1469	993	967	680	933	606	823	975	238	567	384	900	396	417	954	914	250	509
nifA; Nif-specific regulatory protein ko02020	14	14	19	5	12	17	17	18	5	22	8	16	8	12	13	10	22	24	18	11	37	14	47	28	43	21	38	43	35	77	24	91	48	50	61	52	42	23	51	55
nifD; nitrogenase molybdenum-iron protein alpha chain [EC:1.18.6.1] ko00910	0	0	0	0	0	0	1	0	0	0	0	0	0	0	0	0	0	0	0	0	2	0	3	9	6	7	0	2	9	12	11	0	14	5	3	8	1	4	14	8
nifH; nitrogenase iron protein NifH [EC:1.18.6.1] ko00910	4	5	9	4	9	6	7	16	3	4	10	5	4	7	1	3	8	15	6	3	27	10	6	7	24	17	9	21	36	37	25	11	31	8	8	23	5	23	19	17
nifK; nitrogenase molybdenum-iron protein beta chain [EC:1.18.6.1] ko00910	0	0	0	0	0	0	0	0	0	0	0	0	0	0	0	0	0	0	0	0	1	0	4	23	7	11	1	11	9	18	1	1	7	1	2	26	0	12	14	5
nifN; nitrogenase molybdenum-iron protein NifN ko00910	0	0	0	0	0	0	0	0	0	1	1	0	0	0	0	0	0	0	1	0	0	0	0	0	0	0	0	0	0	0	0	0	0	0	0	0	0	0	0	0
nifV; homocitrate synthase NifV ko00910	0	0	0	0	0	0	0	0	2	0	0	0	0	0	0	1	2	3	0	2	2	0	5	4	5	3	5	3	10	14	3	3	15	5	0	4	0	3	13	9
nifV; homocitrate synthase NifV [EC:2.3.3.14] ko00300	0	1	0	1	0	1	2	0	0	0	0	1	0	0	0	2	0	1	1	0	4	0	2	16	3	10	3	5	3	10	3	6	4	7	17	3	3	3	5	11
nirA; ferredoxin-nitrite reductase [EC:1.7.7.1] ko00910	6	3	4	3	4	1	0	0	4	1	6	4	5	5	0	0	5	6	10	3	1	4	0	3	1	2	0	3	11	2	1	11	4	7	0	8	0	4	3	4
nirB; nitrite reductase (NAD(P)H) large subunit [EC:1.7.1.4] ko00910	6	4	8	4	10	11	8	6	4	7	6	10	4	9	6	3	5	10	6	2	6	0	9	4	13	4	7	12	7	11	8	7	7	4	17	6	15	6	10	14
nodI; lipooligosaccharide transport system ATP-binding protein ko02010	11	7	12	7	10	11	20	32	6	26	20	24	12	19	10	13	8	17	16	4	5	8	11	5	13	7	5	7	13	12	6	26	8	10	14	8	5	4	14	12
norB; nitric oxide reductase subunit B [EC:1.7.2.5] ko00910	0	0	0	0	0	0	0	0	0	0	0	0	0	0	0	0	0	0	0	0	9	2	5	10	2	1	5	3	13	18	20	0	10	10	14	2	0	2	5	11
norC; nitric-oxide reductase, cytochrome c-containing subunit II [EC:1.7.99.7] ko00910	0	0	0	0	0	0	0	0	0	0	0	0	0	1	0	0	0	1	0	0	0	0	0	0	0	0	0	0	0	0	0	0	0	0	0	0	0	0	0	0
nos; nitric-oxide synthase, bacterial [EC:1.14.13.39] ko00330	0	0	0	0	0	0	0	0	0	0	0	0	0	0	0	0	0	0	0	0	0	0	0	0	0	0	0	0	0	0	0	0	0	0	0	0	1	0	0	0
nosZ; nitrous-oxide reductase [EC:1.7.2.4] ko00910	0	0	0	0	0	0	0	0	0	0	0	0	0	0	0	0	0	0	0	0	0	0	0	0	0	0	0	0	0	0	0	0	0	0	1	0	0	2	0	0
npdA; NAD-dependent deacetylase [EC:3.5.1.-] ko00520	970	729	674	909	769	764	947	656	661	808	775	656	672	889	537	790	500	513	674	712	725	471	1103	764	939	698	776	827	971	1133	544	763	672	861	746	639	842	679	571	824
nrdD; ribonucleoside-triphosphate reductase [EC:1.17.4.2] ko00230	2531	2296	2142	2509	2474	2081	2780	1869	1702	1830	2226	2012	1386	2441	1563	2050	1994	1986	2010	1820	2359	1331	2689	2129	2579	2095	2174	2297	2693	3425	1662	2347	2246	2190	2212	2178	2261	2198	2301	2778
nreA; nitrogen regulatory protein A ko02020	0	0	0	0	0	0	0	0	0	0	0	0	0	0	0	0	0	0	0	0	0	0	0	0	0	0	0	0	1	0	0	0	0	0	1	0	0	0	0	0
nreB; two-component system, NarL family, sensor histidine kinase NreB [EC:2.7.13.3] ko02020	0	0	0	0	0	0	0	0	0	0	0	0	0	0	0	0	0	0	0	0	44	10	64	66	43	11	28	6	13	8	3	5	12	62	15	9	52	16	0	15
nreC; two-component system, NarL family, response regulator NreC ko02020	0	0	0	0	0	0	2	0	0	0	0	0	0	0	0	0	0	0	0	0	67	35	214	147	68	15	21	4	28	10	3	10	17	110	36	19	98	45	1	34
nrfA; cytochrome c-552 [EC:1.7.2.2] ko05132	29	18	29	54	22	56	51	17	10	16	10	9	22	9	29	43	24	6	6	9	31	18	43	43	118	64	29	103	40	87	53	33	30	31	31	40	39	36	59	34
nrfB; cytochrome c-type protein NrfB ko00910	10	4	4	9	7	7	10	8	5	4	3	0	10	6	2	18	4	2	2	0	4	3	10	3	8	4	3	6	0	4	3	7	5	10	4	3	5	0	5	8
nrfC; protein NrfC ko00910	22	16	15	25	21	33	44	19	16	20	36	15	28	22	15	31	21	8	8	7	10	3	13	5	19	10	8	13	7	7	5	15	6	10	10	5	10	11	16	14
nrfD; formate-dependent nitrate reductase complex, transmembrane protein ko00910	0	0	0	1	1	0	1	1	0	0	0	0	1	1	0	0	0	0	0	0	1	0	2	0	1	0	1	0	1	2	1	2	2	0	0	0	2	0	1	0
nrfD; protein NrfD ko00910	37	23	19	53	19	35	58	24	14	23	17	16	31	39	33	50	29	11	7	11	11	13	36	10	18	11	17	11	15	6	16	18	11	24	8	15	16	7	27	21
nrsA, czcA; cation efflux system protein involved in nickel and cobalt tolerance ko02020	0	0	0	0	0	0	0	1	0	0	0	0	0	0	0	0	0	0	0	0	0	0	2	0	0	0	0	0	2	2	0	0	0	1	1	0	0	0	0	0
nrsR, rppA; two-component system, OmpR family, Ni(II)-responsive and/or redox-responsive regulator NrsR ko02020	0	0	0	0	0	0	0	0	0	0	0	0	0	0	0	0	0	0	0	0	0	0	0	0	0	0	0	0	0	0	0	0	2	1	3	3	0	0	0	2
nrsS, rppB; two-component system, OmpR family, Ni(II)-sensor and/or redox sensor kinase NrsS [EC:2.7.13.3] ko02020	1	0	8	0	1	2	0	0	0	14	0	0	0	0	0	0	1	5	2	0	1	0	0	0	0	1	0	0	0	0	0	0	0	0	0	0	0	0	0	0
nspC; carboxynorspermidine decarboxylase [EC:4.1.1.-] ko00330	291	421	344	300	299	510	434	450	295	522	416	355	433	538	362	476	310	290	370	468	286	214	494	330	481	234	314	319	225	489	293	313	263	331	348	267	225	220	407	421
ntrX; two-component system, NtrC family, nitrogen regulation response regulator NtrX ko02020	10	10	3	15	2	10	14	4	20	9	9	12	1	4	4	9	20	11	6	15	17	10	13	14	10	8	16	16	9	22	16	49	22	13	16	27	17	10	22	34
ntrY; two-component system, NtrC family, nitrogen regulation sensor histidine kinase NtrY [EC:2.7.13.3] ko02020	0	0	1	0	0	0	0	0	1	0	0	0	0	1	0	0	0	1	0	0	20	2	6	10	9	2	13	17	13	16	8	33	17	13	7	18	8	5	8	16
nudE; ADP-ribose diphosphatase [EC:3.6.1.-] ko00230	0	0	0	0	0	0	0	0	0	0	0	0	0	0	0	0	0	0	0	0	0	0	0	0	0	0	0	0	0	0	0	0	1	1	0	0	0	0	3	0
nudF; ADP-ribose pyrophosphatase [EC:3.6.1.13] ko00230	446	315	436	513	413	323	406	324	321	322	398	369	160	312	181	243	250	305	263	246	399	202	466	315	383	364	366	320	500	566	250	458	403	374	288	375	455	458	284	392
nudH; putative (di)nucleoside polyphosphate hydrolase [EC:3.6.1.-] ko03018	1	0	4	0	0	0	0	0	0	0	0	0	0	0	0	0	0	0	0	0	7	8	13	22	22	11	8	28	7	20	12	7	14	11	4	9	0	5	33	3
nuoA; NADH-quinone oxidoreductase subunit A [EC:1.6.5.3] ko00190	120	89	40	96	61	117	91	124	65	169	106	93	181	133	97	121	83	62	94	115	63	50	144	103	159	75	87	87	70	155	83	72	67	112	105	70	53	60	110	126
nuoB; NADH-quinone oxidoreductase subunit B [EC:1.6.5.3] ko00190	132	111	71	121	80	158	138	145	108	231	116	83	264	183	103	174	121	68	75	199	85	69	195	139	176	119	89	116	93	176	102	98	95	157	108	67	73	64	93	140
nuoC; NADH-quinone oxidoreductase subunit C [EC:1.6.5.3] ko00190	0	0	2	0	23	0	1	0	0	1	2	0	0	33	0	0	0	22	0	0	8	4	9	10	28	14	5	12	7	14	18	11	6	1	9	7	5	5	12	10
nuoCD; NADH-quinone oxidoreductase subunit C/D [EC:1.6.5.3] ko00190	485	405	222	277	285	522	362	449	292	736	395	196	685	572	392	600	385	190	300	641	211	160	441	340	418	262	289	259	217	381	235	220	178	325	286	225	220	173	281	374
nuoD; NADH-quinone oxidoreductase subunit D [EC:1.6.5.3] ko00190	9	3	7	7	9	3	6	1	2	7	5	0	2	4	1	7	5	1	1	6	13	13	23	28	77	43	12	30	10	41	31	12	21	10	10	15	13	17	29	23
nuoE; NADH-quinone oxidoreductase subunit E [EC:1.6.5.3] ko00190	167	319	196	212	275	285	248	217	225	156	273	151	125	203	213	283	267	177	200	205	170	72	81	125	120	117	87	106	143	219	98	134	127	125	151	155	117	134	168	212
nuoF; NADH-quinone oxidoreductase subunit F [EC:1.6.5.3] ko00190	482	924	619	464	732	721	779	645	587	510	779	553	347	703	551	636	814	523	561	617	495	228	339	364	405	348	458	444	506	739	313	484	504	392	421	426	304	380	628	633
nuoG; NADH-quinone oxidoreductase subunit G [EC:1.6.5.3] ko00190	427	688	586	488	714	662	732	697	607	612	793	575	294	673	462	555	704	540	569	546	512	190	385	333	446	343	415	451	543	745	391	555	502	414	415	448	349	375	695	672
nuoH; NADH-quinone oxidoreductase subunit H [EC:1.6.5.3] ko00190	213	202	98	174	117	267	208	260	109	393	232	151	371	263	182	258	125	88	159	281	156	125	281	206	288	149	203	191	144	314	160	146	144	232	188	119	120	113	248	214
nuoI; NADH-quinone oxidoreductase subunit I [EC:1.6.5.3] ko00190	119	142	41	114	71	113	121	119	81	202	83	71	189	130	74	148	95	42	83	162	70	71	149	149	150	87	96	104	76	131	140	99	77	137	120	80	107	71	103	113
nuoJ; NADH-quinone oxidoreductase subunit J [EC:1.6.5.3] ko00190	164	130	67	122	64	149	127	137	79	245	118	91	243	131	109	135	98	83	95	200	125	68	232	180	215	103	139	130	86	192	128	108	93	147	148	106	101	65	131	160
nuoK; NADH-quinone oxidoreductase subunit K [EC:1.6.5.3] ko00190	168	172	100	142	80	232	150	227	127	242	164	101	336	245	152	222	163	46	156	192	94	70	202	199	178	142	121	97	84	175	125	112	92	131	134	89	98	95	137	171
nuoL; NADH-quinone oxidoreductase subunit L [EC:1.6.5.3] ko00190	655	678	273	647	407	802	809	775	496	1237	672	473	1227	947	612	926	557	347	528	909	331	262	717	578	664	407	404	502	327	710	438	392	279	531	509	337	305	275	401	598
nuoM; NADH-quinone oxidoreductase subunit M [EC:1.6.5.3] ko00190	318	282	115	202	146	335	304	333	182	466	223	200	437	361	253	339	232	117	208	412	224	181	485	389	409	269	334	324	241	497	287	285	241	357	355	217	207	216	311	439
nuoN; NADH-quinone oxidoreductase subunit N [EC:1.6.5.3] ko00190	296	265	125	254	164	426	274	374	240	529	273	213	564	347	244	488	313	150	223	406	257	186	506	362	507	263	289	332	229	467	311	270	213	375	358	212	196	236	344	394
occP, nocP; octopine/nopaline transport system ATP-binding protein [EC:3.6.3.-] ko02010	4	2	0	1	3	1	2	2	1	0	3	1	0	1	6	1	1	2	1	0	0	0	0	1	1	0	0	0	2	0	0	0	3	0	0	2	0	0	0	0
ompR; two-component system, OmpR family, phosphate regulon response regulator OmpR ko02020	8	4	6	13	7	3	7	4	9	14	4	16	7	5	2	26	11	6	6	2	6	4	20	11	25	13	8	19	18	24	23	13	13	9	11	8	9	5	8	14
opuA; osmoprotectant transport system ATP-binding protein ko02010	452	127	183	405	236	173	306	90	40	115	68	73	44	43	65	184	104	57	57	43	209	122	213	228	193	132	141	82	91	163	40	78	77	136	47	40	157	190	50	120
opuBD; osmoprotectant transport system permease protein ko02010	21	20	44	22	26	33	34	38	22	62	46	41	12	51	29	24	20	47	71	23	106	45	199	107	155	38	97	28	45	46	23	50	42	136	38	25	208	63	37	46
opuC; osmoprotectant transport system substrate-binding protein ko02010	656	105	211	595	381	195	414	47	27	43	32	32	22	34	66	251	49	54	37	18	392	207	476	345	335	176	249	129	148	247	25	83	66	165	57	45	224	222	28	111
otsA; trehalose 6-phosphate synthase [EC:2.4.1.15] ko00500	0	0	0	0	0	0	0	0	0	0	0	0	0	0	0	0	0	0	0	0	0	1	5	0	4	1	1	1	1	3	0	0	3	2	1	0	0	0	0	1
oxc; oxalyl-CoA decarboxylase [EC:4.1.1.8] ko00630	1309	548	399	1284	746	541	901	308	259	587	375	221	612	469	314	801	393	190	207	483	721	462	1271	959	970	558	905	720	756	1032	338	604	490	856	593	487	582	641	358	669
paaF, echA; enoyl-CoA hydratase [EC:4.2.1.17] ko00280	6	8	31	20	15	14	18	39	8	26	22	15	13	18	13	10	25	28	11	8	22	10	20	7	24	13	8	17	36	31	16	23	19	33	12	20	24	15	21	29
paaH, hbd, fadB, mmgB; 3-hydroxybutyryl-CoA dehydrogenase [EC:1.1.1.157] ko00360	288	343	423	234	340	326	425	363	401	562	517	489	314	526	284	263	345	505	500	296	471	217	302	220	352	275	277	269	505	430	260	416	485	301	392	365	401	359	364	432
paaK; phenylacetate-CoA ligase [EC:6.2.1.30] ko00360	740	893	831	939	838	1024	1219	955	879	1309	1095	978	867	1238	715	1026	938	719	699	785	656	307	531	407	614	479	477	629	803	982	433	772	814	526	715	653	724	728	896	908
pabA; para-aminobenzoate synthetase component II [EC:2.6.1.85] ko00790	1	3	2	2	3	10	5	2	1	3	2	4	4	4	0	3	2	3	2	1	4	4	2	7	2	4	12	10	10	12	11	13	6	4	6	5	9	10	16	12
pabAB; para-aminobenzoate synthetase [EC:2.6.1.85] ko00790	0	0	0	0	2	0	0	2	0	0	0	0	0	1	0	0	0	0	0	0	1	0	2	1	1	0	0	0	3	1	0	0	1	0	0	2	1	0	1	2
pabB; para-aminobenzoate synthetase component I [EC:2.6.1.85] ko00790	2	9	12	10	7	11	15	3	5	4	2	5	3	5	5	10	8	8	1	4	6	1	18	5	11	4	5	5	5	23	1	10	9	10	12	4	5	11	7	3
pabBC; para-aminobenzoate synthetase / 4-amino-4-deoxychorismate lyase [EC:2.6.1.85 4.1.3.38] ko00790	0	0	0	0	0	0	0	0	0	0	0	0	0	1	0	0	2	0	0	0	14	16	24	25	59	22	11	34	15	51	33	6	15	15	16	16	15	24	26	21
pabC; 4-amino-4-deoxychorismate lyase [EC:4.1.3.38] ko00790	4	1	2	0	1	8	3	1	1	3	1	2	1	0	1	1	1	4	1	0	1	5	9	1	4	0	2	5	2	11	2	5	3	6	1	3	1	0	3	5
pagC; putatice virulence related protein PagC ko02020	0	0	0	0	0	0	0	0	0	0	0	0	0	0	0	0	0	0	0	0	0	0	0	0	0	0	0	0	0	0	0	0	0	0	0	1	0	0	0	0
panB; 3-methyl-2-oxobutanoate hydroxymethyltransferase [EC:2.1.2.11] ko00770	396	470	315	312	287	461	494	396	299	633	447	354	550	550	328	532	396	473	339	535	301	194	419	328	468	319	351	354	357	610	252	385	379	397	420	350	295	302	466	493
panC-cmk; pantoate ligase / cytidylate kinase [EC:6.3.2.1 2.7.4.14] ko00770	10	69	8	13	17	10	13	7	12	13	20	18	4	14	8	9	41	8	14	12	11	3	8	7	9	14	14	12	11	10	8	8	9	11	11	8	5	7	21	9
panC; pantoate--beta-alanine ligase [EC:6.3.2.1] ko00770	453	531	400	386	359	515	646	514	400	732	565	456	701	749	453	637	452	532	431	454	373	241	461	351	470	283	340	327	351	602	262	367	408	361	400	326	271	261	376	496
panD; aspartate 1-decarboxylase [EC:4.1.1.11] ko00770	316	331	241	257	203	339	413	269	198	410	334	278	395	358	286	373	286	292	235	359	208	154	259	214	301	171	159	152	191	399	165	237	220	230	218	210	154	189	271	279
panE, apbA; 2-dehydropantoate 2-reductase [EC:1.1.1.169] ko00770	16	24	46	17	35	22	26	41	11	57	46	41	41	23	14	13	14	27	28	50	188	64	269	120	173	76	117	71	100	85	60	63	78	245	87	65	144	141	32	93
pat; phosphinothricin acetyltransferase [EC:2.3.1.183] ko00440	37	60	106	48	46	42	66	77	38	82	63	74	14	67	32	43	60	69	68	36	118	72	222	140	135	83	82	67	106	105	107	90	79	209	102	105	173	111	75	145
patA; aminotransferase [EC:2.6.1.-] ko00300	462	125	152	450	254	131	229	14	40	9	38	12	20	26	48	186	43	15	19	15	406	269	928	564	460	321	444	332	449	436	79	284	189	556	191	206	599	488	16	184
patB, malY; cystathione beta-lyase [EC:4.4.1.8] ko00270	703	623	705	683	711	870	820	770	569	1163	804	785	608	832	539	654	570	757	776	742	808	498	1048	715	1072	729	791	804	1138	1457	601	948	925	928	858	917	850	822	756	1110
pbp2A; penicillin-binding protein 2A [EC:2.4.1.129 2.3.2.-] ko00550	934	143	197	783	483	258	435	13	2	12	11	9	20	8	75	279	53	15	10	8	420	280	842	564	558	376	430	402	511	550	91	334	204	447	126	209	540	428	41	193
pbp2B, penA; penicillin-binding protein 2B [EC:2.3.2.-] ko00550	4	0	0	6	0	1	0	2	0	0	0	0	2	0	0	0	3	0	0	3	2	0	3	0	2	1	0	0	0	0	2	4	3	1	2	2	0	0	6	3
pbp2X; penicillin-binding protein 2X [EC:2.3.2.-] ko00550	1	1	1	2	0	1	0	1	0	0	1	0	0	0	3	2	0	0	1	0	0	0	1	0	2	0	0	0	0	1	1	1	0	0	0	1	0	0	0	0
pbp3; penicillin-binding protein 3 [EC:3.4.-.-] ko00550	3	5	1	3	6	2	7	0	0	0	2	0	10	0	0	0	8	1	0	0	0	2	12	0	1	7	2	5	0	1	5	0	4	7	6	0	3	0	2	0
pbp; penicillin-binding protein ko00550	1738	288	447	1612	845	510	873	25	27	8	35	13	11	14	122	588	116	33	8	8	404	212	357	352	391	234	321	153	111	320	28	54	56	72	28	43	154	248	3	87
pbpA; penicillin-binding protein 1 [EC:3.4.-.-] ko00550	0	2	0	1	0	2	5	0	0	0	0	2	0	0	3	0	3	4	1	0	0	1	1	0	1	0	1	0	0	0	0	1	0	0	0	0	0	0	0	2
pbpB; penicillin-binding protein 2B ko00550	1093	238	225	946	569	294	650	26	9	2	18	7	36	9	103	424	110	31	52	17	413	227	629	467	432	304	356	214	341	485	83	212	164	327	126	178	384	409	49	166
pbpC; penicillin-binding protein 1C [EC:2.4.1.-] ko00550	0	0	2	0	3	0	1	1	2	0	1	1	0	1	1	0	3	0	0	0	30	24	38	61	29	39	58	52	36	145	47	70	59	66	52	66	12	47	104	45
pcaB; 3-carboxy-cis,cis-muconate cycloisomerase [EC:5.5.1.2] ko00362	0	0	1	0	0	0	0	0	0	0	1	0	0	0	1	0	0	0	0	1	0	0	0	0	0	0	1	0	2	0	1	0	0	0	1	1	0	0	0	0
pcaC; 4-carboxymuconolactone decarboxylase [EC:4.1.1.44] ko00362	79	120	137	81	94	127	132	110	104	158	150	166	143	119	104	78	131	189	109	96	425	176	463	365	482	307	286	377	314	502	271	330	334	251	242	340	333	329	353	417
pcaD; 3-oxoadipate enol-lactonase [EC:3.1.1.24] ko00362	0	0	0	0	0	0	0	0	0	0	0	0	0	0	0	0	0	0	0	0	0	0	0	0	0	0	0	0	1	0	0	0	0	1	0	0	0	1	0	1
pcaF; 3-oxoadipyl-CoA thiolase [EC:2.3.1.174] ko00362	0	0	0	0	0	1	0	1	0	0	0	0	0	0	0	0	0	0	0	0	2	0	0	0	0	0	0	0	0	0	0	0	0	0	0	0	0	1	0	0
pcaI; 3-oxoadipate CoA-transferase, alpha subunit [EC:2.8.3.6] ko00362	0	0	0	0	0	0	0	0	0	0	0	0	0	0	0	0	0	0	0	0	2	2	1	0	1	0	1	0	1	1	0	2	1	0	0	2	0	0	1	4
pchB; isochorismate pyruvate lyase [EC:4.2.99.21] ko01053	0	0	0	0	0	0	0	0	0	0	0	0	0	0	0	0	0	0	0	0	0	0	0	0	0	0	0	0	0	12	0	0	0	4	1	0	0	14	0	0
pchE; dihydroaeruginoic acid synthetase ko01053	0	0	0	0	0	0	0	1	0	1	0	0	0	1	0	0	0	0	0	0	1	0	0	0	0	0	0	0	0	0	0	0	0	0	0	0	0	3	0	0
pchF; pyochelin synthetase ko01053	1	0	0	0	1	0	2	0	1	3	1	5	0	0	0	0	4	2	3	1	1	0	4	1	6	3	1	1	4	0	7	6	8	1	5	5	16	12	0	13
pcnB; poly(A) polymerase [EC:2.7.7.19] ko03018	98	133	66	83	75	111	163	110	96	156	133	106	194	157	126	158	78	67	84	181	146	99	250	208	214	138	186	176	168	326	154	173	207	154	212	150	115	144	193	228
pct; propionate CoA-transferase [EC:2.8.3.1] ko00620	24	29	56	19	28	23	29	44	30	47	25	39	24	43	31	11	24	30	42	29	52	30	81	47	55	58	65	79	99	106	44	66	59	76	40	52	97	56	43	52
pdaD; arginine decarboxylase [EC:4.1.1.19] ko00330	2	6	2	4	6	6	4	15	1	0	1	8	0	1	5	5	21	0	0	3	6	0	4	1	7	0	0	9	0	9	0	2	3	5	0	3	0	0	1	5
pduC; propanediol dehydratase large subunit [EC:4.2.1.28] ko00561	11	21	57	8	7	18	32	18	10	32	25	22	11	17	18	10	23	40	23	16	30	6	15	17	26	9	13	19	27	21	15	29	30	10	24	19	22	26	21	32
pduD; propanediol dehydratase medium subunit [EC:4.2.1.28] ko00561	0	12	24	5	6	24	13	10	3	35	10	13	7	10	5	10	13	14	27	4	9	0	6	1	9	5	7	7	9	8	7	8	7	4	6	4	13	5	10	9
pduE; propanediol dehydratase small subunit [EC:4.2.1.28] ko00561	0	0	4	1	3	3	1	2	3	1	1	0	5	0	0	1	3	1	1	1	0	1	4	0	3	0	2	3	1	3	0	3	2	2	3	3	1	0	4	2
pduL; phosphotransacylase ko00640	0	0	1	0	0	0	0	0	0	0	0	0	0	0	0	0	0	0	0	0	5	1	0	0	1	1	1	4	1	0	1	1	0	0	2	2	2	1	2	3
pduP; propionaldehyde dehydrogenase ko00561	74	85	137	70	63	100	78	175	93	166	143	208	53	182	71	67	87	189	133	99	47	33	56	37	99	56	65	81	100	98	52	93	110	59	73	74	96	66	77	127
pduQ; 1-propanol dehydrogenase ko00561	0	1	1	1	1	3	0	2	1	1	2	1	1	6	0	0	0	2	0	2	6	1	1	0	1	3	3	2	1	1	1	0	1	1	5	3	3	4	6	0
pdxA; 4-hydroxythreonine-4-phosphate dehydrogenase [EC:1.1.1.262] ko00750	283	308	259	245	168	322	262	421	184	656	376	365	393	328	281	370	229	337	299	412	303	199	521	391	456	308	295	314	313	561	319	355	296	425	438	332	370	274	401	507
pdxB; erythronate-4-phosphate dehydrogenase [EC:1.1.1.290] ko00750	102	130	42	92	72	83	99	124	113	208	141	79	218	153	69	153	108	37	103	162	106	71	251	150	189	91	146	125	83	201	105	107	123	109	149	99	77	68	160	188
pdxJ; pyridoxine 5-phosphate synthase [EC:2.6.99.2] ko00750	200	197	121	194	118	272	242	217	156	371	252	118	387	208	118	302	183	97	131	261	135	108	314	244	298	165	220	189	148	345	195	193	161	247	224	149	117	124	223	278
pdxK, pdxY; pyridoxine kinase [EC:2.7.1.35] ko00750	751	407	457	806	581	482	641	338	307	357	312	348	287	464	323	438	281	332	325	222	366	207	334	268	392	296	319	297	399	562	248	275	363	237	287	282	330	386	259	348
pdxS, pdx1; pyridoxine biosynthesis protein [EC:4.-.-.-] ko00750	117	182	285	151	185	190	197	173	165	243	202	221	118	246	130	198	149	310	129	95	228	127	159	140	222	133	131	255	270	359	168	174	245	173	236	201	178	192	261	241
pdxT, pdx2; glutamine amidotransferase [EC:2.6.-.-] ko00750	56	116	137	64	118	185	93	113	103	176	130	121	66	170	98	114	81	226	115	78	118	91	106	90	115	95	128	146	162	255	130	159	170	100	152	99	138	130	175	165
pepB; PepB aminopeptidase [EC:3.4.11.23] ko00480	0	0	1	0	1	0	0	1	0	3	1	0	0	2	0	1	0	2	1	3	0	0	0	0	0	0	0	0	0	0	0	0	0	0	0	0	0	0	0	0
pepD; putative serine protease PepD [EC:3.4.21.-] ko02020	32	49	30	47	46	58	66	36	22	35	40	50	36	38	24	49	39	24	14	22	20	8	17	18	25	17	21	36	23	30	21	35	24	24	25	19	19	21	33	42
pepN; aminopeptidase N [EC:3.4.11.2] ko00480	1219	196	357	1197	718	337	652	19	8	1	11	2	17	6	73	482	64	9	5	7	642	373	1255	823	745	515	634	658	908	818	194	555	317	776	233	343	782	781	59	327
pfbA; plasmin and fibronectin-binding protein A ko05100	0	0	0	0	0	0	0	0	0	0	0	0	0	0	0	0	0	0	0	0	0	0	0	0	0	0	0	0	0	0	0	0	0	0	1	0	0	0	0	0
pfkA, PFK; 6-phosphofructokinase 1 [EC:2.7.1.11] ko00010	2315	2426	2354	2346	2290	2520	2878	2478	2283	2785	2672	2405	1846	2856	1878	2273	2133	2208	2105	2173	1836	963	1719	1403	2020	1607	1544	1676	2103	2589	1502	2000	1970	1514	1975	1921	1671	1677	1937	2369
pfkC; ADP-dependent phosphofructokinase/glucokinase [EC:2.7.1.146 2.7.1.147] ko00010	1	1	7	1	4	3	12	3	2	7	3	3	3	3	4	5	7	3	1	2	2	0	2	1	8	12	0	15	12	5	1	2	2	0	4	6	8	2	2	8
pgi1; glucose-6-phosphate isomerase, archaeal [EC:5.3.1.9] ko00010	16	18	23	4	23	28	16	63	28	34	19	34	12	31	20	13	18	41	13	19	3	2	13	6	27	6	8	9	24	14	6	19	15	11	12	13	15	8	29	17
pgl; 6-phosphogluconolactonase [EC:3.1.1.31] ko00030	599	199	313	620	419	273	390	179	145	208	164	208	89	152	116	266	166	224	130	81	435	200	568	365	456	365	332	382	534	511	162	391	313	397	293	272	460	556	156	274
pgm; phosphoglucomutase [EC:5.4.2.2] ko00521	864	210	274	778	500	332	497	118	125	97	210	158	67	123	137	336	151	98	100	70	479	267	731	545	502	379	451	406	484	689	179	384	248	518	267	248	508	511	170	279
pgmB; beta-phosphoglucomutase [EC:5.4.2.6] ko00500	453	103	128	406	231	140	224	41	33	52	43	55	23	37	40	138	38	44	26	21	540	248	598	445	499	348	426	319	349	455	130	193	244	265	138	180	317	473	116	236
pgpA; phosphatidylglycerophosphatase A [EC:3.1.3.27] ko00564	1	0	0	1	0	0	2	1	0	0	0	0	0	0	1	0	1	0	0	0	38	23	84	37	88	35	31	52	34	71	63	32	22	40	38	19	20	33	45	56
pgpB; phosphatidylglycerophosphatase B [EC:3.1.3.27] ko00564	1	0	0	0	0	0	1	0	0	0	1	0	0	2	0	0	0	0	0	0	5	6	11	3	33	11	7	2	6	5	6	8	0	17	4	0	32	5	11	5
pgtB; two-component system, NtrC family, phosphoglycerate transport system sensor histidine kinase PgtB [EC:2.7.13.3] ko02020	0	0	0	0	0	0	0	0	0	0	0	0	0	0	0	0	0	0	0	0	0	0	0	0	0	0	0	0	0	0	0	0	0	0	0	0	0	1	0	0
pgtP; MFS transporter, OPA family, phosphoglycerate transporter protein ko02020	0	0	0	0	0	0	0	0	0	0	0	0	0	2	0	1	0	0	0	0	8	5	5	4	0	4	11	0	0	12	0	9	9	54	0	0	15	36	0	3
phbC, phaC; polyhydroxyalkanoate synthase [EC:2.3.1.-] ko00650	0	0	0	0	0	0	0	0	0	0	0	1	3	0	0	0	0	2	0	0	5	1	6	3	3	12	4	10	4	6	0	1	5	4	0	3	0	2	1	5
pheA2; prephenate dehydratase [EC:4.2.1.51] ko00400	20	18	20	37	26	37	37	22	20	28	23	24	30	39	25	36	30	22	10	6	103	83	207	147	191	115	137	143	123	230	129	118	107	146	154	104	98	100	170	174
pheA; chorismate mutase / prephenate dehydratase [EC:5.4.99.5 4.2.1.51] ko00400	325	541	542	301	369	443	568	483	394	587	504	604	352	593	344	328	428	657	546	443	437	195	228	190	350	301	282	388	457	506	314	445	477	249	399	410	380	313	405	420
pheB; chorismate mutase [EC:5.4.99.5] ko00400	64	88	155	66	102	92	118	143	121	156	134	175	46	179	65	47	75	158	111	85	136	69	93	64	82	103	69	91	145	125	132	92	114	94	153	103	139	100	139	118
pheC; cyclohexadienyl dehydratase [EC:4.2.1.51 4.2.1.91] ko00400	0	45	1	2	2	7	8	0	0	0	0	0	0	0	4	0	21	0	0	0	6	0	0	2	0	2	1	4	2	1	5	1	4	2	4	1	1	0	0	2
phnA; phosphonoacetate hydrolase [EC:3.11.1.2] ko00440	0	0	0	0	0	0	0	0	0	0	0	1	1	0	0	0	0	0	0	0	2	1	20	4	4	8	7	9	6	4	3	4	4	3	3	30	14	4	24	0
phnC; phosphonate transport system ATP-binding protein [EC:3.6.3.28] ko02010	887	193	260	768	444	259	485	39	14	33	32	25	16	31	63	320	65	41	24	9	199	151	321	245	324	227	191	233	260	308	41	177	112	190	105	121	229	238	22	110
phnD; phosphonate transport system substrate-binding protein ko02010	1199	257	340	1192	660	403	674	31	16	24	26	10	23	14	97	416	81	27	13	9	404	229	529	400	451	324	396	341	281	471	71	180	120	345	71	140	319	417	8	140
phnE; phosphonate transport system permease protein ko02010	1005	204	259	872	471	286	456	38	15	25	35	17	22	16	63	372	64	24	30	21	356	231	697	492	460	332	375	387	421	569	75	275	163	332	107	194	383	506	15	187
phnK; putative phosphonate transport system ATP-binding protein ko02010	0	0	0	0	0	1	0	1	0	1	0	4	2	0	0	0	3	0	0	0	0	1	0	1	1	0	0	0	2	0	0	0	2	1	0	0	0	1	4	3
phnL; putative phosphonate transport system ATP-binding protein ko02010	0	1	0	0	0	0	0	0	0	0	2	1	0	1	0	0	0	0	0	0	0	0	0	0	0	1	0	0	0	1	0	0	0	0	2	1	0	0	1	1
phnT; 2-aminoethylphosphonate transport system ATP-binding protein ko02010	0	2	4	0	1	3	2	3	1	2	8	3	2	3	0	0	2	2	1	1	1	0	0	0	0	0	1	0	2	0	0	0	0	0	0	1	1	0	0	2
phnW; 2-aminoethylphosphonate-pyruvate transaminase [EC:2.6.1.37] ko00440	71	124	167	71	101	94	126	85	116	96	118	133	71	178	81	75	111	182	100	74	176	78	76	116	89	141	142	149	137	219	140	176	159	127	141	198	181	210	150	177
phnX; phosphonoacetaldehyde hydrolase [EC:3.11.1.1] ko00440	0	0	0	0	0	0	0	0	0	0	0	0	0	0	0	0	0	0	0	0	2	0	1	0	3	0	1	7	3	0	1	5	3	2	0	4	0	1	2	7
phoB1, phoP; two-component system, OmpR family, alkaline phosphatase synthesis response regulator PhoP ko02020	72	123	106	48	78	82	97	153	64	111	103	74	60	101	63	44	131	167	81	103	76	40	83	65	111	67	91	68	93	142	63	119	70	84	115	79	100	83	99	101
phoB; two-component system, OmpR family, phosphate regulon response regulator PhoB ko02020	539	700	555	531	569	579	735	759	652	822	798	804	548	822	503	581	607	753	653	585	246	151	251	150	263	195	188	190	257	345	205	206	154	167	330	268	250	152	276	250
phoD; alkaline phosphatase D [EC:3.1.3.1] ko02020	0	0	0	0	0	0	0	0	0	0	0	0	0	0	0	0	0	0	0	0	0	0	0	0	0	0	0	0	0	0	0	0	0	0	0	0	0	0	0	1
phoN; acid phosphatase (class A) [EC:3.1.3.2] ko02020	41	40	27	27	18	59	65	56	5	116	28	29	120	36	41	47	32	31	46	65	44	46	111	80	100	71	84	55	57	76	49	68	64	85	76	73	58	35	110	85
phoP; two-component system, OmpR family, response regulator PhoP ko02020	2	1	3	5	2	5	5	8	7	1	1	7	0	11	1	1	3	4	10	0	4	1	2	1	7	5	2	4	6	6	2	1	5	3	3	5	6	3	4	0
phoQ; two-component system, OmpR family, sensor histidine kinase PhoQ [EC:2.7.13.3] ko02020	0	0	0	0	1	0	3	0	0	1	0	1	0	0	0	0	0	1	1	0	0	0	0	0	0	0	0	0	0	0	0	0	0	0	0	0	0	1	0	0
pilA; type IV pilus assembly protein PilA ko02020	16	37	23	10	60	27	25	6	33	6	12	14	1	54	9	23	32	7	5	3	11	5	21	15	21	18	19	19	30	37	15	34	17	27	12	33	19	10	49	36
pilG; twitching motility two-component system response regulator PilG ko02020	0	2	0	1	1	0	0	0	1	0	0	0	0	0	3	1	1	0	0	0	0	0	0	0	0	0	0	0	7	1	0	0	1	1	1	0	0	0	0	0
pilH; twitching motility two-component system response regulator PilH ko02020	0	2	0	0	0	0	0	8	9	0	1	1	1	13	0	0	0	1	0	3	1	1	1	0	1	3	0	3	0	0	0	2	4	1	3	2	1	1	2	1
pilJ; twitching motility protein PilJ ko02020	6	7	16	5	12	8	20	7	4	25	14	16	10	23	13	10	14	44	12	10	21	14	10	5	31	32	9	6	10	11	10	16	22	5	16	16	12	1	18	14
pilL; type IV pili sensor histidine kinase and response regulator ko02020	0	0	1	0	2	0	0	0	0	0	0	1	0	1	0	0	0	0	0	0	0	0	0	0	1	0	0	0	1	1	0	0	0	0	0	0	0	1	0	1
pilR; two-component system, NtrC family, response regulator PilR ko02020	5	3	1	1	2	3	6	2	6	5	3	1	2	1	5	2	2	1	1	0	4	5	4	5	5	7	16	8	1	13	8	18	10	10	8	7	5	9	18	9
pilS; two-component system, NtrC family, sensor histidine kinase PilS [EC:2.7.13.3] ko02020	0	0	1	1	1	1	0	1	2	1	1	3	1	2	1	0	0	3	0	0	2	3	0	1	2	0	4	3	3	1	0	3	2	2	1	1	0	0	0	2
pip; proline iminopeptidase [EC:3.4.11.5] ko00330	1240	287	337	1150	719	398	759	53	22	34	50	40	44	20	106	415	114	63	38	33	405	261	899	488	566	370	493	431	610	461	160	387	208	440	209	300	664	565	36	272
pixH; two-component system, chemotaxis family, response regulator PixH ko02020	0	0	0	0	0	0	0	0	0	0	0	0	0	0	0	0	0	0	0	0	0	0	0	0	0	0	0	0	0	0	0	1	0	0	0	1	0	0	0	0
pixJ; methyl-accepting chemotaxis protein PixJ ko02020	0	0	0	0	0	0	0	0	0	0	0	0	0	0	0	0	0	0	0	0	0	0	0	0	0	1	0	0	0	0	0	0	0	0	0	0	0	0	1	0
plcC; phospholipase C [EC:3.1.4.3] ko00562	0	0	0	0	0	0	0	0	0	0	0	0	0	0	0	0	0	0	0	0	0	1	2	0	1	1	0	0	0	0	0	0	0	0	0	0	0	0	0	0
pldA; phospholipase A1 [EC:3.1.1.32 3.1.1.4] ko00564	119	118	46	115	91	172	145	132	90	204	134	86	200	138	83	196	117	63	105	154	79	60	174	113	159	111	92	129	86	158	124	92	91	155	127	94	49	88	83	139
pldB; lysophospholipase [EC:3.1.1.5] ko00564	24	43	67	38	57	38	44	73	44	85	84	78	40	78	38	46	58	119	52	42	44	11	24	18	38	25	32	30	52	40	35	60	61	40	62	39	35	40	40	62
pleC1; two-component system, cell cycle sensor kinase and response regulator [EC:2.7.13.3] ko02020	3	2	10	8	4	7	6	4	7	2	4	0	4	3	1	5	3	3	3	0	9	4	4	4	3	9	8	9	14	12	6	3	11	5	7	8	11	5	6	6
pleC; two-component system, cell cycle sensor histidine kinase PleC [EC:2.7.13.3] ko04112	10	15	31	16	21	16	23	13	19	16	20	10	11	19	7	12	10	18	26	9	21	5	12	9	12	17	15	15	18	28	25	14	19	5	19	12	9	4	21	8
pleD; two-component system, cell cycle response regulator ko04112	72	122	136	101	112	117	120	142	72	177	136	167	98	135	79	60	99	167	146	71	116	63	97	53	92	113	103	122	176	187	106	119	165	69	171	138	132	140	128	168
plsB; glycerol-3-phosphate O-acyltransferase [EC:2.3.1.15] ko00561	0	0	0	0	0	0	0	0	0	0	0	0	0	0	0	0	0	0	0	0	0	0	0	0	0	0	0	0	0	0	0	0	0	1	0	0	0	3	0	2
plsC; 1-acyl-sn-glycerol-3-phosphate acyltransferase [EC:2.3.1.51] ko00561	661	445	541	645	478	536	624	446	478	506	509	474	491	639	309	469	409	441	418	368	522	273	551	405	585	441	397	478	614	670	409	496	522	441	557	454	563	527	527	539
plsX; glycerol-3-phosphate acyltransferase PlsX [EC:2.3.1.15] ko00561	1163	802	691	1002	833	752	1030	520	504	580	567	583	339	621	485	718	571	702	523	523	664	297	723	612	646	499	505	603	905	933	425	688	562	555	469	554	603	683	538	733
plsY; glycerol-3-phosphate acyltransferase PlsY [EC:2.3.1.15] ko00561	584	324	311	640	434	388	473	245	297	224	255	241	176	359	238	352	281	276	220	261	361	191	500	367	428	321	328	371	402	502	226	335	266	328	246	307	391	385	244	359
pncA; nicotinamidase/pyrazinamidase [EC:3.5.1.19 3.5.1.-] ko00760	18	9	3	14	3	0	16	21	5	26	18	13	33	20	14	16	18	15	13	12	8	11	25	13	24	16	12	23	19	16	27	19	14	27	21	16	13	12	13	16
pncB, NAPRT1; nicotinate phosphoribosyltransferase [EC:2.4.2.11] ko00760	1319	973	1054	1262	1096	1026	1233	848	728	1039	766	878	629	1013	590	947	870	879	840	664	1152	623	1424	1079	1197	892	1036	1043	1297	1532	775	1052	950	1022	934	928	1173	999	952	1170
pnp, PNPT1; polyribonucleotide nucleotidyltransferase [EC:2.7.7.8] ko03018	1453	2167	1528	1354	1616	1887	2134	1912	1720	2088	2083	1756	1558	2194	1628	1642	1847	1536	1766	1965	1542	882	1652	1388	1520	1328	1395	1569	1790	2446	1399	1753	1702	1498	1765	1594	1263	1251	1936	2154
pntA; NAD(P) transhydrogenase subunit alpha [EC:1.6.1.2] ko00760	0	2	0	8	7	2	0	0	0	0	0	0	0	0	2	3	0	1	0	0	43	15	46	36	27	42	41	40	39	69	38	71	45	59	61	43	29	28	52	55
pntB; NAD(P) transhydrogenase subunit beta [EC:1.6.1.2] ko00760	2	0	0	6	2	0	9	0	0	0	2	0	0	0	0	6	7	0	0	0	42	15	31	48	26	34	22	41	59	69	27	44	47	51	53	32	49	18	70	51
podJ; localization factor PodJL ko04112	1	0	4	2	6	8	4	4	17	1	24	8	1	8	6	2	1	1	4	2	4	1	2	2	4	2	4	3	2	3	3	0	0	1	1	3	2	0	1	7
porA; pyruvate ferredoxin oxidoreductase, alpha subunit [EC:1.2.7.1] ko00010	620	885	621	597	709	759	941	654	668	914	641	815	574	903	733	821	745	713	661	605	504	279	331	275	521	468	320	392	599	676	405	627	629	262	491	564	457	369	618	583
porB; pyruvate ferredoxin oxidoreductase, beta subunit [EC:1.2.7.1] ko00010	445	637	425	425	451	528	552	448	329	523	384	628	346	574	423	525	494	608	422	446	338	171	313	213	375	336	216	341	460	501	314	406	420	239	381	365	384	237	540	447
porD; pyruvate ferredoxin oxidoreductase, delta subunit [EC:1.2.7.1] ko00010	88	126	91	48	82	82	124	107	39	127	72	106	60	106	69	96	103	129	103	69	53	37	40	44	91	71	55	66	62	99	81	62	72	51	64	53	65	45	92	82
porG; pyruvate ferredoxin oxidoreductase, gamma subunit [EC:1.2.7.1] ko00010	326	486	310	281	316	360	445	302	262	463	310	455	268	495	357	390	376	467	343	304	253	123	196	182	291	282	142	205	347	324	227	287	254	144	278	317	322	196	406	340
potA; spermidine/putrescine transport system ATP-binding protein [EC:3.6.3.31] ko02010	1458	1018	1100	1523	1434	1187	1463	947	1138	779	1166	1056	555	1453	951	1002	749	764	887	904	884	494	926	771	859	735	781	809	1071	1228	526	806	846	727	714	760	912	808	730	863
potB; spermidine/putrescine transport system permease protein ko02010	643	499	544	607	562	427	532	392	400	461	488	465	147	634	364	376	377	408	400	395	447	211	521	377	400	367	387	422	519	609	207	401	386	374	363	441	464	498	351	406
potC; spermidine/putrescine transport system permease protein ko02010	465	287	342	490	471	350	467	319	398	307	358	370	186	431	251	343	290	266	310	246	423	194	441	285	388	257	416	337	496	577	215	375	340	348	277	393	431	379	287	401
potD; spermidine/putrescine transport system substrate-binding protein ko02010	599	332	429	625	567	390	531	320	276	373	392	473	152	455	261	409	330	426	342	283	539	272	641	387	564	406	508	504	615	722	310	468	480	448	348	487	569	494	352	534
potF; putrescine transport system substrate-binding protein ko02010	0	0	1	1	1	0	0	0	0	1	0	0	0	0	0	0	0	0	0	0	3	0	2	5	0	3	4	4	5	2	1	2	2	2	1	0	3	1	2	2
potG; putrescine transport system ATP-binding protein ko02010	7	4	10	1	9	10	7	11	0	6	6	1	0	3	2	5	10	5	2	2	18	6	18	9	6	10	10	23	14	25	17	11	18	11	10	15	12	11	11	17
potH; putrescine transport system permease protein ko02010	7	10	19	35	48	16	18	9	38	1	33	12	11	29	26	22	8	4	11	5	7	1	7	5	5	7	2	14	14	13	5	6	3	3	1	5	11	6	15	4
potI; putrescine transport system permease protein ko02010	3	0	0	2	4	2	3	5	1	2	3	2	1	3	1	1	2	6	6	2	10	3	12	4	5	6	5	9	7	16	4	3	10	11	5	5	11	9	6	11
poxA; lysyl-tRNA synthetase, class II [EC:6.1.1.6] ko00970	0	0	0	0	0	0	0	0	0	0	0	0	0	0	0	0	0	0	0	0	0	0	0	0	1	1	0	0	0	0	0	0	1	0	0	0	0	0	0	3
poxB; pyruvate dehydrogenase (quinone) [EC:1.2.5.1] ko00620	1	0	4	0	0	0	0	1	0	4	0	0	0	0	0	0	0	0	0	0	0	3	9	2	7	3	2	5	2	12	16	8	9	9	7	1	1	8	1	4
ppa; inorganic pyrophosphatase [EC:3.6.1.1] ko00190	1331	1635	1141	1410	1495	1548	1720	1461	1430	1298	1563	1371	1058	1732	1295	1209	1261	1153	1336	1561	1135	725	1338	1149	1232	1014	965	1104	1149	1584	905	1199	1064	1094	1010	1006	983	838	1099	1368
ppaX; pyrophosphatase PpaX [EC:3.6.1.1] ko00190	8	6	11	13	6	20	11	6	1	13	6	12	14	6	10	25	10	7	5	5	7	5	5	2	10	4	7	17	11	10	5	5	5	14	4	6	1	5	6	8
ppc; phosphoenolpyruvate carboxylase [EC:4.1.1.31] ko00620	2455	396	565	2102	1284	751	1290	33	0	3	15	3	33	6	175	796	175	48	2	0	28	25	59	69	197	90	8	75	23	76	93	9	23	20	16	22	54	31	54	34
ppdK; pyruvate,orthophosphate dikinase [EC:2.7.9.1] ko00620	1522	1895	1612	1469	1520	2004	2248	2135	1638	2789	2155	1989	1900	2511	1522	1976	1808	1754	1973	1811	1633	999	1718	1442	1847	1378	1632	1603	1985	3049	1469	1799	1821	1520	1977	1715	1393	1428	1859	2321
ppgK; polyphosphate glucokinase [EC:2.7.1.63] ko00010	0	0	0	0	0	0	0	0	0	0	0	0	0	0	0	0	0	0	0	0	0	0	0	0	0	2	0	0	0	0	2	0	0	0	0	0	2	0	0	0
ppk; polyphosphate kinase [EC:2.7.4.1] ko03018	337	490	634	439	495	511	644	598	441	697	582	709	357	682	496	430	497	766	602	471	755	386	748	557	859	685	569	712	782	1159	634	846	820	709	717	802	744	595	827	883
ppkA; serine/threonine-protein kinase PpkA [EC:2.7.11.1] ko03070	0	0	2	0	0	0	1	0	0	1	2	0	0	1	3	0	0	0	2	0	2	1	3	2	0	3	0	7	1	3	1	1	1	1	1	0	2	4	0	3
ppnK, NADK; NAD+ kinase [EC:2.7.1.23] ko00760	1031	652	623	1034	843	805	893	473	442	658	564	535	529	702	492	844	530	525	485	561	751	441	897	731	840	596	678	652	757	964	490	651	563	694	615	590	603	625	541	713
pps, ppsA; pyruvate, water dikinase [EC:2.7.9.2] ko00620	70	244	189	103	115	141	229	229	153	230	182	329	60	162	105	93	202	307	208	100	185	62	134	115	241	166	109	266	173	247	180	128	106	158	96	124	130	80	183	160
ppx-gppA; exopolyphosphatase / guanosine-5'-triphosphate,3'-diphosphate pyrophosphatase [EC:3.6.1.11 3.6.1.40] ko00230	0	0	0	0	0	0	0	0	0	0	0	0	0	0	0	0	0	0	0	0	0	1	0	0	0	1	0	0	0	1	1	1	1	0	0	1	0	0	1	0
prdA; D-proline reductase (dithiol) PrdA [EC:1.21.4.1] ko00330	27	29	34	43	52	42	50	43	25	36	37	61	20	24	24	44	30	47	48	20	26	6	32	10	44	44	33	60	45	40	17	83	33	27	24	28	37	51	51	71
prdB; D-proline reductase (dithiol) PrdB [EC:1.21.4.1] ko00330	2	0	1	0	0	0	0	0	1	1	11	18	4	8	0	1	5	6	6	5	5	4	1	0	5	1	11	5	4	6	3	1	3	10	0	2	0	9	5	3
prdD; D-proline reductase (dithiol) PrdD [EC:1.21.4.1] ko00330	16	5	8	10	18	9	17	17	9	14	16	19	12	3	14	16	12	20	14	12	9	2	5	2	28	21	2	18	15	13	11	14	4	4	7	15	17	8	24	23
prdE; D-proline reductase (dithiol) PrdE [EC:1.21.4.1] ko00330	15	6	10	11	15	7	12	9	8	17	20	11	6	5	6	24	9	9	8	4	7	4	10	3	16	9	10	14	33	15	8	12	11	11	6	9	8	12	24	14
priA; primosomal protein N' (replication factor Y) (superfamily II helicase) [EC:3.6.4.-] ko03440	1769	1398	1234	1775	1575	1405	1831	1034	1023	1136	1402	1088	933	1383	913	1359	1141	1130	1127	1115	1453	862	1903	1537	1717	1235	1443	1496	1475	2216	1010	1619	1318	1462	1326	1226	1415	1298	1324	1668
priB; primosomal replication protein N ko03440	0	0	0	0	0	0	0	0	0	0	0	0	0	0	0	0	0	0	0	0	0	0	1	0	0	0	0	0	0	0	0	0	0	0	0	0	0	0	0	0
priC; primosomal replication protein N'' ko03440	0	0	1	0	0	0	0	3	1	0	2	1	0	1	1	0	0	0	1	0	1	0	0	0	2	0	1	0	0	0	0	0	1	0	0	0	0	0	0	1
proA; glutamate-5-semialdehyde dehydrogenase [EC:1.2.1.41] ko00330	516	667	751	495	581	669	743	651	601	855	764	808	474	865	560	605	618	793	643	537	814	422	748	597	893	584	592	703	822	1143	600	783	889	658	836	775	860	583	810	915
proB; glutamate 5-kinase [EC:2.7.2.11] ko00330	361	489	515	336	350	464	612	457	358	554	487	601	335	568	380	446	422	560	453	368	494	258	504	404	637	397	420	462	450	699	455	585	504	539	532	485	538	424	563	639
proV; glycine betaine/proline transport system ATP-binding protein [EC:3.6.3.32] ko02010	6	11	6	7	6	8	5	11	17	28	9	17	5	16	1	8	4	6	20	7	7	7	20	19	81	34	13	8	19	13	17	24	7	12	19	20	62	8	30	26
proW; glycine betaine/proline transport system permease protein ko02010	1	1	4	1	0	1	0	0	0	1	2	4	0	2	0	0	0	11	4	1	11	3	12	8	32	8	0	6	4	3	9	4	1	3	3	0	41	0	26	2
proX; glycine betaine/proline transport system substrate-binding protein ko02010	0	0	0	0	0	0	0	2	0	3	3	2	2	3	2	0	1	4	5	1	6	4	14	19	59	10	0	13	4	3	10	10	1	4	5	0	63	0	15	4
prr; aminobutyraldehyde dehydrogenase [EC:1.2.1.19] ko00330	0	0	0	0	0	0	0	0	0	0	0	0	0	0	0	0	0	0	0	0	0	0	0	0	0	0	0	0	0	0	0	1	0	0	0	0	0	0	1	0
prrA; two-component system, OmpR family, response regulator PrrA ko02020	0	0	0	0	0	0	0	3	0	2	0	0	0	0	0	0	0	0	0	1	6	2	2	1	5	0	7	2	3	0	2	2	0	1	3	0	1	5	1	0
psd, PISD; phosphatidylserine decarboxylase [EC:4.1.1.65] ko00564	708	255	255	647	403	367	501	190	152	203	185	118	186	251	141	357	174	120	116	177	577	375	765	637	584	399	555	397	430	682	219	404	270	425	370	262	401	517	267	408
psmR; proteasome regulatory subunit ko03050	1	0	5	0	3	3	5	0	1	0	0	5	0	3	0	1	1	0	1	0	3	1	2	9	4	6	5	4	4	9	4	7	16	6	7	7	2	1	11	6
pssA, CHO1; phosphatidylserine synthase [EC:2.7.8.8] ko00260	200	224	112	146	128	214	215	207	155	244	210	122	290	294	167	234	189	111	141	248	158	116	294	218	227	180	171	170	177	277	204	219	169	210	196	178	118	129	228	235
pstA; phosphate transport system permease protein ko02010	528	246	438	559	424	377	479	349	323	409	334	331	165	384	245	387	268	417	305	236	252	196	468	316	304	242	299	301	353	403	142	258	171	345	144	173	422	304	95	159
pstB; phosphate transport system ATP-binding protein [EC:3.6.3.27] ko02010	1623	491	691	1509	988	750	1040	501	495	538	595	511	280	582	327	827	429	440	450	334	628	372	971	699	720	533	669	572	619	788	215	526	305	542	261	343	577	607	160	329
pstC; phosphate transport system permease protein ko02010	698	420	595	680	558	498	637	468	399	580	479	487	232	490	297	451	296	522	390	330	282	161	436	294	290	217	295	282	284	308	142	220	162	261	134	209	328	317	131	204
pstS; phosphate transport system substrate-binding protein ko02010	671	247	437	672	449	329	548	284	243	344	400	319	139	278	216	356	227	295	228	192	371	168	408	326	407	255	303	252	292	394	107	214	135	296	143	150	355	295	78	191
pta; phosphate acetyltransferase [EC:2.3.1.8] ko00620	1	1	2	0	1	1	1	0	3	0	0	0	0	1	0	3	1	0	0	2	25	14	13	6	29	18	29	44	46	28	11	24	40	35	23	17	22	13	25	34
ptb; phosphate butyryltransferase [EC:2.3.1.19] ko00650	405	392	421	296	413	444	566	527	524	656	531	590	345	809	454	360	363	462	423	408	471	196	239	189	406	312	229	456	531	533	378	489	535	250	482	482	470	279	422	524
ptrB; oligopeptidase B [EC:3.4.21.83] ko05142	0	0	0	0	0	0	1	0	0	0	0	0	0	0	0	0	0	0	0	0	0	0	0	0	0	2	1	0	0	0	0	2	0	0	0	0	3	2	0	2
punA; purine-nucleoside phosphorylase [EC:2.4.2.1] ko00760	521	625	594	472	421	540	684	673	425	997	789	732	600	719	551	622	555	753	582	668	485	286	505	447	630	440	442	494	514	744	438	579	587	504	618	559	505	416	679	797
purC; phosphoribosylaminoimidazole-succinocarboxamide synthase [EC:6.3.2.6] ko00230	595	795	678	655	599	901	879	703	630	1097	998	717	1023	927	665	839	781	779	668	997	709	363	868	586	844	563	726	606	611	1050	475	724	614	734	706	660	617	543	810	878
purCD; fusion protein PurCD [EC:6.3.2.6 6.3.4.13] ko00230	1	0	0	2	0	1	1	0	0	0	0	0	0	0	2	4	0	0	0	1	0	0	1	0	0	0	0	0	0	0	0	1	3	0	1	0	0	0	0	0
purD; phosphoribosylamine--glycine ligase [EC:6.3.4.13] ko00230	596	853	671	672	631	886	916	821	750	1038	1022	818	783	1051	659	938	713	710	728	843	876	493	1207	740	983	757	828	784	822	1329	664	982	810	918	912	776	791	615	1013	1125
purE; 5-(carboxyamino)imidazole ribonucleotide mutase [EC:5.4.99.18] ko00230	357	520	421	485	466	515	576	546	536	817	616	541	494	673	431	602	518	469	487	535	446	213	502	382	541	388	397	432	461	633	347	470	470	464	476	492	453	389	551	570
purH; phosphoribosylaminoimidazolecarboxamide formyltransferase / IMP cyclohydrolase [EC:2.1.2.3 3.5.4.10] ko00670	680	816	560	689	698	863	957	767	712	1089	1096	752	781	1008	730	939	786	678	864	901	882	574	1348	880	1227	854	986	847	935	1315	800	981	874	1014	1027	781	863	681	1277	1239
purK; 5-(carboxyamino)imidazole ribonucleotide synthase [EC:6.3.4.18] ko00230	1	0	4	1	0	2	2	2	8	1	2	8	0	3	6	1	0	5	1	2	184	95	343	189	249	129	138	48	98	68	55	68	85	296	76	46	364	128	136	75
purM; phosphoribosylformylglycinamidine cyclo-ligase [EC:6.3.3.1] ko00230	686	885	744	647	692	928	1023	1047	834	1216	1053	853	875	1292	706	999	875	829	872	911	813	461	1004	765	1038	775	780	835	941	1191	739	815	896	828	916	855	793	722	1017	1006
purN; phosphoribosylglycinamide formyltransferase 1 [EC:2.1.2.2] ko00670	302	427	355	316	379	433	414	437	319	555	509	387	410	565	333	465	345	380	362	422	337	190	423	293	426	294	301	317	377	497	274	366	358	331	391	339	323	264	393	407
purO; IMP cyclohydrolase [EC:3.5.4.10] ko00230	12	18	24	22	15	24	40	12	11	20	13	17	18	26	18	13	15	10	6	15	10	3	6	7	6	9	12	13	8	15	4	10	5	7	14	13	6	7	18	10
purT; phosphoribosylglycinamide formyltransferase 2 [EC:2.1.2.2] ko00670	495	494	230	412	247	607	570	521	428	949	525	338	928	705	365	726	451	250	282	613	290	224	595	505	495	242	420	338	236	555	309	330	262	395	413	263	225	241	359	478
purU; formyltetrahydrofolate deformylase [EC:3.5.1.10] ko00630	1	0	2	0	0	0	0	1	1	0	0	0	0	1	0	0	0	0	0	0	18	15	56	40	90	45	22	66	25	82	71	18	17	23	34	25	39	11	21	28
putA; proline dehydrogenase / delta 1-pyrroline-5-carboxylate dehydrogenase [EC:1.5.99.8 1.5.1.12] ko00250	6	0	4	0	3	0	0	4	0	0	0	0	0	0	0	0	0	0	0	1	0	0	3	0	6	0	0	0	0	0	0	2	0	2	0	0	0	0	0	0
puuB, ordL; gamma-glutamylputrescine oxidase [EC:1.4.3.-] ko00330	0	1	0	0	2	1	0	0	0	0	0	0	0	0	0	0	0	0	0	0	1	1	0	0	0	1	0	0	0	0	0	1	0	0	0	1	0	0	1	1
puuC, aldH; gamma-glutamyl-gamma-aminobutyraldehyde dehydrogenase [EC:1.2.1.-] ko00330	1	1	5	0	0	1	0	2	2	3	3	2	1	2	1	1	2	3	1	0	0	0	6	0	9	3	0	2	2	1	5	1	0	0	1	1	1	0	2	0
puuD; gamma-glutamyl-gamma-aminobutyrate hydrolase [EC:3.5.1.94] ko00330	0	0	0	0	0	0	0	0	0	0	0	0	0	0	0	0	0	1	0	0	1	1	1	3	5	3	2	7	5	4	2	1	3	5	5	5	2	0	16	0
puuE; 4-aminobutyrate aminotransferase [EC:2.6.1.19] ko00250	4	5	10	8	5	9	3	9	4	17	2	6	4	6	2	7	8	6	5	6	68	26	140	74	130	40	71	15	37	35	21	37	47	165	37	19	142	79	30	46
pvdE; putative ATP-binding cassette transporter ko02010	15	21	35	17	27	17	27	16	14	19	32	48	13	42	17	18	20	69	33	22	9	0	1	12	6	7	7	9	27	35	10	26	3	10	12	19	11	33	13	9
pylS; pyrrolysyl-tRNA synthetase [EC:6.1.1.26] ko00970	0	0	0	0	0	0	0	0	0	0	0	0	0	1	0	0	0	0	0	0	2	0	0	0	0	1	0	0	1	0	0	1	0	0	0	0	1	0	0	0
pyrB, PYR2; aspartate carbamoyltransferase catalytic subunit [EC:2.1.3.2] ko00250	1007	687	687	910	806	685	994	566	529	809	608	616	474	685	482	681	599	651	599	555	678	431	884	606	785	646	676	707	880	1019	579	748	660	744	768	709	710	586	747	856
pyrBI; aspartate carbamoyltransferase [EC:2.1.3.2] ko00250	0	0	0	0	0	0	0	0	0	0	0	0	0	0	0	0	0	0	0	0	0	0	0	0	0	0	0	0	0	3	0	0	0	0	0	0	0	0	0	0
pyrD; dihydroorotate dehydrogenase (fumarate) [EC:1.3.98.1] ko00240	1378	1202	1175	1291	1174	1250	1405	1127	840	1339	1154	1082	792	1184	718	1051	1100	1071	927	894	1109	670	1435	1082	1280	988	1024	1059	1207	1599	783	1180	1103	961	1069	1022	1101	1057	969	1188
pyrE; orotate phosphoribosyltransferase [EC:2.4.2.10] ko00240	1009	915	782	1024	839	1017	1116	914	689	1129	1039	849	865	931	698	966	726	801	732	790	667	435	1013	643	882	740	756	755	846	1122	557	795	749	763	762	700	752	802	703	869
pyrF; orotidine-5'-phosphate decarboxylase [EC:4.1.1.23] ko00240	977	760	581	895	758	803	937	605	568	899	759	586	612	717	543	824	643	500	563	605	749	442	851	662	907	624	634	677	657	1076	507	660	617	599	593	643	603	601	654	777
pyrH; uridylate kinase [EC:2.7.4.22] ko00240	904	952	744	853	845	882	1037	705	690	969	877	704	630	1028	700	819	865	698	715	723	814	507	925	777	865	700	735	870	942	1228	592	854	861	647	779	773	671	802	758	897
pyrI; aspartate carbamoyltransferase regulatory subunit ko00250	119	207	225	116	127	150	200	193	190	200	244	209	165	233	129	137	145	302	206	168	225	121	196	148	214	178	215	212	234	338	183	234	262	167	205	231	179	188	239	277
pyrR; pyrimidine operon attenuation protein / uracil phosphoribosyltransferase [EC:2.4.2.9] ko00240	664	142	220	600	379	279	381	42	22	26	30	34	40	36	104	331	120	29	23	18	328	139	502	309	266	229	259	236	292	269	84	250	172	331	97	176	288	280	125	166
qcrB; ubiquinol-cytochrome c reductase cytochrome b subunit ko00190	0	0	0	0	0	0	0	0	0	0	0	0	0	0	0	0	0	0	0	0	0	0	0	0	0	0	0	0	0	0	0	0	3	0	0	0	0	0	0	0
qoxB; cytochrome aa3-600 menaquinol oxidase subunit I [EC:1.10.3.12] ko00190	1	0	0	0	0	0	0	0	0	0	0	0	0	0	0	1	0	0	0	0	0	0	0	0	0	0	0	0	0	0	0	0	0	0	1	1	0	0	0	0
qoxC; cytochrome aa3-600 menaquinol oxidase subunit III [EC:1.10.3.12] ko00190	0	0	0	0	0	0	0	0	0	0	0	0	0	0	0	0	0	0	0	0	0	0	0	0	0	0	0	0	0	0	0	0	0	0	0	0	1	0	3	0
qseB; two-component system, OmpR family, response regulator QseB ko02020	2	3	9	0	3	8	2	6	0	6	23	0	8	2	1	2	1	4	5	7	3	0	0	3	4	0	0	4	0	4	1	4	1	0	4	5	7	4	4	2
qseC; two-component system, OmpR family, sensor histidine kinase QseC [EC:2.7.13.3] ko02020	0	1	5	1	3	1	1	1	2	1	2	5	4	4	3	1	0	5	0	0	0	6	1	7	4	1	1	2	1	1	0	1	0	3	0	1	1	1	0	0
raxB, cvaB; ATP-binding cassette, subfamily B, bacterial RaxB ko02010	0	0	5	0	0	0	0	0	0	0	0	1	2	0	0	0	0	0	0	0	0	0	0	1	0	5	1	1	0	0	0	1	0	0	0	0	0	1	0	0
rbcL; ribulose-bisphosphate carboxylase large chain [EC:4.1.1.39] ko00630	1	1	2	0	0	4	4	1	0	0	1	1	0	0	5	0	3	2	1	1	6	1	2	0	2	4	3	3	2	3	2	2	1	2	1	5	0	3	9	4
rbsA; ribose transport system ATP-binding protein [EC:3.6.3.17] ko02010	554	763	1326	766	763	701	951	1421	774	1631	1248	1714	480	1025	598	663	865	1558	1194	746	859	321	606	402	972	460	504	808	1032	899	500	810	788	713	687	942	765	683	1044	1224
rbsB; ribose transport system substrate-binding protein ko02030	214	364	526	261	349	259	392	527	279	572	440	716	196	407	278	249	331	858	451	320	401	201	256	160	402	213	184	388	417	334	258	370	299	268	392	422	388	323	304	460
rbsC; ribose transport system permease protein ko02010	216	368	489	326	309	328	369	621	303	719	422	691	229	408	222	302	345	651	531	295	296	131	237	147	341	148	187	413	382	304	206	326	266	252	282	399	339	245	319	522
rbsD; D-ribose pyranase [EC:5.-.-.-] ko02010	235	48	57	190	138	74	104	26	5	29	11	19	8	18	33	97	20	26	18	9	58	53	136	95	102	39	42	68	92	85	21	55	29	92	39	31	118	66	22	35
rbsK, RBKS; ribokinase [EC:2.7.1.15] ko00030	732	263	452	708	516	392	481	417	287	456	349	420	204	375	227	356	308	442	339	344	568	330	849	556	656	393	460	494	758	641	305	524	354	607	424	405	805	703	258	370
rcsA; LuxR family transcriptional regulator, capsular biosynthesis positive transcription factor ko02020	0	0	0	0	0	0	0	0	0	0	0	0	0	0	0	0	0	0	0	0	0	0	0	0	0	0	0	0	0	0	0	0	0	0	0	0	0	0	0	1
rcsC; two-component system, NarL family, capsular synthesis sensor histidine kinase RcsC [EC:2.7.13.3] ko02020	3	4	9	2	1	7	6	2	0	18	6	7	2	13	2	2	8	2	5	6	18	3	9	1	12	11	4	12	8	5	9	13	5	11	9	12	11	7	7	16
rdgB; dITP/XTP pyrophosphatase [EC:3.6.1.19] ko00230	251	217	141	237	198	279	291	274	179	376	323	235	348	288	192	280	206	157	211	280	283	156	374	259	398	225	257	312	285	435	179	304	278	275	296	256	175	243	323	382
recA; recombination protein RecA ko03440	2045	1599	1300	2088	1717	1579	1946	1439	1340	1682	1398	1211	1102	1590	1065	1616	1420	1136	1408	1253	1468	784	1702	1402	1484	1269	1238	1247	1605	2127	1020	1338	1263	1267	1348	1276	1198	1206	1295	1583
recB; exodeoxyribonuclease V beta subunit [EC:3.1.11.5] ko03440	0	0	1	0	4	4	1	2	0	0	0	0	1	0	0	2	0	0	0	0	5	7	9	14	28	9	4	23	7	18	12	15	7	9	6	10	9	7	17	14
recC; exodeoxyribonuclease V gamma subunit [EC:3.1.11.5] ko03440	0	0	0	0	0	0	0	0	0	0	0	0	0	0	0	0	0	0	0	0	1	0	0	0	0	0	0	0	0	0	0	0	0	0	0	1	0	0	1	0
recD; exodeoxyribonuclease V alpha subunit [EC:3.1.11.5] ko03440	1783	2009	1811	1938	1944	1669	2120	1537	1470	1847	1694	1904	915	2086	1168	1420	1462	1951	1785	1379	1735	899	1810	1415	1737	1351	1385	1625	2189	2534	1162	1742	1580	1495	1588	1535	1804	1814	1567	2006
recF; DNA replication and repair protein RecF ko03440	1685	1217	1173	1804	1336	1359	1667	877	697	900	1053	969	757	973	795	1215	905	1015	944	824	1311	739	1828	1212	1516	1069	1247	1297	1493	1823	861	1257	1129	1270	1253	1120	1229	1176	1150	1312
recG; ATP-dependent DNA helicase RecG [EC:3.6.4.12] ko03440	3087	3417	3196	3251	2657	3396	3572	3197	3001	4206	3320	2965	2876	3893	2358	3224	2663	2773	2897	3064	2767	1540	3416	2298	3355	2273	2386	2743	3249	3702	2265	2954	2582	2609	2914	2733	2845	2375	3057	3315
recJ; single-stranded-DNA-specific exonuclease [EC:3.1.-.-] ko03410	1693	1067	977	1569	1134	1385	1554	974	859	1311	1111	945	948	1299	872	1352	972	875	919	1072	1227	713	1648	1349	1543	1079	1169	1238	1382	1947	870	1220	1143	1340	1215	1055	1292	1211	1036	1363
recO; DNA repair protein RecO (recombination protein O) ko03440	558	231	320	552	326	264	377	160	123	215	181	216	107	221	80	251	162	207	157	121	318	148	361	309	314	219	286	269	340	382	105	266	219	249	181	186	317	312	128	188
recQ; ATP-dependent DNA helicase RecQ [EC:3.6.4.12] ko03018	1852	1401	1240	1720	1352	1820	1788	1601	1209	2201	1479	1271	1931	1697	1231	1671	1187	1088	1252	1505	1598	1019	2185	1584	2009	1361	1337	1511	1479	2291	1387	1685	1587	1734	1856	1558	1509	1302	1747	2111
recR; recombination protein RecR ko03440	987	902	601	1016	811	836	1022	514	458	748	682	644	534	717	516	851	766	663	596	577	804	369	1026	765	771	615	708	792	860	1111	496	853	727	750	760	681	742	608	737	966
regX3; two-component system, OmpR family, response regulator RegX3 ko02020	108	107	70	124	69	84	136	128	40	128	78	118	116	79	77	150	72	76	71	85	31	20	45	22	43	58	29	33	59	40	49	54	30	48	40	40	50	37	58	52
relA; GTP pyrophosphokinase [EC:2.7.6.5] ko00230	2333	2153	1786	2232	2130	2351	2806	2036	1777	2370	2290	1775	1894	2417	1564	2258	2058	1660	1951	2003	1971	1295	2615	2137	2440	1822	2079	2055	2180	3174	1596	2311	1962	2065	2170	1917	1802	1728	2167	2702
resD; two-component system, OmpR family, response regulator ResD ko02020	44	75	79	67	83	82	89	72	87	79	101	116	30	68	83	58	81	76	83	52	45	25	28	40	49	45	27	35	27	46	30	27	45	39	37	61	23	42	42	41
resE; two-component system, OmpR family, sensor histidine kinase ResE [EC:2.7.13.3] ko02020	11	9	7	8	3	5	4	8	4	6	17	11	3	18	5	9	25	16	9	6	24	10	12	6	15	6	17	14	15	29	19	21	27	24	24	15	16	25	33	16
rfbC; dTDP-4-dehydrorhamnose 3,5-epimerase [EC:5.1.3.13] ko00521	599	544	482	591	476	573	606	541	417	704	596	555	471	698	382	550	452	556	536	608	438	272	546	449	564	436	430	446	537	614	411	494	590	528	553	498	483	426	552	643
rfbD; dTDP-4-dehydrorhamnose reductase [EC:1.1.1.133] ko00521	707	543	643	763	707	550	777	625	514	689	692	665	441	678	433	506	491	787	621	464	721	425	771	550	686	589	598	700	769	904	614	721	703	667	702	588	672	495	673	732
rfbE; CDP-paratose 2-epimerase [EC:5.1.3.10] ko00520	29	26	44	40	25	38	11	71	0	75	99	75	61	0	32	0	13	69	87	36	10	29	36	56	73	77	36	94	36	79	32	41	90	43	40	53	11	26	58	30
rfbF; glucose-1-phosphate cytidylyltransferase [EC:2.7.7.33] ko00500	338	501	704	309	426	469	573	633	480	681	662	814	374	615	336	331	478	1004	565	451	462	160	304	227	448	311	284	366	487	611	358	487	529	326	509	546	613	375	471	567
rfbG; CDP-glucose 4,6-dehydratase [EC:4.2.1.45] ko00520	273	407	448	197	300	362	437	411	348	562	510	543	320	578	349	304	291	660	505	402	314	121	241	133	295	218	214	255	316	431	226	349	327	237	344	396	342	237	369	443
rfbH; CDP-6-deoxy-D-xylo-4-hexulose-3-dehydrase ko00520	256	350	613	321	369	303	400	661	480	808	719	842	278	754	333	248	323	900	619	589	399	132	275	178	419	280	237	268	477	550	322	429	433	257	404	438	469	301	467	526
rfbS; CDP-paratose synthetase [EC:1.1.1.342] ko00520	2	3	0	5	2	3	0	2	0	1	1	6	1	0	4	0	1	8	0	3	0	0	0	0	0	0	0	0	0	0	0	0	0	0	0	0	0	0	0	0
rhaA; L-rhamnose isomerase [EC:5.3.1.14] ko00051	107	133	251	143	180	187	247	238	157	231	296	233	132	219	127	156	202	190	171	123	342	240	478	355	467	314	351	360	556	577	383	461	332	389	493	421	518	459	368	477
rhaB; rhamnulokinase [EC:2.7.1.5] ko00040	180	226	359	231	300	260	289	307	241	333	317	368	172	289	182	230	267	273	251	188	505	254	559	388	532	352	509	549	743	682	404	536	405	445	579	593	776	560	445	676
rhaD; rhamnulose-1-phosphate aldolase [EC:4.1.2.19] ko00040	86	88	161	113	127	103	156	143	90	99	154	120	52	85	82	95	154	93	102	75	263	123	305	228	245	190	237	237	316	321	179	290	215	291	292	261	294	318	268	292
rhaP; rhamnose transport system permease protein ko02010	3	6	4	2	2	8	5	14	4	7	6	6	0	2	7	5	3	17	1	2	5	3	4	3	15	14	4	4	8	11	7	6	11	8	11	10	7	1	7	16
rhaQ; rhamnose transport system permease protein ko02010	0	0	0	0	0	0	0	0	0	0	0	0	0	0	0	0	0	1	0	0	0	1	0	1	2	1	1	1	1	0	2	0	1	2	1	1	2	0	1	2
rhaS1; rhamnose transport system substrate-binding protein ko02010	0	0	0	0	0	0	1	0	0	2	0	0	0	7	0	0	0	0	2	0	2	0	2	0	7	0	1	1	1	2	1	0	2	2	2	0	1	1	1	0
rhaT; rhamnose transport system ATP-binding protein [EC:3.6.3.17] ko02010	1	4	4	1	6	1	6	7	1	10	7	4	2	3	4	7	3	2	7	3	4	3	6	2	3	4	16	8	6	7	3	7	7	5	8	11	3	11	5	13
[truncated: 336 more rows]
