# Supplementary material for: Lactobacilli and other gastrointestinal microbiota of Peromyscus leucopus, reservoir host for agents of Lyme disease and other zoonoses in North America
Source: PLoS One. 2020 Aug 20;15(8):e0231801. doi: 10.1371/journal.pone.0231801 (PMC7446861; doi:10.1371/journal.pone.0231801)
Supplement: S14 Table — (XLSX) [file pone.0231801.s018.xlsx]

## Sheet: Sheet1
Table S14. Block Island Peromyscus leucopus fecal metagenome
Animal	Location *	Stage †	Sex	Reads **	Alpha diversity	Shannon diversity index	MG-RAST accession number
7320	3	A	F	1099539	273	3.35206	mgm4879545.3
7352	3	A	F	1121004	258	3.36546	mgm4879542.3
7382	2	A	M	998490	182	3.0043	mgm4879539.3
7387	3	A	F	890874	240	3.1252	mgm4879544.3
7411	3	A	F	2975266	267	3.42632	mgm4867080.3
7412	3	A	F	3188004	293	3.37003	mgm4867075.3
7424	2	A	F	1164282	214	3.1497	mgm4879547.3
7437	1	A	M	912766	260	3.655	mgm4879543.3
7442	1	A	M	3480808	219	3.17504	mgm4867076.3
7453	2	A	F	2967836	223	3.17576	mgm4867081.3
7455	3	J	F	938059	271	3.28749	mgm4879546.3
7462	1	A	M	2991810	189	3.12635	mgm4867078.3
7464	1	A	M	3178822	267	3.11785	mgm4867073.3
7476	3	A	M	1111103	241	3.10621	mgm4879541.3
7478	3	S	F	913524	274	3.27209	mgm4879538.3
7480	1	S	F	3122666	222	3.2251	mgm4867077.3
7501	1	S	M	3024694	249	3.22783	mgm4867074.3
7510	2	A	M	3202376	252	3.12234	mgm4867082.3
* Location, trapping site on Block Island, RI (see Methods for coordinates)
† Stage: A, adult; S, subadult; J, juvenile
** Paired-end 250 nucleotide reads after MG-RAST quality control
